# Supplementary material for: MSH1-induced heritable enhanced growth vigor through grafting is associated with the RdDM pathway in plants
Source: Nat Commun. 2020 Oct 22;11:5343. doi: 10.1038/s41467-020-19140-x (PMC7582163; doi:10.1038/s41467-020-19140-x)
Supplement: Supplementary file 5 — Supplementary Data 1-12 [file 41467_2020_19140_MOESM5_ESM.xlsx]

## Sheet: Suppl Data 1
Supplementary Data 1. Arabidopsis graft progeny Col0-msh1 versus Col0-Col0 DEGs from leaf tissues
	logFC	logCPM	PValue	adjP	external_gene_name	description
AT1G01030	-2.11071	-1.54363	0.0011093	0.00288223	NGA3	B3 domain-containing transcription factor NGA3 [Source:UniProtKB/Swiss-Prot;Acc:Q9MAN1]
AT1G01180	0.581391	2.67729	5.13e-05	0.000214291		S-adenosyl-L-methionine-dependent methyltransferases superfamily protein [Source:UniProtKB/TrEMBL;Acc:F4HS78]
AT1G01240	0.574473	3.55905	0.000134028	0.000504242		At1g01240/F6F3_11 [Source:UniProtKB/TrEMBL;Acc:Q9LNJ7]
AT1G01250	-0.504091	1.83732	0.0198631	0.0306597	ERF023	Ethylene-responsive transcription factor ERF023 [Source:UniProtKB/Swiss-Prot;Acc:Q1ECI2]
AT1G01453	1.39103	-2.43837	0.0929546	0.0951563		unknown protein; FUNCTIONS IN: molecular_function unknown; INVOLVED IN: biological_process unknown; LOCATED IN: cellular_component unknown; BEST Arabidopsis thaliana protein match is: unknown protein (TAIR:AT4G01110.1); Ha. [Source:TAIR;Acc:AT1G01453]
AT1G01470	-0.636615	7.01374	4.09e-10	8.55e-09	LEA14	LSR3 [Source:UniProtKB/TrEMBL;Acc:A0A178W160]
AT1G01680	1.15923	1.83203	1.26e-05	6.33e-05	PUB54	U-box domain-containing protein 54 [Source:UniProtKB/Swiss-Prot;Acc:Q9LQ92]
AT1G02205	-0.807824	3.20552	0.000202958	0.000714992	CER1	Fatty acid hydroxylase superfamily [Source:TAIR;Acc:AT1G02205]
AT1G02230	0.713781	0.158209	0.0377807	0.0491899	NAC004	NAC domain-containing protein 4 [Source:UniProtKB/Swiss-Prot;Acc:O81913]
AT1G02335	-0.802364	0.811594	0.00533127	0.0103832	GL22	Germin-like protein subfamily 2 member 2 [Source:UniProtKB/Swiss-Prot;Acc:Q9FZ27]
AT1G02340	0.799548	3.61206	0.000232724	0.000794579	HFR1	Transcription factor HFR1 [Source:UniProtKB/Swiss-Prot;Acc:Q9FE22]
AT1G02350	0.748282	0.103657	0.0343334	0.0457553		Protoporphyrinogen oxidase-like protein [Source:UniProtKB/TrEMBL;Acc:F4HVZ8]
AT1G02360	1.2528	1.13439	4.26e-06	2.56e-05		Chitinase family protein [Source:TAIR;Acc:AT1G02360]
AT1G02440	1.34977	-1.15897	0.00854093	0.0154277	ATARFD1A	ADP-ribosylation factor D1A [Source:UniProtKB/TrEMBL;Acc:F4HXI5]
AT1G02460	-0.567123	1.0619	0.0530945	0.0633132		At1g02460 [Source:UniProtKB/TrEMBL;Acc:Q9FWX5]
AT1G02470	0.556652	0.596426	0.0477208	0.0586416		Polyketide cyclase/dehydrase and lipid transport superfamily protein [Source:UniProtKB/TrEMBL;Acc:F4HXI8]
AT1G02670	-0.660771	-0.346678	0.078955	0.0852024		P-loop containing nucleoside triphosphate hydrolases superfamily protein [Source:TAIR;Acc:AT1G02670]
AT1G02700	-0.921589	-0.83798	0.0491027	0.0599242		GATA transcription factor-like protein [Source:UniProtKB/TrEMBL;Acc:Q9FWY8]
AT1G02820	-1.19835	-0.32722	0.00926982	0.0166256	LEA2	LEA3 [Source:UniProtKB/TrEMBL;Acc:A0A178WJ88]
AT1G02920	0.757789	5.93613	1.66e-07	1.51e-06	GSTF7	Glutathione S-transferase F7 [Source:UniProtKB/Swiss-Prot;Acc:Q9SRY5]
AT1G02930	0.69979	6.88463	1.86e-05	8.88e-05	GSTF6	Glutathione S-transferase F6 [Source:UniProtKB/Swiss-Prot;Acc:P42760]
AT1G02952	-1.14993	0.019203	0.00176283	0.00421557		other RNA [Source:TAIR;Acc:AT1G02952]
AT1G03010	0.619894	0.00787679	0.0885749	0.0917864		BTB/POZ domain-containing protein At1g03010 [Source:UniProtKB/Swiss-Prot;Acc:Q9SA69]
AT1G03340	0.539832	0.620798	0.0530412	0.0632922		F15K9.6 [Source:UniProtKB/TrEMBL;Acc:Q9ZVT5]
AT1G03510	0.743224	0.0813524	0.0671887	0.0757851	PCMP-E3	Putative pentatricopeptide repeat-containing protein At1g03510 [Source:UniProtKB/Swiss-Prot;Acc:Q9LR72]
AT1G03850	2.2109	1.03117	3.1e-10	6.78e-09		Glutaredoxin family protein [Source:TAIR;Acc:AT1G03850]
AT1G03870	0.815917	3.14397	8.41e-06	4.53e-05	FLA9	At1g03870 [Source:UniProtKB/TrEMBL;Acc:B3LF88]
AT1G04013	0.51265	2.07572	0.00416852	0.00869015
AT1G04027	-1.36366	-2.10729	0.0726385	0.0804975
AT1G04040	0.644993	4.25588	9.34e-07	6.9e-06		At1g04040/F21M11_2 [Source:UniProtKB/TrEMBL;Acc:Q9ZWC4]
AT1G04077	-0.629235	1.89047	0.00219795	0.00504503
AT1G04220	-1.22715	-0.189459	0.00067742	0.00190993	KCS2	3-ketoacyl-CoA synthase 2 [Source:UniProtKB/Swiss-Prot;Acc:Q5XEP9]
AT1G04237	0.751086	2.77631	0.000632804	0.00182034
AT1G04247	-0.908807	-0.130796	0.00946898	0.0168634
AT1G04280	0.678234	3.23564	7.73e-06	4.2e-05		p-loop containing nucleoside triphosphate hydrolases superfamily protein [Source:UniProtKB/TrEMBL;Acc:Q0WUY1]
AT1G04363	-0.891652	-0.190733	0.0128097	0.0216799
AT1G04570	-1.00117	1.74792	4.48e-06	2.66e-05		Probable folate-biopterin transporter 8, chloroplastic [Source:UniProtKB/Swiss-Prot;Acc:F4I5Q2]
AT1G04650	-1.11888	0.771842	2.45e-05	0.000112683		unknown protein; Ha. [Source:TAIR;Acc:AT1G04650]
AT1G04773	0.734058	-0.649063	0.0983892	0.0992148
AT1G04873	-0.596101	1.38125	0.0446517	0.0558382
AT1G04917	-0.716959	0.574101	0.0265806	0.0380911
AT1G05020	-0.712842	-0.555897	0.0893694	0.0924475	AP180	Clathrin coat assembly protein AP180 [Source:UniProtKB/Swiss-Prot;Acc:Q9ZVN6]
AT1G05035	-0.956932	0.733365	0.000710408	0.00197406
AT1G05100	-1.55152	-1.08931	0.00762538	0.0141046	MAPKKK18	Mitogen-activated protein kinase kinase kinase 18 [Source:UniProtKB/Swiss-Prot;Acc:Q9ZVP5]
AT1G05337	-1.00976	0.880348	0.000369854	0.00115098
AT1G05347	-0.54657	1.29911	0.0257223	0.0372081
AT1G05510	-1.64731	-2.20917	0.030982	0.0422425	OBAP1A	Oil body-associated protein 1A [Source:UniProtKB/Swiss-Prot;Acc:Q9ZVY7]
AT1G05523	-0.539041	3.00486	0.000258937	0.000862475
AT1G05540	-0.768553	1.19651	0.00171611	0.00413734		T25N20.19 [Source:UniProtKB/TrEMBL;Acc:Q9ZVY4]
AT1G05560	-0.551863	4.49518	1.1e-05	5.64e-05	UGT1	UDP-glucosyltransferase 75B1 [Source:TAIR;Acc:AT1G05560]
AT1G05562	-0.535905	4.49359	4.43e-06	2.64e-05		Potential natural antisense gene, locus overlaps with AT1G05560 [Source:TAIR;Acc:AT1G05562]
AT1G05575	0.736504	-0.896069	0.089518	0.0925233		Transmembrane protein [Source:UniProtKB/TrEMBL;Acc:Q8LC91]
AT1G05675	0.641696	-0.282726	0.0928702	0.0951563	UGT74E1	Glycosyltransferase (Fragment) [Source:UniProtKB/TrEMBL;Acc:A0A1W6AJW6]
AT1G05710	0.765273	0.839159	0.00403027	0.00843169
AT1G05753	0.59348	1.44639	0.0140822	0.0233868
AT1G05810	0.553107	1.21775	0.030905	0.0422234	ARA	RAB GTPase homolog A5E [Source:TAIR;Acc:AT1G05810]
AT1G06080	1.5336	0.236239	2.74e-05	0.000124894	ADS1	Delta-9 acyl-lipid desaturase 1 [Source:UniProtKB/Swiss-Prot;Acc:O65797]
AT1G06090	-1.46012	-1.56642	0.0113964	0.0196252		Delta-9 desaturase-like 1 protein [Source:UniProtKB/Swiss-Prot;Acc:Q9LND9]
AT1G06140	-0.928649	0.07873	0.00396787	0.00834053	PCMP-E61	Pentatricopeptide repeat-containing protein At1g06140, mitochondrial [Source:UniProtKB/Swiss-Prot;Acc:Q9LND4]
AT1G06475	1.03263	-1.28238	0.0926688	0.0950284		Transmembrane protein [Source:UniProtKB/TrEMBL;Acc:Q6DSU2]
AT1G06620	0.836625	1.55323	0.0275722	0.0390571		1-aminocyclopropane-1-carboxylate oxidase homolog 1 [Source:UniProtKB/Swiss-Prot;Acc:Q84MB3]
AT1G07090	0.507667	4.35818	3.94e-07	3.23e-06	LSH6	LSH6 [Source:UniProtKB/TrEMBL;Acc:A0A178WE41]
AT1G07135	0.522642	1.72005	0.0152104	0.0248871		At1g07135 [Source:UniProtKB/TrEMBL;Acc:Q9LMK6]
AT1G07160	-1.64739	-2.35732	0.039488	0.0506739		PP2C-type phosphatase AP2C2 [Source:UniProtKB/TrEMBL;Acc:F6LPR6]
AT1G07367	1.34247	-0.881944	0.00269245	0.0059599
AT1G07373	1.24646	-0.0932212	0.00214637	0.0049523
AT1G07410	-1.41086	-1.30061	0.0320767	0.0433231	RABA2B	RABA2b [Source:UniProtKB/TrEMBL;Acc:A0A178WHD5]
AT1G07430	-0.968339	3.22727	1.13e-10	2.87e-09	AIP1	Protein phosphatase 2C 3 [Source:UniProtKB/Swiss-Prot;Acc:Q9LNW3]
AT1G07485	-0.827699	-0.647583	0.0373196	0.0488407		Uncharacterized protein At1g07490 [Source:UniProtKB/TrEMBL;Acc:Q67XE6]
AT1G07620	0.612461	2.28804	0.000221931	0.000766591	ATOBGM	GTP-binding protein Obg/CgtA [Source:TAIR;Acc:AT1G07620]
AT1G07697	-1.06999	-1.05818	0.0330352	0.0443136
AT1G07823	1.27328	-1.26435	0.0120909	0.0205812
AT1G08087	0.821383	1.69943	0.000337486	0.0010679
AT1G08597	0.542201	0.111062	0.099684	0.0998348
AT1G08647	0.989309	-0.126452	0.0076389	0.0141148
AT1G08830	0.727468	4.70649	9.98e-11	2.6e-09	1	Superoxide dismutase [Cu-Zn] 1 [Source:UniProtKB/Swiss-Prot;Acc:P24704]
AT1G08930	0.529787	6.19972	5.63e-08	5.78e-07	ERD6	ERD6 [Source:UniProtKB/TrEMBL;Acc:A0A178W9Q9]
AT1G08940	0.685948	0.549201	0.0404307	0.0515789		Phosphoglycerate mutase-like protein AT74H [Source:UniProtKB/Swiss-Prot;Acc:O04035]
AT1G09090	1.30131	-2.21011	0.0989857	0.0994992	RBOHB	Respiratory burst oxidase homolog protein B [Source:UniProtKB/Swiss-Prot;Acc:Q9SBI0]
AT1G09250	0.523318	3.07459	0.00024468	0.000821162	BHLH149	Transcription factor bHLH149 [Source:UniProtKB/Swiss-Prot;Acc:O80482]
AT1G09350	-1.00329	1.92421	1.18e-05	5.97e-05	GOLS3	Hexosyltransferase (Fragment) [Source:UniProtKB/TrEMBL;Acc:W8PVD7]
AT1G09433	0.528217	0.964217	0.0652523	0.0741965
AT1G09437	0.774579	-0.40816	0.0992223	0.0995594
AT1G09647	1.05277	-1.52421	0.0832404	0.0881661
AT1G09680	0.501854	1.21843	0.061328	0.0707066		Putative pentatricopeptide repeat-containing protein At1g09680 [Source:UniProtKB/Swiss-Prot;Acc:O04491]
AT1G09794	0.763378	0.693175	0.00452187	0.00921007		Cox19 family protein (CHCH motif) [Source:UniProtKB/TrEMBL;Acc:F4I2K8]
AT1G09887	-1.53259	-1.61174	0.0208378	0.0318589
AT1G09932	0.793828	3.66114	0.000333554	0.00105735		Phosphoglycerate mutase family protein [Source:UniProtKB/TrEMBL;Acc:Q8GWG7]
AT1G10110	1.06677	-1.59134	0.0764008	0.0833634		F-box protein At1g10110 [Source:UniProtKB/Swiss-Prot;Acc:O80603]
AT1G10340	0.714691	3.37658	2.88e-06	1.83e-05		Ankyrin repeat family protein [Source:UniProtKB/TrEMBL;Acc:Q9SY76]
AT1G10370	-0.529056	2.7426	0.0169489	0.027106	GSTU17	Glutathione S-transferase U17 [Source:UniProtKB/Swiss-Prot;Acc:Q9FUS8]
AT1G10460	1.36505	-0.472125	0.00111464	0.00289186	GLP7	Germin-like protein subfamily 1 member 1 [Source:UniProtKB/Swiss-Prot;Acc:P92998]
AT1G10690	0.61103	0.67838	0.0351036	0.0466643	SMR8	Cyclin-dependent protein kinase inhibitor SMR8 [Source:UniProtKB/Swiss-Prot;Acc:Q9SAD3]
AT1G10990	0.744477	-0.134211	0.0744391	0.0816756		unknown protein; Ha. [Source:TAIR;Acc:AT1G10990]
AT1G11545	0.913644	1.52783	0.00030029	0.000978151	XTH8	Xyloglucan endotransglucosylase/hydrolase [Source:UniProtKB/TrEMBL;Acc:A0A178W0W2]
AT1G11670	0.758954	0.373686	0.0154225	0.0250733	DTX36	Protein DETOXIFICATION 36 [Source:UniProtKB/Swiss-Prot;Acc:Q9SAB0]
AT1G11730	-1.12125	-1.12307	0.022313	0.0334969	B3GALT1	Hexosyltransferase (Fragment) [Source:UniProtKB/TrEMBL;Acc:W8Q7D4]
AT1G12030	1.74166	-0.000701278	5.41e-05	0.000224105		At1g12030 [Source:UniProtKB/TrEMBL;Acc:O65376]
AT1G12160	0.625494	0.962963	0.00972932	0.0172059		Flavin-containing monooxygenase FMO GS-OX-like 1 [Source:UniProtKB/Swiss-Prot;Acc:Q9FWW6]
AT1G12440	0.522369	4.79876	2.46e-06	1.6e-05	SAP1	Zinc finger A20 and AN1 domain-containing stress-associated protein 1 [Source:UniProtKB/Swiss-Prot;Acc:Q6NNI8]
AT1G12520	0.508646	3.399	0.000174281	0.000631547	CCS	Copper chaperone for superoxide dismutase, chloroplastic/cytosolic [Source:UniProtKB/Swiss-Prot;Acc:Q9LD47]
AT1G12790	0.747851	0.53394	0.0177598	0.028174	PTD	Protein PARTING DANCERS [Source:UniProtKB/Swiss-Prot;Acc:F4IDW9]
AT1G12940	2.54539	-1.76194	0.000565448	0.0016589	NRT2.5	High affinity nitrate transporter 2.5 [Source:UniProtKB/Swiss-Prot;Acc:Q9LPV5]
AT1G13130	-1.35701	-1.89392	0.0811433	0.0868272		At1g13130 [Source:UniProtKB/TrEMBL;Acc:Q66GP7]
AT1G13330	0.825741	0.935758	0.00933261	0.0166565	HOP2	Homologous-pairing protein 2 homolog [Source:UniProtKB/Swiss-Prot;Acc:Q9FX64]
AT1G13340	1.24859	2.36964	4.99e-09	7.24e-08		Regulator of Vps4 activity in the MVB pathway protein [Source:UniProtKB/TrEMBL;Acc:Q9FX63]
AT1G13520	2.06327	-1.76173	0.00373599	0.00794739		At1g13520 [Source:UniProtKB/TrEMBL;Acc:Q6NNH1]
AT1G13608	1.5131	-1.56852	0.0112625	0.0194639		Putative defensin-like protein 288 [Source:UniProtKB/Swiss-Prot;Acc:Q2V4N5]
AT1G13609	1.49508	4.8919	9.35e-09	1.24e-07		Defensin-like protein 287 [Source:UniProtKB/Swiss-Prot;Acc:Q2V4N4]
AT1G13920	-0.634221	1.80297	0.00385936	0.00816084		Remorin family protein [Source:TAIR;Acc:AT1G13920]
AT1G13930	-0.631623	10.0127	1.45e-09	2.59e-08		At1g13930/F16A14.27 [Source:UniProtKB/TrEMBL;Acc:Q9XI93]
AT1G14071	0.907659	-1.24628	0.0736738	0.0811373	MIR830A	MIR830a; miRNA [Source:TAIR;Acc:AT1G14071]
AT1G14080	2.26289	-1.63771	0.000946686	0.00250004	FUT6	Fucosyltransferase 6 [Source:UniProtKB/Swiss-Prot;Acc:Q9XI80]
AT1G14190	-0.611552	-0.148065	0.0878721	0.0913787		Glucose-methanol-choline (GMC) oxidoreductase family protein [Source:TAIR;Acc:AT1G14190]
AT1G14370	0.591938	3.49225	1.09e-05	5.61e-05	PBL2	PBL2 [Source:UniProtKB/TrEMBL;Acc:A0A178WI52]
AT1G14470	0.640363	-0.0208951	0.0650286	0.0741033	PCMP-A4	Pentatricopeptide repeat-containing protein At1g14470 [Source:UniProtKB/Swiss-Prot;Acc:Q9M9R6]
AT1G14680	-0.940581	-0.338338	0.0256941	0.0371977		Early endosome antigen [Source:UniProtKB/TrEMBL;Acc:Q9LE70]
AT1G14870	1.77577	1.06923	5.06e-10	9.95e-09	PCR2	PCR2 [Source:UniProtKB/TrEMBL;Acc:A0A178WDU8]
AT1G14880	0.727079	8.4569	5.82e-09	8.05e-08	PCR1	Protein PLANT CADMIUM RESISTANCE 1 [Source:UniProtKB/Swiss-Prot;Acc:Q9LQU2]
AT1G15010	1.01136	-1.48108	0.0775432	0.0840921		Mediator of RNA polymerase II transcription subunit [Source:UniProtKB/TrEMBL;Acc:Q8LCU9]
AT1G15125	1.09775	2.8111	4.11e-06	2.49e-05		F9L1.6 [Source:UniProtKB/TrEMBL;Acc:Q9XI57]
AT1G15520	1.44036	3.52332	1.19e-11	4.57e-10	ABCG40	ABC transporter G family member 40 [Source:UniProtKB/Swiss-Prot;Acc:Q9M9E1]
AT1G15670	0.931407	1.83257	9.21e-06	4.9e-05		F-box/kelch-repeat protein At1g15670 [Source:UniProtKB/Swiss-Prot;Acc:Q9LMR5]
AT1G15700	-0.561697	0.813217	0.039868	0.0510812	ATPC2	ATP synthase gamma chain 2, chloroplastic [Source:UniProtKB/Swiss-Prot;Acc:Q01909]
AT1G15790	0.589043	2.62088	0.000563189	0.00165538		unknown protein; BEST Arabidopsis thaliana protein match is: unknown protein (TAIR:AT1G15780.1); Ha. [Source:TAIR;Acc:AT1G15790]
AT1G15825	-0.836808	0.121724	0.0139855	0.0233136		Hydroxyproline-rich glycoprotein family protein [Source:UniProtKB/TrEMBL;Acc:F4I177]
AT1G16022	-1.13629	-1.39745	0.0973391	0.0987321		T24D18.13 [Source:UniProtKB/TrEMBL;Acc:Q9S9N2]
AT1G16170	0.615013	1.77406	0.000934756	0.00247962		Ephrin-A3 protein [Source:UniProtKB/TrEMBL;Acc:Q94K72]
AT1G16420	0.812887	-0.132747	0.0377003	0.0491213	AMC8	Metacaspase-8 [Source:UniProtKB/Swiss-Prot;Acc:Q9SA41]
AT1G16480	-0.536489	1.30203	0.0155961	0.0252848		Tetratricopeptide repeat (TPR)-like superfamily protein [Source:UniProtKB/TrEMBL;Acc:F4I4G1]
AT1G16515	-1.07679	-0.436513	0.0062442	0.0119361		unknown protein; Ha. [Source:TAIR;Acc:AT1G16515]
AT1G16730	-0.549055	2.76339	0.00360163	0.00770783	UP6	F17F16.6 protein [Source:UniProtKB/TrEMBL;Acc:Q9FWQ7]
AT1G16850	-0.678388	4.56868	1.69e-08	2.04e-07		At1g16880 [Source:UniProtKB/TrEMBL;Acc:Q9FE54]
AT1G16960	-0.610066	1.40784	0.0111196	0.0193175		At1g16960 [Source:UniProtKB/TrEMBL;Acc:Q9FZ55]
AT1G17060	0.807955	-0.674064	0.0567813	0.0665893	CYP72C1	cytochrome p450 72c1 [Source:TAIR;Acc:AT1G17060]
AT1G17065	0.783675	-0.723243	0.0931896	0.0953418
AT1G17170	-1.44877	-0.981341	0.0213875	0.032531	GSTU24	Glutathione S-transferase U24 [Source:UniProtKB/Swiss-Prot;Acc:Q9SHH6]
AT1G17500	0.528275	4.62845	2.32e-05	0.000107193	ALA4	Phospholipid-transporting ATPase [Source:UniProtKB/TrEMBL;Acc:A0A178W5K3]
AT1G17700	0.823416	-0.0622156	0.0256337	0.0371406	PRA1F1	PRA1 family protein F1 [Source:UniProtKB/Swiss-Prot;Acc:Q9FZ63]
AT1G18200	1.04026	-0.536266	0.0143899	0.0237863	RABA6B	RABA6b [Source:UniProtKB/TrEMBL;Acc:A0A178WEX4]
AT1G18300	0.879873	0.587929	0.0191514	0.0298473	NUDT4	Nudix hydrolase 4 [Source:UniProtKB/Swiss-Prot;Acc:Q9LE73]
AT1G18550	-0.652228	-0.00318453	0.0613296	0.0707066	KIN8A	Kinesin-like protein KIN-8A [Source:UniProtKB/Swiss-Prot;Acc:F4ICA0]
AT1G18570	0.64046	2.86077	1.31e-05	6.53e-05	MYB51	Transcription factor MYB51 [Source:UniProtKB/Swiss-Prot;Acc:O49782]
AT1G19020	0.662769	1.24506	0.00392768	0.00827568		CDP-diacylglycerol-glycerol-3-phosphate 3-phosphatidyltransferase [Source:UniProtKB/TrEMBL;Acc:Q8VYY6]
AT1G19250	1.82107	0.498162	7.74e-06	4.2e-05	FMO1	Probable flavin-containing monooxygenase 1 [Source:UniProtKB/Swiss-Prot;Acc:Q9LMA1]
AT1G19840	0.721018	0.0251714	0.0488194	0.0598257		F6F9.11 protein [Source:UniProtKB/TrEMBL;Acc:Q9FXI2]
AT1G19970	-0.908146	0.664918	0.00262009	0.00584		ER lumen protein retaining receptor family protein [Source:UniProtKB/TrEMBL;Acc:F4HR00]
AT1G20030	-0.599991	2.57181	0.00215842	0.00497363		Pathogenesis-related thaumatin superfamily protein [Source:UniProtKB/TrEMBL;Acc:Q9LNT0]
AT1G20350	0.593315	2.04766	0.0136957	0.0229216	TIM17-1	Mitochondrial import inner membrane translocase subunit TIM17-1 [Source:UniProtKB/Swiss-Prot;Acc:Q9LN27]
AT1G20450	-0.632429	7.90596	3.74e-09	5.77e-08	ERD10	Dehydrin ERD10 [Source:UniProtKB/Swiss-Prot;Acc:P42759]
AT1G20530	1.08528	-1.37772	0.0439293	0.0550514		F5M15.15 [Source:UniProtKB/TrEMBL;Acc:Q9LMW0]
AT1G20816	-0.689148	0.906426	0.00681543	0.0128615	OEP21A	Outer envelope pore protein 21A, chloroplastic [Source:UniProtKB/Swiss-Prot;Acc:Q6ID99]
AT1G21010	-0.718261	0.638799	0.00731339	0.0136271		At1g21010 [Source:UniProtKB/TrEMBL;Acc:Q7XJ58]
AT1G21050	0.901619	1.07793	0.000471334	0.0014156		Protein of unknown function, DUF617 [Source:TAIR;Acc:AT1G21050]
AT1G21240	1.04951	3.87125	1.88e-10	4.55e-09	WAK3	Wall-associated receptor kinase 3 [Source:UniProtKB/Swiss-Prot;Acc:Q9LMN8]
AT1G21310	1.27762	6.68313	1.27e-09	2.3e-08	EXT3	Extensin-3 [Source:UniProtKB/Swiss-Prot;Acc:Q9FS16]
AT1G21313	1.30758	5.62006	1.54e-10	3.79e-09		Transmembrane protein [Source:UniProtKB/TrEMBL;Acc:A0A1P8ATC7]
AT1G21320	1.39725	-2.43817	0.0833061	0.088183	NSRB	Nuclear speckle RNA-binding protein B [Source:UniProtKB/Swiss-Prot;Acc:F4HWF9]
AT1G21390	0.503202	1.64416	0.0213234	0.0324615	emb2170	Emb2170 [Source:UniProtKB/TrEMBL;Acc:A0A178W1S8]
AT1G21430	-1.06384	-0.317348	0.0198489	0.0306597	YUC11	Probable indole-3-pyruvate monooxygenase YUCCA11 [Source:UniProtKB/Swiss-Prot;Acc:Q9LPL3]
AT1G21880	-0.521868	3.11744	0.000130657	0.000493655	LYM1	LYP2 [Source:UniProtKB/TrEMBL;Acc:A0A178W9K9]
AT1G21890	-0.837535	-0.708335	0.0470356	0.0581741		WAT1-related protein At1g21890 [Source:UniProtKB/Swiss-Prot;Acc:F4HZQ7]
AT1G21920	0.737143	4.01451	5.6e-11	1.55e-09		Histone H3 K4-specific methyltransferase SET7/9 family protein [Source:UniProtKB/TrEMBL;Acc:Q9SFE3]
AT1G22030	-0.5521	0.986485	0.0470449	0.0581741		BPS1-like protein [Source:UniProtKB/TrEMBL;Acc:Q9LM58]
AT1G22230	-1.22013	-1.12337	0.0355495	0.0470805		Nucleolar GTP-binding protein [Source:UniProtKB/TrEMBL;Acc:Q5XVK1]
AT1G22310	0.542391	1.91255	0.00579185	0.0111556	MBD8	Methyl-CpG-binding domain-containing protein 8 [Source:UniProtKB/Swiss-Prot;Acc:Q9LME6]
AT1G22330	0.859762	0.824464	0.0074525	0.0138426		RNA-binding (RRM/RBD/RNP motifs) family protein [Source:UniProtKB/TrEMBL;Acc:Q9LME7]
AT1G22400	0.725967	1.97326	0.000216209	0.000748287	UGT85A1	UDP-glycosyltransferase 85A1 [Source:UniProtKB/Swiss-Prot;Acc:Q9SK82]
AT1G22550	-0.50517	0.370638	0.0815663	0.0871221	NPF5.16	Protein NRT1/ PTR FAMILY 5.16 [Source:UniProtKB/Swiss-Prot;Acc:Q9SK96]
AT1G22890	0.660609	1.11045	0.00661554	0.0125511		AT1G22890 protein [Source:UniProtKB/TrEMBL;Acc:A0JQ18]
AT1G22990	1.14377	-0.341148	0.00509866	0.0100276	HIPP22	HIPP22 [Source:UniProtKB/TrEMBL;Acc:A0A178WF89]
AT1G23020	0.882745	5.63368	1.04e-13	8.03e-12	FRO3	Ferric reduction oxidase 3, mitochondrial [Source:UniProtKB/Swiss-Prot;Acc:F4I4K7]
AT1G23050	0.625314	0.193286	0.054779	0.0649721		At1g23050 [Source:UniProtKB/TrEMBL;Acc:O23119]
AT1G23052	0.719585	0.283263	0.0236764	0.0350205
AT1G23100	-0.872743	0.698511	0.00805385	0.0148044		GroES-like family protein [Source:UniProtKB/TrEMBL;Acc:Q8LDC9]
AT1G23200	-0.607463	0.309589	0.0505632	0.0612008	PME6	Probable pectinesterase/pectinesterase inhibitor 6 [Source:UniProtKB/Swiss-Prot;Acc:O49298]
AT1G23205	-0.814889	-0.0268157	0.0375587	0.0489727		At1g23205 [Source:UniProtKB/TrEMBL;Acc:O49297]
AT1G23870	0.724184	2.15195	0.000666522	0.00189275	TPS9	Probable alpha,alpha-trehalose-phosphate synthase [UDP-forming] 9 [Source:UniProtKB/Swiss-Prot;Acc:Q9LRA7]
AT1G23880	-0.55023	0.423281	0.0577586	0.0673787		At1g23880/T23E23_8 [Source:UniProtKB/TrEMBL;Acc:Q8S9K1]
AT1G24140	0.540549	2.88131	0.00023783	0.000805802	3MMP	Metalloendoproteinase 3-MMP [Source:UniProtKB/Swiss-Prot;Acc:Q5XF51]
AT1G24145	0.871838	2.94817	2.86e-05	0.000129077		At1g24145 [Source:UniProtKB/TrEMBL;Acc:Q8GYP2]
AT1G24210	0.837806	-0.760863	0.0570587	0.0667379		At1g24210 [Source:UniProtKB/TrEMBL;Acc:Q8LCT6]
AT1G24330	-0.928053	1.03257	0.000237102	0.000804875	PUB6	U-box domain-containing protein 6 [Source:UniProtKB/Swiss-Prot;Acc:O48700]
AT1G24735	-0.901585	-0.0259315	0.0194111	0.0301459		S-adenosyl-L-methionine-dependent methyltransferases superfamily protein [Source:UniProtKB/TrEMBL;Acc:F4IAT4]
AT1G25230	0.657617	2.6202	0.000275884	0.000910367		Calcineurin-like metallo-phosphoesterase superfamily protein [Source:TAIR;Acc:AT1G25230]
AT1G25275	0.552693	5.23986	9.35e-10	1.73e-08		AT1G25275 protein [Source:UniProtKB/TrEMBL;Acc:B9DG55]
AT1G25400	0.840924	1.49791	0.000150213	0.00055736		At1g25400 [Source:UniProtKB/TrEMBL;Acc:Q9C6L0]
AT1G25422	-0.885378	-0.745287	0.0662696	0.075131		Putative uncharacterized protein [Source:UniProtKB/TrEMBL;Acc:Q1G3T8]
AT1G25425	-0.697345	0.099432	0.0516589	0.0621029	43	CLAVATA3/ESR (CLE)-related protein 43 [Source:UniProtKB/Swiss-Prot;Acc:Q6IWB1]
AT1G26200	0.674115	-0.0861627	0.0814204	0.0870186		TRAM, LAG1 and CLN8 (TLC) lipid-sensing domain containing protein [Source:TAIR;Acc:AT1G26200]
AT1G26380	1.38631	1.53672	2.23e-07	1.96e-06	FOX1	Berberine bridge enzyme-like 3 [Source:UniProtKB/Swiss-Prot;Acc:Q9FZC4]
AT1G26390	1.9833	2.5395	6.59e-09	8.92e-08	FOX2	Berberine bridge enzyme-like 4 [Source:UniProtKB/Swiss-Prot;Acc:Q9FZC5]
AT1G26410	2.08571	-0.535779	0.000473893	0.00142026	FOX4	Berberine bridge enzyme-like 6 [Source:UniProtKB/Swiss-Prot;Acc:Q9FZC7]
AT1G26420	1.02253	1.45706	0.00181139	0.00432002	FOX5	Berberine bridge enzyme-like 7 [Source:UniProtKB/Swiss-Prot;Acc:Q9FZC8]
AT1G27020	1.32412	4.12615	2.16e-20	6.37e-18		Plant/protein [Source:UniProtKB/TrEMBL;Acc:O04551]
AT1G27580	1.4867	-1.26479	0.00498023	0.00989346		Protein of unknown function (DUF295) [Source:TAIR;Acc:AT1G27580]
AT1G28190	0.503794	1.39824	0.0471975	0.0582081		F3H9.15 protein [Source:UniProtKB/TrEMBL;Acc:Q9FZ93]
AT1G28370	0.894776	0.593675	0.00347998	0.00748365	ERF11	ERF domain protein 11 [Source:TAIR;Acc:AT1G28370]
AT1G28690	-0.63746	0.298113	0.0402899	0.0514364	PCMP-E34	Pentatricopeptide repeat-containing protein At1g28690, mitochondrial [Source:UniProtKB/Swiss-Prot;Acc:Q1PFQ9]
AT1G28890	1.23151	-2.24573	0.0889433	0.0921041		pre-tRNA [Source:TAIR;Acc:AT1G28890]
AT1G28920	1.09831	-1.81258	0.08567	0.0898746		pre-tRNA [Source:TAIR;Acc:AT1G28920]
AT1G29290	1.86122	-1.4394	0.000944174	0.00249713	CEP14	Precursor of CEP14 [Source:UniProtKB/Swiss-Prot;Acc:Q52K95]
AT1G29460	0.779155	0.752748	0.00236419	0.00535038		SAUR-like auxin-responsive protein family [Source:TAIR;Acc:AT1G29460]
AT1G29640	-0.80646	-1.02696	0.0800054	0.0858169		At1g29640 [Source:UniProtKB/TrEMBL;Acc:Q9C7N7]
AT1G29680	-0.661362	3.58479	3.62e-07	3.01e-06	OBAP2C	Oil body-associated protein 2C [Source:UniProtKB/Swiss-Prot;Acc:Q9C7N3]
AT1G29770	1.51015	-0.460439	0.00228523	0.00518492		At1g29770 [Source:UniProtKB/TrEMBL;Acc:Q9FXF4]
AT1G29785	-0.832411	3.33647	0.00837059	0.0152286		other RNA [Source:TAIR;Acc:AT1G29785]
AT1G29840	0.686543	0.522968	0.0266761	0.0381826		alpha/beta-Hydrolases superfamily protein [Source:TAIR;Acc:AT1G29840]
AT1G30040	0.624529	-0.246475	0.0798015	0.0857539	GA2OX2	Gibberellin 2-beta-dioxygenase 2 [Source:UniProtKB/Swiss-Prot;Acc:Q9XFR9]
AT1G30545	0.50009	0.985295	0.0827836	0.0878399		S-adenosyl-L-methionine-dependent methyltransferase superfamily protein [Source:UniProtKB/TrEMBL;Acc:A0A1P8ASE3]
AT1G30720	2.06198	-0.737159	8.83e-06	4.74e-05		Berberine bridge enzyme-like 10 [Source:UniProtKB/Swiss-Prot;Acc:Q9SA87]
AT1G30730	1.119	-1.7105	0.0917035	0.0943114		Berberine bridge enzyme-like 11 [Source:UniProtKB/Swiss-Prot;Acc:Q9SA88]
AT1G30840	-0.898186	-0.234891	0.0186964	0.0293187	PUP4	Probable purine permease 4 [Source:UniProtKB/Swiss-Prot;Acc:Q9SY29]
AT1G30850	1.2997	-2.21043	0.0805321	0.0862774	RSH4	Root hair specific 4 [Source:UniProtKB/TrEMBL;Acc:Q9SY31]
AT1G30960	-0.500514	1.53264	0.0127799	0.0216501	ERG	GTP-binding protein ERG [Source:UniProtKB/Swiss-Prot;Acc:O82653]
AT1G31050	-1.42473	-2.07483	0.069517	0.0779153		basic helix-loop-helix (bHLH) DNA-binding superfamily protein [Source:TAIR;Acc:AT1G31050]
AT1G31290	1.13117	-1.7094	0.0634611	0.0726441	AGO3	Protein argonaute 3 [Source:UniProtKB/Swiss-Prot;Acc:Q9SHF2]
AT1G31320	-0.815268	-0.58906	0.051913	0.0623238	LBD4	LOB domain-containing protein 4 [Source:UniProtKB/Swiss-Prot;Acc:Q9SHE9]
AT1G31485	0.686751	0.124508	0.0504533	0.061126		other RNA [Source:TAIR;Acc:AT1G31485]
AT1G31690	-0.504021	4.92028	0.00509125	0.0100241		Amine oxidase [Source:UniProtKB/TrEMBL;Acc:F4IAX0]
AT1G31710	-0.684423	2.56152	0.000727547	0.00200812		Amine oxidase [Source:UniProtKB/TrEMBL;Acc:F4IAX1]
AT1G31835	-1.18193	-1.81193	0.0667196	0.0755248		unknown protein; FUNCTIONS IN: molecular_function unknown; INVOLVED IN: biological_process unknown; LOCATED IN: endomembrane system; Ha. [Source:TAIR;Acc:AT1G31835]
AT1G32170	1.2965	-0.439732	0.0019804	0.00462353	XTH30	Probable xyloglucan endotransglucosylase/hydrolase protein 30 [Source:UniProtKB/Swiss-Prot;Acc:Q38908]
AT1G32172	1.44987	-2.14203	0.0989939	0.0994992		other RNA [Source:TAIR;Acc:AT1G32172]
AT1G32350	2.59205	-0.0241915	4.48e-10	9.13e-09	AOX3	AOX1D [Source:UniProtKB/TrEMBL;Acc:A0A384LFI3]
AT1G32700	0.501584	3.79367	0.00030409	0.000985097		PLATZ transcription factor family protein [Source:UniProtKB/TrEMBL;Acc:F4IEB6]
AT1G32860	-0.535801	2.57292	0.00143945	0.00355746		Glucan endo-1,3-beta-glucosidase 11 [Source:UniProtKB/Swiss-Prot;Acc:Q8L868]
AT1G32960	1.41835	1.54291	2.55e-06	1.64e-05	SBT3.3	Subtilisin-like protease SBT3.3 [Source:UniProtKB/Swiss-Prot;Acc:Q9MAP5]
AT1G33030	1.51616	-0.257242	0.00118841	0.00303875		At1g33030/F9L11_18 [Source:UniProtKB/TrEMBL;Acc:Q9MAP0]
AT1G33240	0.518392	4.25776	4.18e-06	2.53e-05	AT-GTL1	GT-2-like 1 [Source:TAIR;Acc:AT1G33240]
AT1G33610	0.572231	2.53409	0.000697213	0.00194255		Leucine-rich repeat (LRR) family protein [Source:UniProtKB/TrEMBL;Acc:F4HR91]
AT1G33720	0.526123	3.82464	3.18e-06	1.99e-05	CYP76C6	Cytochrome P450, family 76, subfamily C, polypeptide 6 [Source:UniProtKB/TrEMBL;Acc:Q9LQ25]
AT1G33730	2.34776	-0.663073	8.81e-07	6.59e-06	CYP76C5	Cytochrome P450, family 76, subfamily C, polypeptide 5 [Source:UniProtKB/TrEMBL;Acc:F4HRA1]
AT1G33950	1.67162	-0.826907	0.00467276	0.00937726	IAN7	Immune-associated nucleotide-binding protein 7 [Source:UniProtKB/Swiss-Prot;Acc:Q9C8V2]
AT1G33960	1.39383	3.32898	4.02e-11	1.17e-09	AIG1	P-loop containing nucleoside triphosphate hydrolases superfamily protein [Source:TAIR;Acc:AT1G33960]
AT1G34040	0.836473	-0.524694	0.046614	0.0578027	TAR3	Tryptophan aminotransferase-related protein 3 [Source:UniProtKB/Swiss-Prot;Acc:Q9FE98]
AT1G34160	-0.689389	1.33048	0.00129101	0.00325414	PCMP-H68	Pentatricopeptide repeat-containing protein At1g34160 [Source:UniProtKB/Swiss-Prot;Acc:Q9FX24]
AT1G34180	1.18222	1.31557	1.58e-06	1.09e-05	anac016	NAC domain containing protein 16 [Source:TAIR;Acc:AT1G34180]
AT1G34317	0.647068	0.138186	0.0582516	0.0678199
AT1G34760	0.51888	2.02236	0.00584612	0.0112479	GRF11	general regulatory factor 11 [Source:TAIR;Acc:AT1G34760]
AT1G34770	-0.594993	1.0851	0.0162821	0.0262528		CONTAINS InterPro DOMAIN/s: MAGE protein (InterPro:IPR002190); Ha. [Source:TAIR;Acc:AT1G34770]
AT1G35230	0.777247	2.68842	0.000331724	0.00105343	AGP5	Classical arabinogalactan protein 5 [Source:UniProtKB/Swiss-Prot;Acc:Q8LCE4]
AT1G35260	-0.877143	-0.147866	0.0399732	0.0511057	MLP165	MLP-like protein 165 [Source:UniProtKB/Swiss-Prot;Acc:Q9C7I7]
AT1G35310	-2.39646	-2.3185	0.00438652	0.00897565	MLP168	MLP-like protein 168 [Source:UniProtKB/Swiss-Prot;Acc:Q9C7I3]
AT1G35320	0.706538	0.719758	0.0151572	0.024823		unknown protein; BEST Arabidopsis thaliana protein match is: unknown protein (TAIR:AT3G30160.1); Ha. [Source:TAIR;Acc:AT1G35320]
AT1G35730	-0.679001	3.87132	8.93e-06	4.78e-05	APUM9	pumilio 9 [Source:TAIR;Acc:AT1G35730]
AT1G43910	0.67387	2.53234	0.000232163	0.000794194		AAA-ATPase At1g43910 [Source:UniProtKB/Swiss-Prot;Acc:Q9LP11]
AT1G44130	2.39866	-0.353088	2.12e-06	1.41e-05		Eukaryotic aspartyl protease family protein [Source:UniProtKB/TrEMBL;Acc:Q9C6Y5]
AT1G44160	-0.590438	-0.0431581	0.0978265	0.099113		HSP40/DnaJ peptide-binding protein [Source:UniProtKB/TrEMBL;Acc:Q0WRX5]
AT1G45191	-0.62729	1.71175	0.00617586	0.0118182	BGLU1	Glycosyl hydrolase superfamily protein [Source:TAIR;Acc:AT1G45191]
AT1G45201	-0.515883	5.63548	2.4e-06	1.57e-05	ATTLL1	triacylglycerol lipase-like 1 [Source:TAIR;Acc:AT1G45201]
AT1G45234	0.925555	-0.910377	0.0590681	0.0686352		pre-tRNA [Source:TAIR;Acc:AT1G45234]
AT1G45238	-1.85284	-2.24448	0.0328914	0.0441542		pre-tRNA [Source:TAIR;Acc:AT1G45238]
AT1G47395	0.851936	2.53932	5.35e-05	0.000221844		At1g47390 [Source:UniProtKB/TrEMBL;Acc:Q8GUL3]
AT1G47400	0.615329	2.41105	0.00461733	0.00931893		unknown protein; BEST Arabidopsis thaliana protein match is: unknown protein (TAIR:AT1G47395.1); Ha. [Source:TAIR;Acc:AT1G47400]
AT1G47655	-0.957224	-0.893373	0.0984772	0.0992148	DOF1.6	Dof zinc finger protein DOF1.6 [Source:UniProtKB/Swiss-Prot;Acc:Q9SX97]
AT1G47840	0.77641	-0.108885	0.0562596	0.0663287	HXK3	Hexokinase-like 1 protein [Source:UniProtKB/Swiss-Prot;Acc:Q9FZG4]
AT1G47890	1.46438	1.10039	0.000230188	0.000788961	AtRLP7
AT1G47980	1.19117	-2.04456	0.0787654	0.0850532		unknown protein; FUNCTIONS IN: molecular_function unknown; INVOLVED IN: biological_process unknown; LOCATED IN: endomembrane system; EXPRESSED IN: 6 plant structures; EXPRESSED DURING: 4 anthesis, F mature embryo stage, petal differentiation and exp /.../ stage, E expanded cotyledon stage; BEST Arabidopsis thaliana protein match is: unknown protein (TAIR:AT3G62730.1); Ha. [Source:TAIR;Acc:AT1G479…
AT1G48100	-0.57596	1.74462	0.00629327	0.012004		Polygalacturonase At1g48100 [Source:UniProtKB/Swiss-Prot;Acc:Q949Z1]
AT1G49000	0.637856	-0.125575	0.0876082	0.091265		At1g49000 [Source:UniProtKB/TrEMBL;Acc:Q9M9A2]
AT1G49130	0.588829	1.9251	0.00112337	0.00291026		B-box type zinc finger protein with CCT domain-containing protein [Source:UniProtKB/TrEMBL;Acc:F4I1N0]
AT1G49160	0.583514	1.71433	0.00605036	0.0116031	WNK7	Protein kinase superfamily protein [Source:TAIR;Acc:AT1G49160]
AT1G49210	1.46776	-1.59151	0.0327172	0.0439536	ATL76	E3 ubiquitin-protein ligase ATL76 [Source:UniProtKB/Swiss-Prot;Acc:Q6NML0]
AT1G49520	0.505079	1.43433	0.0400784	0.0512032		At1g49520 [Source:UniProtKB/TrEMBL;Acc:Q501B9]
AT1G50560	-0.756337	0.148923	0.0248253	0.0363112	CYP705A25	Cytochrome P450, family 705, subfamily A, polypeptide 25 [Source:UniProtKB/TrEMBL;Acc:Q9LPS6]
AT1G51090	-0.976771	4.64738	5.11e-20	1.29e-17		Heavy metal transport/detoxification superfamily protein [Source:UniProtKB/TrEMBL;Acc:Q9C684]
AT1G51140	-0.538289	4.95994	5.74e-05	0.000236383	BHLH122	Transcription factor bHLH122 [Source:UniProtKB/Swiss-Prot;Acc:Q9C690]
AT1G51270	0.817345	3.64065	3.42e-09	5.43e-08		Vesicle-associated protein 1-4 [Source:UniProtKB/TrEMBL;Acc:F4I818]
AT1G51370	0.537468	1.21801	0.0231735	0.0345071		F-box/FBD/LRR-repeat protein At1g51370 [Source:UniProtKB/Swiss-Prot;Acc:Q6DBN6]
AT1G51440	-0.586315	2.54234	0.000467842	0.00140989		Phospholipase A1-Igamma3, chloroplastic [Source:UniProtKB/Swiss-Prot;Acc:Q9C8J6]
AT1G51790	0.547711	2.45752	0.00182633	0.00434398		Leucine-rich repeat protein kinase family protein [Source:TAIR;Acc:AT1G51790]
AT1G51800	0.918704	1.6396	0.000471263	0.0014156	IOS1	LRR receptor-like serine/threonine-protein kinase IOS1 [Source:UniProtKB/Swiss-Prot;Acc:Q9C8I6]
AT1G51850	1.35069	-0.369889	0.000494241	0.00146946		Leucine-rich repeat protein kinase family protein [Source:TAIR;Acc:AT1G51850]
AT1G51860	1.30962	2.1183	1.11e-05	5.65e-05		Probable LRR receptor-like serine/threonine-protein kinase At1g51860 [Source:UniProtKB/Swiss-Prot;Acc:C0LGG4]
AT1G51890	1.48936	2.78232	1.65e-08	2.04e-07		Leucine-rich repeat protein kinase family protein [Source:TAIR;Acc:AT1G51890]
AT1G52030	-0.604893	0.952436	0.0566132	0.0664968	F-ATMBP	Myrosinase-binding protein 2 [Source:UniProtKB/Swiss-Prot;Acc:Q9SAV1]
AT1G52190	0.517497	5.59393	1.73e-05	8.36e-05	NPF1.2	Protein NRT1/ PTR FAMILY 1.2 [Source:UniProtKB/Swiss-Prot;Acc:Q9M817]
AT1G52200	0.802164	2.09041	1.66e-05	8.1e-05	PCR8	Protein PLANT CADMIUM RESISTANCE 8 [Source:UniProtKB/Swiss-Prot;Acc:Q9M815]
AT1G52245	1.46146	-1.89544	0.0217791	0.0330134		Dynein light chain [Source:UniProtKB/TrEMBL;Acc:Q9M810]
AT1G52430	-0.997264	-1.41607	0.0799239	0.0857815		F6D8.35 protein [Source:UniProtKB/TrEMBL;Acc:Q9SSP7]
AT1G52580	-0.669828	0.559377	0.0202819	0.0311458	RBL5	RHOMBOID-like protein 5 [Source:UniProtKB/Swiss-Prot;Acc:Q9SSR0]
AT1G52690	-1.22486	-1.41576	0.0518745	0.0623198	LEA7	Late embryogenesis abundant protein 7 [Source:UniProtKB/Swiss-Prot;Acc:Q96270]
AT1G52830	0.781715	-0.470916	0.0552098	0.0653519	IAA6	SHY1 [Source:UniProtKB/TrEMBL;Acc:A0A384LEJ2]
AT1G52910	1.14033	-1.06127	0.0275088	0.0390414		At1g52910 [Source:UniProtKB/TrEMBL;Acc:Q9C930]
AT1G53250	-0.573153	0.996301	0.024199	0.0356151		unknown protein; BEST Arabidopsis thaliana protein match is: unknown protein (TAIR:AT1G53800.1); Ha. [Source:TAIR;Acc:AT1G53250]
AT1G53260	1.39307	-2.43829	0.0871696	0.0909685		Putative uncharacterized protein [Source:UniProtKB/TrEMBL;Acc:Q58G44]
AT1G53700	-1.16366	-1.26171	0.0360735	0.047632	WAG1	Serine/threonine-protein kinase WAG1 [Source:UniProtKB/Swiss-Prot;Acc:Q9C8M5]
AT1G53830	1.80786	-1.92447	0.00902527	0.0162199	PME2	Pectinesterase 2 [Source:UniProtKB/Swiss-Prot;Acc:Q42534]
AT1G54020	-1.36516	-0.530335	0.0299645	0.0413207		GDSL esterase/lipase At1g54020 [Source:UniProtKB/Swiss-Prot;Acc:Q9C5N8]
AT1G54180	0.560951	1.05499	0.0420602	0.0531982	BRXL3	Protein Brevis radix-like 3 [Source:UniProtKB/Swiss-Prot;Acc:Q5HZ09]
AT1G54385	-1.11801	-0.445938	0.0143834	0.0237863	SINE1	Protein SINE1 [Source:UniProtKB/Swiss-Prot;Acc:Q5XVI1]
AT1G55040	-0.612289	1.88437	0.00064867	0.00184798		Zinc finger (Ran-binding) family protein [Source:UniProtKB/TrEMBL;Acc:Q9C7M2]
AT1G55420	1.60774	-2.045	0.0287879	0.0401355	EDA11	Cysteine/Histidine-rich C1 domain family protein [Source:UniProtKB/TrEMBL;Acc:Q9ZVU2]
AT1G55760	-0.814927	1.6854	0.000175299	0.000632648		BTB/POZ domain-containing protein At1g55760 [Source:UniProtKB/Swiss-Prot;Acc:Q680K8]
AT1G55850	-0.532269	5.94746	1e-08	1.31e-07	CSLE1	Cellulose synthase-like protein E1 [Source:UniProtKB/Swiss-Prot;Acc:Q8VZK9]
AT1G55865	1.02945	-0.721721	0.0470195	0.0581741		Ubiquitin-protein ligase (Fragment) [Source:UniProtKB/TrEMBL;Acc:A0A1P8APV7]
AT1G55917	1.4814	-2.24561	0.0547207	0.0649721
AT1G56120	0.568218	5.91871	2.62e-11	8.28e-10		Leucine-rich repeat transmembrane protein kinase [Source:UniProtKB/TrEMBL;Acc:F4I3K0]
AT1G56550	0.723871	1.67302	0.000762618	0.00208543	RGXT3	UDP-D-xylose:L-fucose alpha-1,3-D-xylosyltransferase 3 [Source:UniProtKB/Swiss-Prot;Acc:Q9FXA7]
AT1G56650	-1.24683	1.57185	0.00064345	0.00183902	MYB75	Transcription factor MYB75 [Source:UniProtKB/Swiss-Prot;Acc:Q9FE25]
AT1G56690	-0.662822	1.00205	0.0108878	0.0190268	PCMP-H69	Pentatricopeptide repeat-containing protein At1g56690, mitochondrial [Source:UniProtKB/Swiss-Prot;Acc:Q9FXB9]
AT1G57590	-1.03904	3.09645	2.99e-12	1.39e-10	PAE2	Pectin acetylesterase 2 [Source:UniProtKB/Swiss-Prot;Acc:F4I839]
AT1G57980	-0.535576	0.208901	0.0903444	0.0931299	PUP23	Probable purine permease 23 [Source:UniProtKB/Swiss-Prot;Acc:Q9C654]
AT1G57990	0.752594	1.62792	0.000670819	0.00190191	PUP18	PUP18 [Source:UniProtKB/TrEMBL;Acc:A0A178WC51]
AT1G58190	0.714722	-0.175231	0.0790478	0.0852024	AtRLP9
AT1G58225	0.709368	4.06499	0.001404	0.00348932		At1g58225 [Source:UniProtKB/TrEMBL;Acc:Q8GW35]
AT1G58270	-0.779213	4.08974	0.000830707	0.0022371	ZW9	At1g58270/F19C14_8 [Source:UniProtKB/TrEMBL;Acc:Q9SLV3]
AT1G58290	-0.542753	4.86725	0.0011304	0.00291993	HEMA1	Glutamyl-tRNA reductase 1, chloroplastic [Source:UniProtKB/Swiss-Prot;Acc:P42804]
AT1G58340	1.55671	-0.592662	0.000350764	0.001104	DTX48	Protein DETOXIFICATION 48 [Source:UniProtKB/Swiss-Prot;Acc:Q9SLV0]
AT1G58370	0.646753	-0.0210459	0.0820073	0.0873824	RXF12	glycosyl hydrolase family 10 protein / carbohydrate-binding domain-containing protein [Source:TAIR;Acc:AT1G58370]
AT1G58390	1.00304	0.52402	0.000832995	0.00223986		Probable disease resistance protein At1g58390 [Source:UniProtKB/Swiss-Prot;Acc:Q8W474]
AT1G58400	-1.55229	-1.89341	0.0360631	0.047632		Putative disease resistance protein At1g58400 [Source:UniProtKB/Swiss-Prot;Acc:Q8W3K3]
AT1G59590	1.02309	1.63697	1.92e-06	1.3e-05	ZCF37	At1g59590 [Source:UniProtKB/TrEMBL;Acc:Q9SLT9]
AT1G59740	-0.79273	0.720616	0.00431739	0.00885719	NPF4.3	Protein NRT1/ PTR FAMILY 4.3 [Source:UniProtKB/Swiss-Prot;Acc:Q93VV5]
AT1G59920	1.11954	-1.70955	0.0641835	0.0733763		F23H11.23 protein [Source:UniProtKB/TrEMBL;Acc:Q9XID9]
AT1G60060	0.748271	1.55449	0.00472302	0.00946741		Serine/threonine-protein kinase WNK (With No Lysine)-like protein [Source:UniProtKB/TrEMBL;Acc:Q9ZUI7]
AT1G60110	1.73133	-1.5241	0.00227146	0.00516028		Mannose-binding lectin superfamily protein [Source:TAIR;Acc:AT1G60110]
AT1G60190	-1.11522	3.04637	7.48e-15	8.84e-13	PUB19	U-box domain-containing protein 19 [Source:UniProtKB/Swiss-Prot;Acc:O80742]
AT1G60270	-0.520583	2.27422	0.0070415	0.0132458	BGLU6	Putative beta-glucosidase 6 [Source:UniProtKB/Swiss-Prot;Acc:Q682B4]
AT1G60630	0.662119	0.00826205	0.0658637	0.0747665		Inactive leucine-rich repeat receptor-like serine/threonine-protein kinase At1g60630 [Source:UniProtKB/Swiss-Prot;Acc:Q84MA9]
AT1G60680	-1.03977	-0.0969114	0.00429759	0.00883449	AGD2	Probable aldo-keto reductase 2 [Source:UniProtKB/Swiss-Prot;Acc:Q84M96]
AT1G60730	0.545688	2.70502	0.00257244	0.00574101		NAD(P)-linked oxidoreductase superfamily protein [Source:TAIR;Acc:AT1G60730]
AT1G61360	0.55491	2.3907	0.000393216	0.00121179		Serine/threonine-protein kinase [Source:UniProtKB/TrEMBL;Acc:A0A178W9H1]
AT1G61400	-0.797648	-0.634814	0.0776921	0.0841506		S-locus lectin protein kinase family protein [Source:TAIR;Acc:AT1G61400]
AT1G61415	0.756563	1.10907	0.00668898	0.0126367		unknown protein; FUNCTIONS IN: molecular_function unknown; INVOLVED IN: biological_process unknown; LOCATED IN: cellular_component unknown; BEST Arabidopsis thaliana protein match is: unknown protein (TAIR:AT1G61450.1); Ha. [Source:TAIR;Acc:AT1G61415]
AT1G61470	1.19247	-1.07803	0.0734557	0.0810727	CAF1-5	Probable CCR4-associated factor 1 homolog 5 [Source:UniProtKB/Swiss-Prot;Acc:O64773]
AT1G61560	0.828573	0.640561	0.00530103	0.0103452	MLO6	MLO-like protein 6 [Source:UniProtKB/Swiss-Prot;Acc:Q94KB7]
AT1G61562	0.773736	-0.35921	0.0699703	0.0782255
AT1G61800	0.950594	1.26042	0.000349224	0.00110111	GPT2	glucose-6-phosphate/phosphate translocator 2 [Source:TAIR;Acc:AT1G61800]
AT1G62050	-0.698275	3.2239	4.02e-07	3.27e-06		Ankyrin repeat family protein [Source:UniProtKB/TrEMBL;Acc:Q94CF4]
AT1G62290	-0.980718	1.75548	3.75e-06	2.3e-05	APA2	Aspartic proteinase A2 [Source:UniProtKB/Swiss-Prot;Acc:Q8VYL3]
AT1G62350	-0.933806	-0.270382	0.0290035	0.0403452		Pentatricopeptide repeat (PPR) superfamily protein [Source:TAIR;Acc:AT1G62350]
AT1G62420	1.07989	-0.997403	0.049324	0.0601528		DUF506 family protein (DUF506) [Source:UniProtKB/TrEMBL;Acc:O48807]
AT1G62440	2.46494	-1.81303	0.000683788	0.00191417	LRX2	Leucine-rich repeat extensin-like protein 2 [Source:UniProtKB/Swiss-Prot;Acc:O48809]
AT1G62480	0.644724	4.5231	0.000128237	0.000486588		At1g62480/T3P18_4 [Source:UniProtKB/TrEMBL;Acc:Q9SXE9]
AT1G62510	-0.772651	1.109	0.00785774	0.0144739		Bifunctional inhibitor/lipid-transfer protein/seed storage 2S albumin superfamily protein [Source:UniProtKB/TrEMBL;Acc:Q9SXE6]
AT1G62515	-0.709584	1.15417	0.0152528	0.0249335		Transmembrane protein [Source:UniProtKB/TrEMBL;Acc:A0A1P8ATX8]
AT1G62570	-1.27361	4.18807	7.27e-21	2.58e-18	FMOGS-OX4	Flavin-containing monooxygenase FMO GS-OX4 [Source:UniProtKB/Swiss-Prot;Acc:Q93Y23]
AT1G62710	-0.885516	1.93093	1.79e-06	1.22e-05	bVPE	Vacuolar-processing enzyme beta-isozyme [Source:UniProtKB/Swiss-Prot;Acc:Q39044]
AT1G62760	2.7431	-0.789737	0.00032554	0.00103751	PMEI10	Pectinesterase inhibitor 10 [Source:UniProtKB/Swiss-Prot;Acc:Q9SI74]
AT1G62790	0.523123	3.99361	4.03e-07	3.27e-06		At1g62790 [Source:UniProtKB/TrEMBL;Acc:Q6NLF7]
AT1G62930	0.643433	0.460003	0.0452623	0.0564028		Pentatricopeptide repeat-containing protein At1g62930, chloroplastic [Source:UniProtKB/Swiss-Prot;Acc:Q9LQ14]
AT1G63240	-0.549315	2.47207	0.00134591	0.00337701		Uncharacterized protein At1g63240 [Source:UniProtKB/TrEMBL;Acc:Q949Y1]
AT1G63245	1.79353	-2.0764	0.0112697	0.0194639	14	CLE14 [Source:UniProtKB/TrEMBL;Acc:A0A178WFK0]
AT1G63440	0.842423	0.0380315	0.0118552	0.0202383	HMA5	Probable copper-transporting ATPase HMA5 [Source:UniProtKB/Swiss-Prot;Acc:Q9SH30]
AT1G63720	0.546846	1.00747	0.0704211	0.0785807		At1g63720/F24D7_9 [Source:UniProtKB/TrEMBL;Acc:Q93W23]
AT1G63800	0.517069	3.83523	2.25e-05	0.000104703	UBC5	UBC5 [Source:UniProtKB/TrEMBL;Acc:A0A178WDU0]
AT1G64110	-1.16796	2.32706	4.1e-10	8.55e-09		p-loop containing nucleoside triphosphate hydrolases superfamily protein [Source:UniProtKB/TrEMBL;Acc:F4I5A3]
AT1G64405	1.33246	-2.07576	0.0502781	0.0610317		At1g64405 [Source:UniProtKB/TrEMBL;Acc:Q3ECI5]
AT1G64780	-0.75251	2.48719	1.43e-05	7.06e-05	AMT1-2	Ammonium transporter 1 member 2 [Source:UniProtKB/Swiss-Prot;Acc:Q9ZPJ8]
AT1G64900	-0.548826	5.03737	5.7e-09	7.95e-08	CYP89A2	Cytochrome P450 89A2 [Source:UniProtKB/Swiss-Prot;Acc:Q42602]
AT1G65060	-0.641924	3.72351	5.2e-05	0.000216484	4CL3	4-coumarate--CoA ligase 3 [Source:UniProtKB/Swiss-Prot;Acc:Q9S777]
AT1G65110	1.2175	-1.66082	0.0392195	0.0504698		Ubiquitin carboxyl-terminal hydrolase-related protein [Source:TAIR;Acc:AT1G65110]
AT1G65483	1.84115	-0.827527	0.000324292	0.0010354		Putative uncharacterized protein [Source:UniProtKB/TrEMBL;Acc:Q1G3X9]
AT1G65510	1.28523	-0.418985	0.00636181	0.0120956		unknown protein; FUNCTIONS IN: molecular_function unknown; INVOLVED IN: N-terminal protein myristoylation; LOCATED IN: endomembrane system; EXPRESSED IN: 9 plant structures; EXPRESSED DURING: LP.06 six leaves visible, LP.04 four leaves visible, 4 an /.../, petal differentiation and expansion stage, LP.08 eight leaves visible; BEST Arabidopsis thaliana protein match is: unknown protein (TAIR:AT1G6…
AT1G65610	1.16113	-0.391517	0.0341066	0.0455783	KOR2	Endoglucanase 7 [Source:UniProtKB/Swiss-Prot;Acc:O04478]
AT1G65690	0.880321	2.32072	0.00161348	0.00392192	NHL6	NDR1/HIN1-like protein 6 [Source:UniProtKB/Swiss-Prot;Acc:Q8LD98]
AT1G65845	0.98748	2.59425	4.14e-08	4.42e-07		At1g65844 [Source:UniProtKB/TrEMBL;Acc:Q9SHX3]
AT1G65910	-1.63399	-1.15653	0.00219094	0.00503546	anac028	NAC028 [Source:UniProtKB/TrEMBL;Acc:A0A178W7T7]
AT1G66090	0.507619	2.17628	0.00462355	0.00932074		Disease resistance protein (TIR-NBS class) [Source:UniProtKB/TrEMBL;Acc:Q9C515]
AT1G66450	1.54426	-1.8406	0.0461996	0.0574093		Cysteine/Histidine-rich C1 domain family protein [Source:TAIR;Acc:AT1G66450]
AT1G66460	1.33702	0.397863	0.0111984	0.0194165		Protein kinase superfamily protein [Source:TAIR;Acc:AT1G66460]
AT1G66465	0.95	1.48716	0.000376178	0.0011674		Transmembrane protein [Source:UniProtKB/TrEMBL;Acc:A0A1P8ASK0]
AT1G66650	-0.984582	-1.05912	0.038866	0.0501606		E3 ubiquitin-protein ligase SINA-like 4 [Source:UniProtKB/Swiss-Prot;Acc:Q9C9M0]
AT1G66700	2.00424	0.800307	4.53e-09	6.63e-08	PXMT1	Paraxanthine methyltransferase 1 [Source:UniProtKB/Swiss-Prot;Acc:Q9C9M3]
AT1G66920	0.515507	3.65989	6.33e-05	0.000259467	LRK10L-2.4	LEAF RUST 10 DISEASE-RESISTANCE LOCUS RECEPTOR-LIKE PROTEIN KINASE-like 2.4 [Source:UniProtKB/Swiss-Prot;Acc:F4HQ22]
AT1G66930	0.804149	1.68147	0.000183129	0.000655565	LRK10L-2.7	Protein kinase superfamily protein [Source:TAIR;Acc:AT1G66930]
AT1G66940	0.578015	2.88204	0.000290332	0.000949204		protein kinase-related [Source:TAIR;Acc:AT1G66940]
AT1G66960	0.885421	4.35892	0.000151302	0.000559721		Terpenoid cyclases family protein [Source:TAIR;Acc:AT1G66960]
AT1G67035	1.24044	-2.24582	0.0859173	0.0900328		Homeobox Hox-B3-like protein [Source:UniProtKB/TrEMBL;Acc:Q5BPW2]
AT1G67105	-4.80181	1.48166	9.9e-42	1.75e-38		other RNA [Source:TAIR;Acc:AT1G67105]
AT1G67260	1.90753	-1.86796	0.00315212	0.00687876	TCP1	Transcription factor TCP1 [Source:UniProtKB/Swiss-Prot;Acc:Q9FYG7]
AT1G67370	-0.66575	0.516178	0.0218892	0.0331236	ASY1	Meiosis-specific protein ASY1 [Source:UniProtKB/Swiss-Prot;Acc:F4HRV8]
AT1G67520	1.01801	0.775354	0.00757192	0.014035		lectin protein kinase family protein [Source:TAIR;Acc:AT1G67520]
AT1G67820	-1.39032	-1.01194	0.00429742	0.00883449		PP2C-type phosphatase AP2C4 [Source:UniProtKB/TrEMBL;Acc:F6LPR4]
AT1G67980	2.90058	1.76249	1.87e-12	9.75e-11	CCOAMT	Putative caffeoyl-CoA O-methyltransferase At1g67980 [Source:UniProtKB/Swiss-Prot;Acc:Q9C9W3]
AT1G68080	0.548291	1.79696	0.0148392	0.0244378		2-oxoglutarate (2OG) and Fe(II)-dependent oxygenase superfamily protein [Source:UniProtKB/TrEMBL;Acc:Q5PP31]
AT1G68500	-0.798579	0.00396968	0.047158	0.0582081		Uncharacterized protein At1g68500 [Source:UniProtKB/TrEMBL;Acc:Q84K42]
AT1G68620	1.89433	2.17731	1.84e-09	3.18e-08	CXE6	Probable carboxylesterase 6 [Source:UniProtKB/Swiss-Prot;Acc:Q9SX25]
AT1G68690	1.05244	1.97374	3.47e-08	3.78e-07	PERK9	Proline-rich receptor-like protein kinase PERK9 [Source:UniProtKB/Swiss-Prot;Acc:Q9SX31]
AT1G68725	-0.690502	-0.234962	0.0685136	0.076888	AGP19	Lysine-rich arabinogalactan protein 19 [Source:UniProtKB/Swiss-Prot;Acc:Q9S740]
AT1G68795	1.60093	-1.41968	0.0120031	0.0204712	12	CLAVATA3/ESR (CLE)-related protein 12 [Source:UniProtKB/Swiss-Prot;Acc:Q29PU4]
AT1G68840	0.827058	2.14666	5.39e-07	4.17e-06	RAV2	TEM2 [Source:UniProtKB/TrEMBL;Acc:A0A178WNP0]
AT1G69230	-2.24769	-1.04095	0.000193356	0.000683885	SP1L2	Protein SPIRAL1-like 2 [Source:UniProtKB/Swiss-Prot;Acc:Q9LE54]
AT1G69260	-0.703538	3.24278	1.02e-05	5.32e-05	AFP1	Ninja-family protein AFP1 [Source:UniProtKB/Swiss-Prot;Acc:Q9LQ98]
AT1G69290	-0.51131	0.965179	0.0767209	0.0836097		Pentatricopeptide repeat-containing protein At1g69290 [Source:UniProtKB/Swiss-Prot;Acc:P0C7R4]
AT1G69485	-1.64089	-1.9513	0.0244618	0.0359338		Ribosomal L32p protein family [Source:UniProtKB/TrEMBL;Acc:Q5Q0D8]
AT1G69490	1.3761	2.03349	5.02e-10	9.95e-09	NAC029	NAP [Source:UniProtKB/TrEMBL;Acc:A0A178W8K0]
AT1G69588	-1.28051	-2.04294	0.0717683	0.0797326	45	CLAVATA3/ESR (CLE)-related protein 45 [Source:UniProtKB/Swiss-Prot;Acc:Q6IWA9]
AT1G69780	0.574801	1.22071	0.0260554	0.0375367	ATHB-13	Homeobox-leucine zipper protein ATHB-13 [Source:UniProtKB/Swiss-Prot;Acc:Q8LC03]
AT1G69810	1.86776	-0.472747	0.00019283	0.000683885	WRKY36	At1g69810 [Source:UniProtKB/TrEMBL;Acc:Q058I4]
AT1G69900	0.706589	0.518755	0.0279488	0.0392958		Actin cross-linking protein [Source:UniProtKB/TrEMBL;Acc:Q4PSX0]
AT1G69930	1.27909	-2.10893	0.0876978	0.0913026	GSTU11	Glutathione S-transferase U11 [Source:UniProtKB/Swiss-Prot;Acc:Q9CAS6]
AT1G70090	0.5402	2.22515	0.00130984	0.00329693	GATL9	Probable galacturonosyltransferase-like 9 [Source:UniProtKB/Swiss-Prot;Acc:O04536]
AT1G70140	0.521616	0.326932	0.0966416	0.0980807	FH8	Formin-like protein 8 [Source:UniProtKB/Swiss-Prot;Acc:O04532]
AT1G70290	0.659962	4.3885	1.33e-08	1.67e-07	TPS8	Probable alpha,alpha-trehalose-phosphate synthase [UDP-forming] 8 [Source:UniProtKB/Swiss-Prot;Acc:Q0WUI9]
AT1G70350	-0.888961	-0.785955	0.0742232	0.0814892		At1g70350 [Source:UniProtKB/TrEMBL;Acc:Q6NQH1]
AT1G70470	0.723302	0.047409	0.0463162	0.0575139		At1g70470 [Source:UniProtKB/TrEMBL;Acc:Q9CAL7]
AT1G70500	-1.56139	-1.68404	0.0112133	0.0194233		Pectin lyase-like superfamily protein [Source:UniProtKB/TrEMBL;Acc:Q9CAL5]
AT1G70518	0.760494	1.4989	0.000211697	0.00073449		Unknown gene [Source:TAIR;Acc:AT1G70518]
AT1G70640	-1.29002	3.3343	1.18e-22	5.23e-20		At1g70640 [Source:UniProtKB/TrEMBL;Acc:Q9S843]
AT1G70690	0.966009	1.5606	3.48e-05	0.000152573	CRRSP2	PDLP5 [Source:UniProtKB/TrEMBL;Acc:A0A178WPB2]
AT1G70920	-1.25088	-1.68434	0.0776441	0.08415	ATHB-X	Homeobox-leucine zipper protein ATHB-X [Source:UniProtKB/Swiss-Prot;Acc:Q8GXM7]
AT1G71000	-1.56066	1.37294	6.5e-06	3.61e-05		Chaperone DnaJ-domain superfamily protein [Source:UniProtKB/TrEMBL;Acc:F4I8D6]
AT1G71140	0.654486	2.36562	0.000161472	0.000589954	DTX14	Protein DETOXIFICATION 14 [Source:UniProtKB/Swiss-Prot;Acc:Q9C994]
AT1G71360	-0.73794	3.13874	3.84e-09	5.86e-08		Galactose-binding protein [Source:TAIR;Acc:AT1G71360]
AT1G71390	0.963821	0.596333	0.0406447	0.0517402	AtRLP11	receptor like protein 11 [Source:TAIR;Acc:AT1G71390]
AT1G71420	-0.618474	-0.346877	0.0983441	0.0992148	PCMP-H70	Pentatricopeptide repeat-containing protein At1g71420 [Source:UniProtKB/Swiss-Prot;Acc:Q9C9H9]
AT1G71830	1.01273	0.185015	0.00167156	0.00404645	SERK1	SERK1 [Source:UniProtKB/TrEMBL;Acc:A0A178W829]
AT1G71866	-0.696957	-0.253242	0.0826275	0.0877793	EPFL7	EPIDERMAL PATTERNING FACTOR-like protein 7 [Source:UniProtKB/Swiss-Prot;Acc:C4B8C5]
AT1G71890	-1.88383	-2.39691	0.0327113	0.0439536	SUC5	Sucrose transport protein SUC5 [Source:UniProtKB/Swiss-Prot;Acc:Q9C8X2]
AT1G71910	0.52052	1.28049	0.0508485	0.0614202		At1g71910 [Source:UniProtKB/TrEMBL;Acc:Q9C8X0]
AT1G72060	1.11067	0.331159	0.0045572	0.00925569		Serine-type endopeptidase inhibitor [Source:UniProtKB/TrEMBL;Acc:Q9C7G9]
AT1G72070	1.04955	0.696062	0.00157233	0.00383241		Chaperone DnaJ-domain superfamily protein [Source:UniProtKB/TrEMBL;Acc:F4IBN6]
AT1G72240	0.809195	-0.0692827	0.0190867	0.0297988		Uncharacterized protein T9N14.5 [Source:UniProtKB/TrEMBL;Acc:Q9C7T1]
AT1G72420	0.581637	1.31438	0.0165544	0.0266225		NADH:ubiquinone oxidoreductase intermediate-associated protein 30 [Source:UniProtKB/TrEMBL;Acc:F4IDC0]
AT1G72430	0.640862	2.67492	0.000117356	0.000451095	SAUR78	Auxin-responsive protein SAUR78 [Source:UniProtKB/Swiss-Prot;Acc:Q9C9E1]
AT1G72540	0.758046	-0.0541371	0.0543438	0.0646724		Putative receptor-like protein kinase At1g72540 [Source:UniProtKB/Swiss-Prot;Acc:Q9CAH1]
AT1G72545	0.964307	-0.580402	0.0259712	0.0374763
AT1G72670	-1.01219	-0.566529	0.0286201	0.0399958	iqd8	At1g72670 [Source:UniProtKB/TrEMBL;Acc:Q9CAI2]
AT1G72830	0.614445	1.89402	0.00337448	0.00727444	HAP2C	Nuclear factor Y, subunit A3 [Source:UniProtKB/TrEMBL;Acc:F4IEZ6]
AT1G72970	-0.659077	1.958	0.000396702	0.00121762	HTH	HTH [Source:UniProtKB/TrEMBL;Acc:A0A178WG21]
AT1G73010	-1.17163	-1.09112	0.0275185	0.0390414	PS2	Inorganic pyrophosphatase 1 [Source:UniProtKB/Swiss-Prot;Acc:Q67YC0]
AT1G73066	-1.93732	-1.35555	0.00183603	0.00436119		Highly similar to receptor-like protein kinase [Source:UniProtKB/TrEMBL;Acc:Q9SSM0]
AT1G73220	-0.940852	1.21787	0.00833317	0.0151917	1-Oct	Organic cation/carnitine transporter 1 [Source:UniProtKB/Swiss-Prot;Acc:Q9CAT6]
AT1G73390	-0.677349	4.37566	5.29e-12	2.28e-10		At1g73390 [Source:UniProtKB/TrEMBL;Acc:Q9FX34]
AT1G73805	0.697673	5.052	9.14e-13	5.42e-11	SARD1	Protein SAR DEFICIENT 1 [Source:UniProtKB/Swiss-Prot;Acc:Q9C9T2]
AT1G74010	-2.34411	-2.14005	0.00239549	0.00540051		At1g74010 [Source:UniProtKB/TrEMBL;Acc:Q9C9C2]
AT1G74035	-0.814607	-0.498787	0.0926664	0.0950284
AT1G74210	0.601441	3.86896	6.86e-08	6.91e-07	GDPD5	GDPD5 [Source:UniProtKB/TrEMBL;Acc:A0A178W3R5]
AT1G74360	0.546506	3.04147	0.00442026	0.00903426		Probable LRR receptor-like serine/threonine-protein kinase At1g74360 [Source:UniProtKB/Swiss-Prot;Acc:C0LGJ1]
AT1G74540	-0.895137	-0.747669	0.0820588	0.0873848	CYP98A8	Cytochrome P450 98A8 [Source:UniProtKB/Swiss-Prot;Acc:Q9CA61]
AT1G74590	0.965526	2.14175	0.000106638	0.000413485	GSTU10	Glutathione S-transferase U10 [Source:UniProtKB/Swiss-Prot;Acc:Q9CA57]
AT1G74670	0.999222	3.46138	5.53e-12	2.33e-10	GASA6	Gibberellin-regulated protein 6 [Source:UniProtKB/Swiss-Prot;Acc:Q6NMQ7]
AT1G74675	0.914326	2.59181	8.65e-08	8.51e-07		Transmembrane protein [Source:UniProtKB/TrEMBL;Acc:A0A1P8AVR2]
AT1G74700	-0.520989	0.949442	0.0304849	0.0418106	TRZ1	At1g74700 [Source:UniProtKB/TrEMBL;Acc:Q1WW71]
AT1G74710	0.927686	3.84053	9.17e-13	5.42e-11	EDS16	ADC synthase superfamily protein [Source:TAIR;Acc:AT1G74710]
AT1G74870	-1.44151	-1.50002	0.0148117	0.0244152		At1g74870 [Source:UniProtKB/TrEMBL;Acc:Q9S7I7]
AT1G75040	0.808551	8.96141	8.49e-05	0.000341313	PR5	Pathogenesis-related protein 5 [Source:UniProtKB/Swiss-Prot;Acc:P28493]
AT1G75260	-1.2528	-1.61231	0.0513119	0.0618535		Oxidoreductases, acting on NADH or NADPH [Source:UniProtKB/TrEMBL;Acc:Q0WVV5]
AT1G75580	-0.787982	-0.996895	0.0863304	0.0904122		At1g75580 [Source:UniProtKB/TrEMBL;Acc:Q9LR00]
AT1G75750	1.33568	5.54054	6.6e-32	5.85e-29	GASA1	GASA1 [Source:UniProtKB/TrEMBL;Acc:A0A178W4S5]
AT1G76240	-0.870364	-1.12375	0.0827179	0.0878228		At1g76240 [Source:UniProtKB/TrEMBL;Acc:Q501A3]
AT1G76410	-0.660365	0.872331	0.0525971	0.0629744	ATL8	ATL8 [Source:UniProtKB/TrEMBL;Acc:A0A178WF21]
AT1G76650	1.40348	-1.54603	0.0160999	0.0260064	CML38	CML38 [Source:UniProtKB/TrEMBL;Acc:A0A178WMC5]
AT1G76680	-0.503665	3.47727	0.000629457	0.00181365	OPR1	12-oxophytodienoate reductase 1 [Source:UniProtKB/TrEMBL;Acc:F4I403]
AT1G76705	0.682993	0.225719	0.0425834	0.0536666		Calmodulin binding protein [Source:UniProtKB/TrEMBL;Acc:F4I407]
AT1G76790	-0.811235	3.49535	4.39e-09	6.48e-08	IGMT5	Indole glucosinolate O-methyltransferase 5 [Source:UniProtKB/Swiss-Prot;Acc:Q9SRD4]
AT1G76930	0.96549	3.56255	4.27e-07	3.39e-06	ATEXT4	extensin 4 [Source:TAIR;Acc:AT1G76930]
AT1G77380	0.833345	-0.350895	0.0669806	0.0755984	AAP3	ATAAP3 [Source:UniProtKB/TrEMBL;Acc:A0A178W3U1]
AT1G77405	0.869176	-0.748607	0.0611417	0.0705818		Pentatricopeptide repeat-containing protein At1g77405 [Source:UniProtKB/Swiss-Prot;Acc:Q1PFC5]
AT1G77450	-0.942543	2.55456	7.54e-07	5.68e-06	NAC032	NAC032 [Source:UniProtKB/TrEMBL;Acc:A0A178WMH1]
AT1G77690	0.538804	2.39672	0.00527942	0.0103144	LAX3	LAX3 [Source:UniProtKB/TrEMBL;Acc:A0A178W1L1]
AT1G78070	-0.527136	6.08509	3.16e-07	2.67e-06		At1g78070/F28K19_28 [Source:UniProtKB/TrEMBL;Acc:Q94JT6]
AT1G78190	0.66103	1.05751	0.0297993	0.041157	TRM112B	Multifunctional methyltransferase subunit TRM112 homolog B [Source:UniProtKB/Swiss-Prot;Acc:Q9C9R3]
AT1G78260	1.25428	-1.54702	0.0870063	0.0908516		At1g78260 [Source:UniProtKB/TrEMBL;Acc:Q8LF90]
AT1G78410	1.05249	1.58074	5.41e-07	4.17e-06	VQ10	VQ motif-containing protein 10 [Source:UniProtKB/Swiss-Prot;Acc:Q8VYI5]
AT1G78440	-1.92467	-0.138031	2.27e-07	1.98e-06	GA2OX1	Gibberellin 2-beta-dioxygenase 1 [Source:UniProtKB/Swiss-Prot;Acc:Q8LEA2]
AT1G78780	0.666441	-0.534801	0.0923225	0.0948379		pathogenesis-related family protein [Source:TAIR;Acc:AT1G78780]
AT1G78860	-1.50181	-1.92285	0.0444019	0.0556044		EP1-like glycoprotein 4 [Source:UniProtKB/Swiss-Prot;Acc:Q9ZVA5]
AT1G78895	0.639097	2.2381	0.000134561	0.000505175	RTNLB22	Reticulon-like protein B22 [Source:UniProtKB/Swiss-Prot;Acc:Q8GWH5]
AT1G78990	-0.658094	-0.0420643	0.0591771	0.0687168		HXXXD-type acyl-transferase family protein [Source:UniProtKB/TrEMBL;Acc:F4IDH0]
AT1G79400	2.30647	-1.61361	0.00124834	0.00317368	CHX2	CHX2 [Source:UniProtKB/TrEMBL;Acc:A0A178WC88]
AT1G79520	-0.549919	3.68816	9.07e-05	0.000360456		Cation efflux family protein [Source:UniProtKB/TrEMBL;Acc:F4IF62]
AT1G79680	0.596798	0.468897	0.0732562	0.0810299	WAKL10	Wall-associated receptor kinase-like 10 [Source:UniProtKB/Swiss-Prot;Acc:Q8VYA3]
AT1G80160	1.85581	-0.814527	0.00173553	0.00417281		F18B13.24 protein [Source:UniProtKB/TrEMBL;Acc:Q9SSC3]
AT1G80165	1.75399	-2.24578	0.055053	0.0652099		Cotton fiber protein [Source:UniProtKB/TrEMBL;Acc:Q1G3V8]
AT1G80280	0.64774	2.74738	9.32e-05	0.000369328		Alpha/beta-Hydrolases superfamily protein [Source:UniProtKB/TrEMBL;Acc:Q9C976]
AT1G80340	-0.808476	-0.53215	0.0439266	0.0550514	GA3OX2	Gibberellin 3-beta-dioxygenase 2 [Source:UniProtKB/Swiss-Prot;Acc:Q9ZT84]
AT1G80440	0.894433	3.29725	6.94e-11	1.86e-09		F-box/kelch-repeat protein At1g80440 [Source:UniProtKB/Swiss-Prot;Acc:Q9M8L2]
AT1G80570	0.661136	0.789322	0.012586	0.0213829	FBL14	F-box/LRR-repeat protein 14 [Source:UniProtKB/Swiss-Prot;Acc:Q3EC97]
AT1G80820	1.23784	-1.10853	0.0100568	0.0177497	CCR2	Cinnamoyl-CoA reductase 2 [Source:UniProtKB/Swiss-Prot;Acc:Q9SAH9]
AT1G80840	0.58459	2.31018	0.00331865	0.00717153	WRKY40	Probable WRKY transcription factor 40 [Source:UniProtKB/Swiss-Prot;Acc:Q9SAH7]
AT1G80920	0.506797	4.43204	4.06e-06	2.47e-05	ATJ8	Chaperone protein dnaJ 8, chloroplastic [Source:UniProtKB/Swiss-Prot;Acc:Q9SAG8]
AT1G80960	0.548849	1.46676	0.0389198	0.0501935		F-box protein At1g80960 [Source:UniProtKB/Swiss-Prot;Acc:Q9SAG4]
AT2G01021	1.50535	-1.86763	0.0575225	0.0671475		unknown protein; Ha. [Source:TAIR;Acc:AT2G01021]
AT2G01210	-0.764001	-0.105862	0.0317942	0.0430072	1	Receptor protein kinase-like protein ZAR1 [Source:UniProtKB/Swiss-Prot;Acc:Q9ZU46]
AT2G01530	1.04949	-0.967455	0.0571251	0.0667715	MLP329	Uncharacterized protein At2g01530 (Fragment) [Source:UniProtKB/TrEMBL;Acc:C0SV41]
AT2G01850	0.612242	4.30302	1.08e-06	7.74e-06	XTH27	Probable xyloglucan endotransglucosylase/hydrolase protein 27 [Source:UniProtKB/Swiss-Prot;Acc:Q8LDS2]
AT2G01860	0.507843	2.36806	0.00269406	0.0059599	EMB975	Pentatricopeptide repeat-containing protein At2g01860 [Source:UniProtKB/Swiss-Prot;Acc:Q5XET4]
AT2G03020	-1.30185	-2.14068	0.0802266	0.0860021		Heat shock protein HSP20/alpha crystallin family [Source:UniProtKB/TrEMBL;Acc:Q84X24]
AT2G03070	0.54279	2.79031	0.000678147	0.00190993	MED8	Mediator of RNA polymerase II transcription subunit 8 [Source:UniProtKB/Swiss-Prot;Acc:Q4V3C1]
AT2G03090	-0.657343	1.62944	0.0030138	0.00659316	EXPA15	Expansin-A15 [Source:UniProtKB/Swiss-Prot;Acc:O80622]
AT2G03110	-1.02741	-1.58881	0.0872985	0.0910494		At2g03110 [Source:UniProtKB/TrEMBL;Acc:Q6NLG5]
AT2G03630	0.655382	0.374195	0.043568	0.0546971		unknown protein; BEST Arabidopsis thaliana protein match is: unknown protein (TAIR:AT1G74220.1); Ha. [Source:TAIR;Acc:AT2G03630]
AT2G04050	2.39049	-1.54633	0.000164685	0.000599223	DTX3	Protein DETOXIFICATION 3 [Source:UniProtKB/Swiss-Prot;Acc:Q9SIA4]
AT2G04070	0.534063	0.805199	0.0746544	0.0818611	DTX4	Protein DETOXIFICATION 4 [Source:UniProtKB/Swiss-Prot;Acc:Q9SIA3]
AT2G04160	-0.506078	3.67901	2.65e-05	0.000121083	AIR3	Subtilisin-like protease SBT5.3 [Source:UniProtKB/Swiss-Prot;Acc:Q9ZSP5]
AT2G04295	-0.772976	-0.612849	0.0936397	0.0956918
AT2G04430	0.660234	2.16743	0.000115638	0.000446428	NUDT5	Nudix hydrolase 5 [Source:UniProtKB/Swiss-Prot;Acc:Q9SJC6]
AT2G04495	0.56794	1.93317	0.0185806	0.0293187		At2g04495 [Source:UniProtKB/TrEMBL;Acc:Q6NLT2]
AT2G04560	0.568962	0.452929	0.0537281	0.0640257	LPXB	Probable lipid-A-disaccharide synthase, mitochondrial [Source:UniProtKB/Swiss-Prot;Acc:F4IF99]
AT2G04655	2.06411	-2.24669	0.0309905	0.0422425
AT2G04955	-1.8836	-2.07428	0.0100928	0.0177954
AT2G05185	1.00524	-1.14098	0.06682	0.0755484		At2g05185 [Source:UniProtKB/TrEMBL;Acc:Q3EC64]
AT2G05518	0.560489	0.738029	0.0569925	0.0667379		Unknown gene [Source:TAIR;Acc:AT2G05518]
AT2G05753	0.516457	1.22174	0.0222535	0.0334746		unknown protein; FUNCTIONS IN: molecular_function unknown; INVOLVED IN: biological_process unknown; LOCATED IN: cellular_component unknown; Ha. [Source:TAIR;Acc:AT2G05753]
AT2G05825	1.49732	-1.86775	0.029301	0.0405635
AT2G05875	1.20155	-1.3026	0.0581911	0.067794
AT2G06185	0.756465	-0.100827	0.0336662	0.0450918
AT2G06255	1.37095	-0.504274	0.00267646	0.00593577	EFL3	Protein ELF4-LIKE 3 [Source:UniProtKB/Swiss-Prot;Acc:Q8S8F5]
AT2G06615	-0.678042	1.63474	0.00402079	0.00842181
AT2G06850	0.840371	4.43684	2.61e-10	6.01e-09	XTH4	Xyloglucan endotransglucosylase/hydrolase protein 4 [Source:UniProtKB/Swiss-Prot;Acc:Q39099]
AT2G07213	2.15578	-2.01401	0.00326563	0.00708286		other RNA [Source:TAIR;Acc:AT2G07213]
AT2G07662	-0.518882	1.01913	0.0410587	0.0521175
AT2G07674	-1.22216	-0.965321	0.0139817	0.0233136		Unknown conserved protein [Source:TAIR;Acc:AT2G07674]
AT2G07787	-1.24324	-1.61267	0.0407103	0.0517866		unknown protein; Ha. [Source:TAIR;Acc:AT2G07787]
AT2G08000	-1.49139	-1.81211	0.0503416	0.0610577
AT2G08235	0.718593	0.412441	0.0295302	0.0408172
AT2G08340	-0.67379	3.9841	2.07e-10	4.89e-09
AT2G08440	0.557438	2.86544	6.72e-05	0.00027323
AT2G08500	0.596539	-0.108426	0.0883934	0.0917055
AT2G08765	0.62052	0.355349	0.0714469	0.0795251
AT2G09250	1.42853	-0.24549	0.00815728	0.0149626
AT2G09735	0.647998	2.69495	0.000597169	0.00173473
AT2G09975	-0.501926	2.81357	0.00209467	0.00485197
AT2G13550	-0.708621	0.824198	0.0275956	0.0390571		unknown protein; Ha. [Source:TAIR;Acc:AT2G13550]
AT2G13800	0.52344	2.37634	0.00604147	0.0115986	SERK5	Somatic embryogenesis receptor kinase 5 [Source:UniProtKB/Swiss-Prot;Acc:Q8LPS5]
AT2G13810	0.695121	0.484873	0.0254887	0.0369909	ALD1	EDTS5 [Source:UniProtKB/TrEMBL;Acc:A0A178VQ02]
AT2G14247	1.38951	2.60581	5.27e-09	7.47e-08		Expressed protein [Source:UniProtKB/TrEMBL;Acc:Q8GWC0]
AT2G14610	1.58244	6.92138	9.54e-14	7.68e-12	PR1	Pathogenesis-related protein 1 [Source:UniProtKB/Swiss-Prot;Acc:P33154]
AT2G14900	0.829921	-0.24552	0.0451572	0.0563908	GASA7	Gibberellin-regulated protein 7 [Source:UniProtKB/Swiss-Prot;Acc:O82328]
AT2G15020	-0.575366	1.76779	0.00553728	0.0107588		At2g15020 [Source:UniProtKB/TrEMBL;Acc:Q9ZUK9]
AT2G15230	0.578781	2.50885	0.000816634	0.00220928	LIP1	Triacylglycerol lipase 1 [Source:UniProtKB/Swiss-Prot;Acc:Q71DJ5]
AT2G15300	-0.507658	1.0146	0.0429058	0.0539316		Leucine-rich repeat protein kinase family protein [Source:UniProtKB/TrEMBL;Acc:Q9SHU6]
AT2G15880	0.582306	1.06784	0.0512232	0.0618307	PEX3	Pollen-specific leucine-rich repeat extensin-like protein 3 [Source:UniProtKB/Swiss-Prot;Acc:Q9XIL9]
AT2G15970	-0.506276	8.22151	2.71e-07	2.31e-06	COR413PM1	WCOR413-like protein [Source:UniProtKB/TrEMBL;Acc:A0A178VY40]
AT2G16245	0.62184	1.123	0.0191945	0.029888		other RNA [Source:TAIR;Acc:AT2G16245]
AT2G16595	0.679022	1.11279	0.0129993	0.0219379		At2g16595 [Source:UniProtKB/TrEMBL;Acc:Q6AWS7]
AT2G16790	0.632797	0.263836	0.0364691	0.0480003		P-loop containing nucleoside triphosphate hydrolases superfamily protein [Source:TAIR;Acc:AT2G16790]
AT2G17040	0.624516	4.60278	4.9e-06	2.87e-05	anac036	NAC domain containing protein 36 [Source:UniProtKB/TrEMBL;Acc:F4IME8]
AT2G17260	-0.500595	0.829953	0.0566551	0.0664968	GLR2	glutamate receptor 2 [Source:TAIR;Acc:AT2G17260]
AT2G17690	1.30726	-1.61355	0.0515843	0.0620552	SDC	F-box protein At2g17690 [Source:UniProtKB/Swiss-Prot;Acc:Q3EBY8]
AT2G17710	1.11684	1.18805	0.000188462	0.00067194		At2g17710/T17A5.17 [Source:UniProtKB/TrEMBL;Acc:Q8W1E8]
AT2G17740	1.98807	-1.07881	0.00423921	0.00877556		At2g17740 [Source:UniProtKB/TrEMBL;Acc:Q6NQN8]
AT2G17880	0.501013	0.997461	0.0571725	0.0667829		At2g17880/At2g17880 [Source:UniProtKB/TrEMBL;Acc:O48828]
AT2G18100	1.26128	-0.983464	0.00587337	0.0112881		Protein of unknown function (DUF726) [Source:TAIR;Acc:AT2G18100]
AT2G18230	-0.563133	4.60429	7.69e-09	1.03e-07	PPA2	PPa2 [Source:UniProtKB/TrEMBL;Acc:A0A178VY12]
AT2G18340	-1.05726	-1.31838	0.0667281	0.0755248		Late embryogenesis abundant domain-containing protein / LEA domain-containing protein [Source:UniProtKB/TrEMBL;Acc:Q9ZPW6]
AT2G18660	0.926626	4.27431	1.69e-08	2.04e-07	EGC2	EG45-like domain containing protein 2 [Source:UniProtKB/Swiss-Prot;Acc:Q9ZV52]
AT2G18680	0.739385	0.0740756	0.035533	0.0470805		unknown protein; FUNCTIONS IN: molecular_function unknown; INVOLVED IN: biological_process unknown; LOCATED IN: endomembrane system; EXPRESSED IN: male gametophyte, pollen tube; EXPRESSED DURING: L mature pollen stage, M germinated pollen stage; BES /.../idopsis thaliana protein match is: unknown protein (TAIR:AT2G18690.1); Ha. [Source:TAIR;Acc:AT2G18680]
AT2G18690	0.988897	4.20479	1.67e-09	2.94e-08		Expressed protein [Source:UniProtKB/TrEMBL;Acc:Q9ZV49]
AT2G19190	1.45201	1.77642	1.03e-08	1.32e-07	SIRK	Senescence-induced receptor-like serine/threonine-protein kinase [Source:UniProtKB/Swiss-Prot;Acc:O64483]
AT2G19530	-1.00348	-0.0269591	0.0052698	0.0103069		Transmembrane protein [Source:UniProtKB/TrEMBL;Acc:Q9ZUN9]
AT2G19810	-0.626788	4.64815	5.65e-08	5.78e-07		TZF2 [Source:UniProtKB/TrEMBL;Acc:A0A178VX61]
AT2G20142	0.746973	2.53895	4.29e-05	0.000182059		Toll-Interleukin-Resistance (TIR) domain family protein [Source:UniProtKB/TrEMBL;Acc:F4IUF0]
AT2G20560	-0.608609	1.89049	0.00253576	0.00567345		At2g20560/T13C7.15 [Source:UniProtKB/TrEMBL;Acc:Q9SIL3]
AT2G20700	-0.71827	1.57854	0.00238487	0.00538342	LLG2	GPI-anchored protein LLG2 [Source:UniProtKB/Swiss-Prot;Acc:Q6NLF4]
AT2G21320	-0.958057	1.5079	0.0001019	0.000397722	BBX18	B-box zinc finger protein 18 [Source:UniProtKB/Swiss-Prot;Acc:Q9SJU5]
AT2G21820	-0.80224	-0.345653	0.0538699	0.0641515		At2g21820 [Source:UniProtKB/TrEMBL;Acc:Q9SJ17]
AT2G21830	-0.509399	1.41571	0.0526613	0.0630087		Cysteine/Histidine-rich C1 domain family protein [Source:UniProtKB/TrEMBL;Acc:Q9SJ16]
AT2G21850	0.503437	2.61717	0.00425103	0.00878976		Cysteine/Histidine-rich C1 domain family protein [Source:UniProtKB/TrEMBL;Acc:F4III1]
AT2G22730	-0.597108	0.801136	0.0248563	0.0363112		Major facilitator superfamily protein [Source:TAIR;Acc:AT2G22730]
AT2G23170	0.997009	1.19033	5.16e-05	0.000215194	GH3.3	Indole-3-acetic acid-amido synthetase GH3.3 [Source:UniProtKB/Swiss-Prot;Acc:O22190]
AT2G23180	-0.629239	1.84294	0.00461739	0.00931893	CYP96A1	Cytochrome P450, family 96, subfamily A, polypeptide 1 [Source:UniProtKB/TrEMBL;Acc:O22189]
AT2G23290	1.02498	0.987854	0.000722052	0.00199606	AtMYB70	At2g23280 [Source:UniProtKB/TrEMBL;Acc:O22179]
AT2G23320	0.525491	3.32948	1.03e-05	5.35e-05	WRKY15	Probable WRKY transcription factor 15 [Source:UniProtKB/Swiss-Prot;Acc:O22176]
AT2G23340	-0.995555	3.90426	9.9e-12	3.9e-10	ERF008	Ethylene-responsive transcription factor ERF008 [Source:UniProtKB/Swiss-Prot;Acc:O22174]
AT2G23348	-0.860598	-0.759738	0.0624943	0.0717692		unknown protein; FUNCTIONS IN: molecular_function unknown; INVOLVED IN: biological_process unknown; LOCATED IN: endomembrane system; Ha. [Source:TAIR;Acc:AT2G23348]
AT2G23680	0.606682	3.69722	1.85e-07	1.67e-06		Cold-regulated 413 plasma membrane protein 3 [Source:UniProtKB/Swiss-Prot;Acc:O64834]
AT2G23770	0.545583	2.15996	0.00248078	0.00556448	LYK4	LysM domain receptor-like kinase 4 [Source:UniProtKB/Swiss-Prot;Acc:O64825]
AT2G24540	-0.504864	0.957302	0.0453472	0.0564689	AFR	F-box protein AFR [Source:UniProtKB/Swiss-Prot;Acc:Q8LAW2]
AT2G24545	-0.506807	1.62877	0.0262218	0.0377245		other RNA [Source:TAIR;Acc:AT2G24545]
AT2G24550	0.835588	2.74039	4.8e-07	3.76e-06		At2g24550/F25P17.15 [Source:UniProtKB/TrEMBL;Acc:Q945P6]
AT2G24600	0.528523	3.31775	1.89e-05	8.99e-05		Ankyrin repeat family protein [Source:UniProtKB/TrEMBL;Acc:F4IPR3]
AT2G24970	0.511805	1.03889	0.0374893	0.0489182		At2g24970 [Source:UniProtKB/TrEMBL;Acc:Q9SK36]
AT2G25000	0.953385	1.96811	9.63e-08	9.32e-07	WRKY60	Probable WRKY transcription factor 60 [Source:UniProtKB/Swiss-Prot;Acc:Q9SK33]
AT2G25220	0.588358	0.43815	0.0940772	0.0960281		Protein kinase superfamily protein [Source:UniProtKB/TrEMBL;Acc:F4IRL7]
AT2G25440	1.31721	0.700312	1.46e-05	7.21e-05	AtRLP20	Receptor-like protein 20 [Source:UniProtKB/Swiss-Prot;Acc:Q9SKK5]
AT2G25880	-1.16528	-1.65872	0.0997222	0.0998348	AtAUR2	ataurora2 [Source:TAIR;Acc:AT2G25880]
AT2G26010	1.34103	0.778454	6.47e-06	3.6e-05	PDF1.3	PDF1.3 [Source:UniProtKB/TrEMBL;Acc:A0A178VSS6]
AT2G26400	2.25327	2.55748	1.85e-13	1.37e-11	ARD	acireductone dioxygenase 3 [Source:TAIR;Acc:AT2G26400]
AT2G26560	0.695319	5.14962	7.14e-11	1.89e-09	PLP2	Patatin-like protein 2 [Source:UniProtKB/Swiss-Prot;Acc:O48723]
AT2G27310	0.518	2.48348	0.000680549	0.00190993		F-box protein At2g27310 [Source:UniProtKB/Swiss-Prot;Acc:Q9XIN8]
AT2G27420	-0.933343	-0.122832	0.0399252	0.0510812		Cysteine proteinases superfamily protein [Source:UniProtKB/TrEMBL;Acc:Q9ZQH7]
AT2G27660	0.963004	2.46644	1.4e-05	6.94e-05		Cysteine/Histidine-rich C1 domain family protein [Source:UniProtKB/TrEMBL;Acc:Q9ZUW8]
AT2G27690	0.746362	0.349016	0.0367514	0.0482754	CYP94C1	Cytochrome P450 94C1 [Source:UniProtKB/Swiss-Prot;Acc:Q9ZUX1]
AT2G27740	-0.989138	-1.54369	0.0844072	0.0889237		At2g27740 [Source:UniProtKB/TrEMBL;Acc:Q9ZUX5]
AT2G28085	1.67217	-1.66129	0.00465173	0.00934762		Auxin-responsive family protein [Source:UniProtKB/TrEMBL;Acc:Q8S8L5]
AT2G28110	1.31636	0.299951	3.14e-05	0.00013894	IRX7	Glycosyltransferase (Fragment) [Source:UniProtKB/TrEMBL;Acc:W8Q712]
AT2G28315	1.05865	-1.05967	0.0549141	0.0650888	UXT1	UDP-xylose transporter 1 [Source:UniProtKB/Swiss-Prot;Acc:F4IHS9]
AT2G28330	-0.935353	-0.554271	0.024111	0.0355743	SMR11	Cyclin-dependent protein kinase inhibitor SMR11 [Source:UniProtKB/Swiss-Prot;Acc:Q9SKN7]
AT2G28400	0.516463	2.45418	0.0120706	0.0205664		Uncharacterized protein At2g28400 [Source:UniProtKB/TrEMBL;Acc:Q9SKN0]
AT2G28460	-0.712637	-0.0984067	0.0997837	0.0998401		Cysteine/Histidine-rich C1 domain family protein [Source:UniProtKB/TrEMBL;Acc:F4IIQ1]
AT2G28570	1.02194	-0.110127	0.0197717	0.0306114		At2g28570 [Source:UniProtKB/TrEMBL;Acc:Q9SK01]
AT2G28710	1.53073	-1.39786	0.0199494	0.0307661		At2g28710 [Source:UniProtKB/TrEMBL;Acc:Q9SI97]
AT2G29070	0.619395	2.34891	0.000474488	0.00142026		At2g29070 [Source:UniProtKB/TrEMBL;Acc:Q6NLS0]
AT2G29100	1.7615	-1.24716	0.00487846	0.00971307	ATGLR2.9	Glutamate receptor [Source:UniProtKB/TrEMBL;Acc:A0A178VR79]
AT2G29110	1.18998	2.36225	2.57e-08	2.89e-07	ATGLR2.8	Glutamate receptor [Source:UniProtKB/TrEMBL;Acc:A0A178VW76]
AT2G29130	-0.976979	-0.733236	0.0246555	0.0361668	LAC2	Laccase-2 [Source:UniProtKB/Swiss-Prot;Acc:O81081]
AT2G29170	-0.681718	1.65188	0.00100434	0.00263658		NAD(P)-binding Rossmann-fold superfamily protein [Source:TAIR;Acc:AT2G29170]
AT2G29260	-0.611636	0.26724	0.0527899	0.06312		Tropinone reductase homolog At2g29260, chloroplastic [Source:UniProtKB/Swiss-Prot;Acc:Q9ZW12]
AT2G29350	1.50341	4.2069	6.34e-13	4.32e-11	SAG13	SAG13 [Source:UniProtKB/TrEMBL;Acc:A0A178VTS8]
AT2G29420	-0.658973	4.00573	1.09e-06	7.77e-06	GSTU7	Glutathione S-transferase U7 [Source:UniProtKB/Swiss-Prot;Acc:Q9ZW24]
AT2G29450	-0.507166	6.66734	4.49e-07	3.54e-06	GSTU5	GSTU5 [Source:UniProtKB/TrEMBL;Acc:A0A178VPP0]
AT2G29460	0.88493	1.97837	0.000204246	0.000716679	GSTU4	Glutathione S-transferase U4 [Source:UniProtKB/Swiss-Prot;Acc:Q9ZW27]
AT2G29470	2.25909	-1.78709	0.000653167	0.0018578	GSTU3	Glutathione S-transferase U3 [Source:UniProtKB/Swiss-Prot;Acc:Q9ZW28]
AT2G29490	-2.26586	-0.456178	4.88e-08	5.18e-07	GSTU1	Glutathione S-transferase U1 [Source:UniProtKB/Swiss-Prot;Acc:Q9ZW30]
AT2G30010	0.710837	2.74195	0.000106524	0.000413485	TBL45	TRICHOME BIREFRINGENCE-LIKE 45 [Source:TAIR;Acc:AT2G30010]
AT2G30040	-0.568168	1.15231	0.0258688	0.0373895	MAPKKK14	Mitogen-activated protein kinase kinase kinase 14 [Source:UniProtKB/TrEMBL;Acc:O64741]
AT2G30250	0.620238	3.95674	9.03e-07	6.72e-06	WRKY25	Probable WRKY transcription factor 25 [Source:UniProtKB/Swiss-Prot;Acc:O22921]
AT2G30400	1.75392	-2.10782	0.044921	0.0561354	OFP2	Transcription repressor OFP2 [Source:UniProtKB/Swiss-Prot;Acc:O04351]
AT2G30424	0.649679	0.927939	0.0291172	0.0403721	TCL2	MYB-like transcription factor TCL2 [Source:UniProtKB/Swiss-Prot;Acc:B3H4X8]
AT2G30540	-0.665133	0.0416433	0.0490022	0.059884	GRXS9	Monothiol glutaredoxin-S9 [Source:UniProtKB/Swiss-Prot;Acc:O04341]
AT2G30750	1.42268	0.557631	6.48e-05	0.000264046	CYP71A12	Cytochrome P450 71A12 [Source:UniProtKB/Swiss-Prot;Acc:O49340]
AT2G30770	0.93877	2.66688	0.000130622	0.000493655	CYP71A13	Indoleacetaldoxime dehydratase [Source:UniProtKB/Swiss-Prot;Acc:O49342]
AT2G31020	0.929422	1.6785	1.38e-05	6.86e-05	ORP1A	ORP1A [Source:UniProtKB/TrEMBL;Acc:A0A384KLT5]
AT2G31141	-0.662601	1.27973	0.00484902	0.00966532		unknown protein; Ha. [Source:TAIR;Acc:AT2G31141]
AT2G31250	-1.24932	-1.61211	0.030771	0.0420802	HEMA3	Probable glutamyl-tRNA reductase 3, chloroplastic [Source:UniProtKB/Swiss-Prot;Acc:Q9SJX1]
AT2G31730	1.40962	-1.24667	0.00668435	0.0126367	BHLH154	Transcription factor bHLH154 [Source:UniProtKB/Swiss-Prot;Acc:Q7XJU1]
AT2G31865	0.616014	3.59603	1.86e-05	8.86e-05	PARG2	poly(ADP-ribose) glycohydrolase 2 [Source:TAIR;Acc:AT2G31865]
AT2G32140	0.839416	0.753355	0.00193613	0.00454045		Transmembrane receptor [Source:UniProtKB/TrEMBL;Acc:F4ISS7]
AT2G32510	-0.920728	-0.837517	0.0753787	0.0825022	MAPKKK17	Mitogen-activated protein kinase kinase kinase 17 [Source:UniProtKB/Swiss-Prot;Acc:O80888]
AT2G32590	-0.555897	1.67052	0.0210657	0.032152	CAPH	Condensin complex subunit 2 [Source:UniProtKB/Swiss-Prot;Acc:Q564K3]
AT2G33585	-0.706792	0.864265	0.0062745	0.0119811		unknown protein; Ha. [Source:TAIR;Acc:AT2G33585]
AT2G33680	-0.603706	0.770062	0.0552748	0.0653851		Tetratricopeptide repeat (TPR)-like superfamily protein [Source:TAIR;Acc:AT2G33680]
AT2G33847	-0.813737	1.18068	0.00715307	0.01338		Putative uncharacterized protein [Source:UniProtKB/TrEMBL;Acc:Q1G3S4]
AT2G34070	0.585721	1.75318	0.0109252	0.0190547	TBL37	Protein trichome birefringence-like 37 [Source:UniProtKB/Swiss-Prot;Acc:O22960]
AT2G34360	1.05017	-1.39793	0.0489954	0.059884	DTX15	Protein DETOXIFICATION 15 [Source:UniProtKB/Swiss-Prot;Acc:F4IHU9]
AT2G34390	-1.46349	-1.83924	0.0502858	0.0610317	NIP2-1	Aquaporin NIP2-1 [Source:UniProtKB/Swiss-Prot;Acc:Q8W037]
AT2G34500	2.12339	-0.984571	5.71e-05	0.000235808	CYP710A1	CYP710A1 [Source:UniProtKB/TrEMBL;Acc:A0A178VRK5]
AT2G34960	1.47665	-0.212745	0.00030302	0.000983429	CAT5	CAT5 [Source:UniProtKB/TrEMBL;Acc:A0A178VPZ9]
AT2G35000	1.04145	-1.33934	0.048985	0.059884	ATL9	E3 ubiquitin-protein ligase ATL9 [Source:UniProtKB/Swiss-Prot;Acc:O64763]
AT2G35600	0.87494	-0.983049	0.0724843	0.0804271	BRXL1	BRXL1 [Source:UniProtKB/TrEMBL;Acc:A0A178VQ67]
AT2G35710	1.15214	-1.61353	0.0599751	0.0694159	PGSIP8	Putative glucuronosyltransferase PGSIP8 [Source:UniProtKB/Swiss-Prot;Acc:Q8VZP6]
AT2G35930	1.071	0.599903	0.000491911	0.00146499	PUB23	E3 ubiquitin-protein ligase PUB23 [Source:UniProtKB/Swiss-Prot;Acc:Q84TG3]
AT2G35935	1.23993	0.183725	0.000618115	0.00178675
AT2G35965	1.95026	-1.71041	0.0020783	0.00482035
AT2G35980	1.92329	0.713763	2.42e-08	2.79e-07	NHL10	NDR1/HIN1-like protein 10 [Source:UniProtKB/Swiss-Prot;Acc:Q9SJ52]
AT2G36050	1.23562	-0.762074	0.00505103	0.0100007	OFP15	OFP15 [Source:UniProtKB/TrEMBL;Acc:A0A178VSX7]
AT2G36080	0.883372	0.395345	0.0117306	0.0200644	ARF31	B3 domain-containing protein At2g36080 [Source:UniProtKB/Swiss-Prot;Acc:Q8GYJ2]
AT2G36500	-0.607286	0.168604	0.0595732	0.069055	CBSCBSPB2	CBS domain-containing protein CBSCBSPB2 [Source:UniProtKB/Swiss-Prot;Acc:Q9SJQ5]
AT2G36780	1.09948	-0.724402	0.0339954	0.0454641	UGT73C3	UDP-glycosyltransferase 73C3 [Source:UniProtKB/Swiss-Prot;Acc:Q9ZQ96]
AT2G36790	0.592515	0.688008	0.0303248	0.0416555	UGT73C6	Glycosyltransferase (Fragment) [Source:UniProtKB/TrEMBL;Acc:W8PVK2]
AT2G36800	-0.512919	1.4426	0.0175137	0.0278835	UGT73C5	Glycosyltransferase (Fragment) [Source:UniProtKB/TrEMBL;Acc:W8Q3B1]
AT2G36885	-0.831735	1.13292	0.00110027	0.00286717		Expressed protein [Source:UniProtKB/TrEMBL;Acc:Q8S8F1]
AT2G36970	0.625025	2.86347	0.00022365	0.000769529	UGT86A1	Glycosyltransferase (Fragment) [Source:UniProtKB/TrEMBL;Acc:W8Q6X6]
AT2G37025	1.12319	-1.17575	0.0229148	0.0342081	TRFL8	TRF-like 8 [Source:UniProtKB/TrEMBL;Acc:F4IPY7]
AT2G37130	1.10105	3.54626	3.23e-13	2.29e-11	PER21	Peroxidase 21 [Source:UniProtKB/Swiss-Prot;Acc:Q42580]
AT2G37180	-0.632547	3.77585	0.00116515	0.00300095	PIP2-3	Aquaporin PIP2-3 [Source:UniProtKB/Swiss-Prot;Acc:P30302]
AT2G37300	-1.42838	-1.75945	0.0265624	0.0380911		unknown protein; Ha. [Source:TAIR;Acc:AT2G37300]
AT2G37460	0.675084	2.03099	0.000150349	0.00055736		WAT1-related protein At2g37460 [Source:UniProtKB/Swiss-Prot;Acc:Q9ZUS1]
AT2G37560	-0.5477	0.615596	0.0615835	0.070861	ORC2	Origin of replication complex subunit 2 [Source:UniProtKB/Swiss-Prot;Acc:Q38899]
AT2G37678	0.726688	1.84655	0.00842115	0.0153	FHY1	Protein FAR-RED ELONGATED HYPOCOTYL 1 [Source:UniProtKB/Swiss-Prot;Acc:Q8S4Q6]
AT2G37720	-1.06599	-1.01154	0.0200151	0.0308406	TBL15	Protein trichome birefringence-like 15 [Source:UniProtKB/Swiss-Prot;Acc:O80940]
AT2G37870	-1.50715	-0.365025	0.000688261	0.00192366		Bifunctional inhibitor/lipid-transfer protein/seed storage 2S albumin superfamily protein [Source:UniProtKB/TrEMBL;Acc:Q9SHA0]
AT2G38080	-0.522193	1.96795	0.0113317	0.0195518	IRX12	Laccase-4 [Source:UniProtKB/Swiss-Prot;Acc:O80434]
AT2G38210	-0.733189	2.69715	3.5e-05	0.00015314	PDX1L4	Pyridoxal 5'-phosphate synthase PDX1-like 4 [Source:UniProtKB/Swiss-Prot;Acc:O80446]
AT2G38250	0.822146	-0.923648	0.0933734	0.0954748	GT-3B	Trihelix transcription factor GT-3b [Source:UniProtKB/Swiss-Prot;Acc:O80450]
AT2G38310	0.737245	2.53549	2.76e-05	0.000125266	PYL4	Abscisic acid receptor PYL4 [Source:UniProtKB/Swiss-Prot;Acc:O80920]
AT2G38370	-0.648651	1.26944	0.0113481	0.0195611		Plant protein of unknown function (DUF827) [Source:TAIR;Acc:AT2G38370]
AT2G38400	0.505303	2.77086	0.000821242	0.00221835	AGT3	Alanine:glyoxylate aminotransferase 3 [Source:UniProtKB/TrEMBL;Acc:F4ISY3]
AT2G38420	0.503282	0.777457	0.0837886	0.0884828		Pentatricopeptide repeat-containing protein At2g38420, mitochondrial [Source:UniProtKB/Swiss-Prot;Acc:Q8L6Y7]
AT2G38490	-1.31135	-1.49945	0.0336957	0.0450973	CIPK22	CBL-interacting serine/threonine-protein kinase 22 [Source:UniProtKB/Swiss-Prot;Acc:O80902]
AT2G38540	-0.501816	7.92826	9.8e-07	7.15e-06	LTP1	Non-specific lipid-transfer protein [Source:UniProtKB/TrEMBL;Acc:A0A178VZQ3]
AT2G38750	-0.672294	3.04667	0.000736228	0.00202577	ANN4	Annexin D4 [Source:UniProtKB/Swiss-Prot;Acc:Q9ZVJ6]
AT2G38870	0.63052	0.771481	0.0293405	0.0405866		Putative protease inhibitor [Source:UniProtKB/TrEMBL;Acc:Q9ZV18]
AT2G39120	-0.504648	0.587735	0.0867543	0.0906954	WTF9	Protein WHAT'S THIS FACTOR 9, mitochondrial [Source:UniProtKB/Swiss-Prot;Acc:Q9ZUZ6]
AT2G39240	-0.80442	0.570288	0.00716822	0.0133847		RNA polymerase I specific transcription initiation factor RRN3 family protein [Source:UniProtKB/TrEMBL;Acc:Q1PEV9]
AT2G39400	0.518187	2.40715	0.00380593	0.00805747		Alpha/beta-Hydrolases superfamily protein [Source:UniProtKB/TrEMBL;Acc:O80627]
AT2G39800	-0.678872	6.82602	6.43e-07	4.89e-06	P5CSA	Delta-1-pyrroline-5-carboxylate synthase A [Source:UniProtKB/Swiss-Prot;Acc:P54887]
AT2G39850	-0.514529	6.45958	3.64e-09	5.71e-08	SBT4.1	Subtilisin-like protease SBT4.1 [Source:UniProtKB/Swiss-Prot;Acc:F4IG09]
AT2G39870	0.557583	3.26462	0.000804328	0.00217931		At2g39870/T5I7.17 [Source:UniProtKB/TrEMBL;Acc:O04191]
AT2G39980	-0.527348	2.53857	0.00312308	0.00682379		At2g39980/T28M21.14 [Source:UniProtKB/TrEMBL;Acc:O04201]
AT2G40000	0.699446	4.0229	1.75e-06	1.19e-05	HSPRO2	Nematode resistance protein-like HSPRO2 [Source:UniProtKB/Swiss-Prot;Acc:O04203]
AT2G40110	0.552014	1.70659	0.00393826	0.00828812		Protein yippee-like [Source:UniProtKB/TrEMBL;Acc:Q8LE51]
AT2G40160	0.519868	0.61082	0.0594742	0.0690165	TBL30	Plant protein of unknown function (DUF828) [Source:TAIR;Acc:AT2G40160]
AT2G40165	0.572095	0.480625	0.0950264	0.096774
AT2G40350	-0.796959	-0.0416408	0.0379705	0.0492921		Integrase-type DNA-binding superfamily protein [Source:TAIR;Acc:AT2G40350]
AT2G40390	-0.533858	0.594476	0.0507985	0.0614017		Neuronal PAS domain protein [Source:UniProtKB/TrEMBL;Acc:Q6DR18]
AT2G40530	0.71496	0.527595	0.0307445	0.0420802	CEP15	Precursor of CEP15 [Source:UniProtKB/Swiss-Prot;Acc:O22882]
AT2G40711	-0.856656	-0.838742	0.042914	0.0539316		Putative uncharacterized protein [Source:UniProtKB/TrEMBL;Acc:Q1G3R8]
AT2G40740	1.11039	-0.321826	0.0136056	0.022809	WRKY55	WRKY DNA-binding protein 55 [Source:TAIR;Acc:AT2G40740]
AT2G41100	0.750565	5.72404	8e-14	6.75e-12	CML12	Calmodulin-like protein 12 [Source:UniProtKB/Swiss-Prot;Acc:P25071]
AT2G41105	0.829375	5.37985	5.26e-15	6.66e-13
AT2G41190	-0.756103	4.2407	5.15e-09	7.36e-08	AVT1A	Amino acid transporter AVT1A [Source:UniProtKB/Swiss-Prot;Acc:O80668]
AT2G41240	2.26055	3.69834	5.93e-19	1.05e-16	BHLH100	BHLH100 [Source:UniProtKB/TrEMBL;Acc:A0A384LFW4]
AT2G41250	0.805209	2.47729	0.000283368	0.000929867		Haloacid dehalogenase-like hydrolase (HAD) superfamily protein [Source:UniProtKB/TrEMBL;Acc:Q9ZVB6]
AT2G41290	-0.832866	0.792945	0.00372061	0.00792418	SSL2	Protein STRICTOSIDINE SYNTHASE-LIKE 2 [Source:UniProtKB/Swiss-Prot;Acc:Q9SLG8]
AT2G41380	0.794647	-0.321039	0.0380302	0.0493335		At2g41380 [Source:UniProtKB/TrEMBL;Acc:Q9ZVC3]
AT2G41410	0.546092	4.97056	4.13e-07	3.31e-06	CML35	Probable calcium-binding protein CML35 [Source:UniProtKB/Swiss-Prot;Acc:P30188]
AT2G41510	2.06065	0.177312	4.06e-09	6.09e-08	ATCKX1	cytokinin oxidase/dehydrogenase 1 [Source:TAIR;Acc:AT2G41510]
AT2G41515	2.87363	-0.925067	5.11e-08	5.36e-07
AT2G41660	1.27147	-1.48015	0.0563914	0.0663453	MIZ1	MIZ1 [Source:UniProtKB/TrEMBL;Acc:A0A178VY97]
AT2G41750	0.546647	2.91687	0.00136454	0.00340247		DTW domain-containing protein [Source:TAIR;Acc:AT2G41750]
AT2G41870	-0.524334	4.63818	3.62e-06	2.23e-05	REM4.2	Remorin 4.2 [Source:UniProtKB/Swiss-Prot;Acc:P93758]
AT2G41905	-0.603179	-0.216903	0.0981024	0.0992148		At2g41905 [Source:UniProtKB/TrEMBL;Acc:Q3EBI2]
AT2G42365	0.519642	2.43868	0.00225019	0.00511854		other RNA [Source:TAIR;Acc:AT2G42365]
AT2G42380	0.567257	1.19973	0.0610565	0.0705294	BZIP34	Basic leucine zipper 34 [Source:UniProtKB/Swiss-Prot;Acc:F4IN23]
AT2G42530	-0.965991	8.0649	7.54e-18	1.21e-15	COR15B	Protein COLD-REGULATED 15B, chloroplastic [Source:UniProtKB/Swiss-Prot;Acc:Q9SIN5]
AT2G42540	-0.869464	9.68594	3.61e-11	1.08e-09	COR15A	Protein COLD-REGULATED 15A, chloroplastic [Source:UniProtKB/Swiss-Prot;Acc:Q42512]
AT2G42570	0.669438	-0.00617194	0.0668509	0.0755484	TBL39	Protein trichome birefringence-like 39 [Source:UniProtKB/Swiss-Prot;Acc:Q9SIN2]
AT2G42750	0.522889	5.61925	1.62e-07	1.49e-06		At2g42750/F7D19.25 [Source:UniProtKB/TrEMBL;Acc:Q9SJI1]
AT2G42800	1.10667	-0.159273	0.00533224	0.0103832	AtRLP29	RLP29 [Source:UniProtKB/TrEMBL;Acc:A0A178VT48]
AT2G43000	1.26192	0.744942	3.4e-05	0.000149572	JUB1	Transcription factor JUNGBRUNNEN 1 [Source:UniProtKB/Swiss-Prot;Acc:Q9SK55]
AT2G43050	1.36654	-0.954911	0.0676627	0.0761259	PME16	Probable pectinesterase/pectinesterase inhibitor 16 [Source:UniProtKB/Swiss-Prot;Acc:Q9SKX2]
AT2G43140	0.660085	1.09611	0.00955496	0.0169823		Basic helix-loop-helix (BHLH) DNA-binding superfamily protein [Source:UniProtKB/TrEMBL;Acc:F4IQ66]
AT2G43510	0.602262	1.18472	0.078198	0.0845951	ATTI1	TI1 [Source:UniProtKB/TrEMBL;Acc:A0A178VRC4]
AT2G43570	0.766431	6.39239	0.00301248	0.00659316	CHI	CHI [Source:UniProtKB/TrEMBL;Acc:A0A178W3M3]
AT2G43580	-1.48887	-0.65926	0.00387806	0.00819061		Endochitinase At2g43580 [Source:UniProtKB/Swiss-Prot;Acc:O24598]
AT2G43590	-0.628863	0.810073	0.0248561	0.0363112		Endochitinase At2g43590 [Source:UniProtKB/Swiss-Prot;Acc:O24658]
AT2G43795	0.833156	-0.101491	0.0251402	0.0366052		unknown protein; BEST Arabidopsis thaliana protein match is: unknown protein (TAIR:AT3G59800.1); Ha. [Source:TAIR;Acc:AT2G43795]
AT2G43840	1.82631	-1.46084	0.00354484	0.00759546	UGT74F1	Glycosyltransferase [Source:UniProtKB/TrEMBL;Acc:F4IS54]
AT2G44080	1.29899	0.287495	6.47e-05	0.000264046	ARL	ARGOS-like protein [Source:UniProtKB/Swiss-Prot;Acc:Q8RXL7]
AT2G44240	2.72114	1.35538	3.05e-10	6.76e-09		At2g44240/F4I1.5 [Source:UniProtKB/TrEMBL;Acc:O64859]
AT2G44370	2.00265	-2.10786	0.0108864	0.0190268		At2g44370 [Source:UniProtKB/TrEMBL;Acc:O64871]
AT2G44400	0.666493	0.634962	0.042219	0.053361		Cysteine/Histidine-rich C1 domain family protein [Source:UniProtKB/TrEMBL;Acc:O64874]
AT2G44480	0.981583	0.0152709	0.00707622	0.013297	BGLU17	beta glucosidase 17 [Source:TAIR;Acc:AT2G44480]
AT2G44570	2.16126	-2.01334	0.00162227	0.0039379	AtGH9B12	Endoglucanase 15 [Source:UniProtKB/Swiss-Prot;Acc:O80497]
AT2G44740	0.678762	0.185547	0.0705028	0.0786224	CYCU4-1	Cyclin-U4-1 [Source:UniProtKB/Swiss-Prot;Acc:O80513]
AT2G44798	0.760685	0.464717	0.00964876	0.0171319		other RNA [Source:TAIR;Acc:AT2G44798]
AT2G44800	0.878652	0.58027	0.00542711	0.0105564		2-oxoglutarate (2OG) and Fe(II)-dependent oxygenase superfamily protein [Source:UniProtKB/TrEMBL;Acc:F4IV21]
AT2G44910	0.95329	-0.881877	0.0839297	0.0885385	ATHB-4	Uncharacterized protein At2g44910 (Fragment) [Source:UniProtKB/TrEMBL;Acc:C0SV86]
AT2G45170	0.747627	1.75412	8.65e-05	0.00034607	ATG8E	Autophagy-related protein 8e [Source:UniProtKB/Swiss-Prot;Acc:Q8S926]
AT2G45220	2.1569	2.54988	2.54e-11	8.2e-10	PME17	Probable pectinesterase/pectinesterase inhibitor 17 [Source:UniProtKB/Swiss-Prot;Acc:O22149]
AT2G45695	-0.504417	1.79075	0.0130157	0.0219447	URM1-1	Ubiquitin-related modifier 1 homolog [Source:UniProtKB/TrEMBL;Acc:A0A178VS32]
AT2G45760	1.65495	-0.775202	0.000928242	0.00246603	BAP2	BON1-associated protein 2 [Source:UniProtKB/Swiss-Prot;Acc:Q58FX0]
AT2G46150	0.987726	0.395298	0.0115377	0.0197726		Late embryogenesis abundant (LEA) hydroxyproline-rich glycoprotein family [Source:UniProtKB/TrEMBL;Acc:O82354]
AT2G46160	0.522138	1.06569	0.0504669	0.061126	ATL67	RING-H2 finger protein ATL67 [Source:UniProtKB/Swiss-Prot;Acc:O82353]
AT2G46330	0.603521	3.70802	2.52e-08	2.88e-07	AGP16	ATAGP16 [Source:UniProtKB/TrEMBL;Acc:A0A178VYP5]
AT2G46400	0.528307	1.78951	0.0104542	0.0183596	WRKY46	Probable WRKY transcription factor 46 [Source:UniProtKB/Swiss-Prot;Acc:Q9SKD9]
AT2G46660	-0.68708	1.86356	0.000674458	0.00190917	CYP78A6	Cytochrome P450 78A6 [Source:UniProtKB/Swiss-Prot;Acc:Q9ZNR0]
AT2G46680	-0.664052	4.74373	3.22e-06	2e-05	ATHB-7	Homeobox-leucine zipper protein ATHB-7 [Source:UniProtKB/Swiss-Prot;Acc:P46897]
AT2G46970	1.51159	1.50911	5.85e-12	2.41e-10	PIL1	Transcription factor PIL1 [Source:UniProtKB/Swiss-Prot;Acc:Q8L5W8]
AT2G47190	1.2366	0.561911	0.000283355	0.000929867	ATMYB2	ATMYB2 [Source:UniProtKB/TrEMBL;Acc:Q39028]
AT2G47270	1.38763	-1.73467	0.0201315	0.0309931	UPB1	UPB1 [Source:UniProtKB/TrEMBL;Acc:A0A178VV95]
AT2G47485	-2.52908	-1.37549	2.81e-05	0.000127236		At2g47485 [Source:UniProtKB/TrEMBL;Acc:Q6DBG0]
AT2G47670	-1.58718	-1.75977	0.0223404	0.0334969	PMEI6	Pectinesterase inhibitor 6 [Source:UniProtKB/Swiss-Prot;Acc:O22244]
AT2G47770	-0.876611	2.28323	0.00010534	0.000410249	TSPO	TSPO [Source:UniProtKB/TrEMBL;Acc:A0A178W1Q1]
AT2G48080	-1.63983	-1.83865	0.019038	0.0297752		Oxidoreductase, 2OG-Fe(II) oxygenase family protein [Source:UniProtKB/TrEMBL;Acc:F4IN63]
AT3G01165	1.89139	-2.01382	0.0093199	0.0166565
AT3G01290	0.780122	5.78271	2.85e-19	6.31e-17	HIR3	HIR2 [Source:UniProtKB/TrEMBL;Acc:A0A178V7M0]
AT3G01365	0.738572	-0.408936	0.0570227	0.0667379
AT3G01410	-0.844671	-0.033149	0.0239266	0.0353316		Polynucleotidyl transferase, ribonuclease H-like superfamily protein [Source:UniProtKB/TrEMBL;Acc:F4JEB4]
AT3G01420	1.48501	-0.418296	0.030958	0.0422425	DOX1	Alpha-dioxygenase 1 [Source:UniProtKB/Swiss-Prot;Acc:Q9SGH6]
AT3G01530	-0.727396	0.347157	0.047299	0.0582081	MYB57	Transcription factor MYB57 [Source:UniProtKB/Swiss-Prot;Acc:Q9SSA1]
AT3G01615	-0.622492	0.0330466	0.0773202	0.0839017
AT3G01830	0.606064	0.270541	0.0839417	0.0885385	CML40	Probable calcium-binding protein CML40 [Source:UniProtKB/Swiss-Prot;Acc:Q9SGI8]
AT3G02040	0.71105	1.89539	0.000853876	0.00228906	GDPD1	Glycerophosphodiester phosphodiesterase GDPD1, chloroplastic [Source:UniProtKB/Swiss-Prot;Acc:Q9SGA2]
AT3G02170	0.674975	3.7039	5.76e-07	4.4e-06	LNG2	Protein LONGIFOLIA 2 [Source:UniProtKB/Swiss-Prot;Acc:Q9S823]
AT3G02705	2.03188	-1.66167	0.00389005	0.00820615
AT3G02840	1.4143	-1.45999	0.0168216	0.0269268		ARM repeat superfamily protein [Source:UniProtKB/TrEMBL;Acc:Q9M8S5]
AT3G03095	0.526361	0.894363	0.0320378	0.0433036
AT3G03125	1.60404	-1.06143	0.00842709	0.0153
AT3G03341	-1.42849	0.342684	9.88e-06	5.19e-05		Cold-regulated protein [Source:UniProtKB/TrEMBL;Acc:Q1G3B4]
AT3G03700	-0.956271	-1.43738	0.0868213	0.0907118		F20H23.27 protein [Source:UniProtKB/TrEMBL;Acc:Q9S7M7]
AT3G03780	-0.501807	7.03175	2.56e-06	1.64e-05	MS2	5-methyltetrahydropteroyltriglutamate--homocysteine methyltransferase 2 [Source:UniProtKB/Swiss-Prot;Acc:Q9SRV5]
AT3G03820	0.649773	0.396547	0.0939439	0.0959473		Putative auxin-induced protein [Source:UniProtKB/TrEMBL;Acc:Q9SRV9]
AT3G03840	0.659823	-0.273931	0.0634206	0.0726441		At3g03840 [Source:UniProtKB/TrEMBL;Acc:Q9SRW1]
AT3G04015	-1.07548	-1.70869	0.0901795	0.093014
AT3G04025	0.678204	0.373964	0.0262283	0.0377245
AT3G04070	0.873878	0.01617	0.0345854	0.0460445	NAC047	NAC transcription factor 47 [Source:UniProtKB/Swiss-Prot;Acc:Q84TD6]
AT3G04130	-0.859422	1.0919	0.000909388	0.00241957		Pentatricopeptide repeat-containing protein At3g04130, mitochondrial [Source:UniProtKB/Swiss-Prot;Acc:Q9M8W9]
AT3G04135	1.45104	-2.01307	0.0274308	0.0390107
AT3G04184	0.788203	-0.523831	0.0415655	0.0526852		unknown protein; Ha. [Source:TAIR;Acc:AT3G04184]
AT3G04210	0.503385	6.26199	6.97e-08	6.97e-07		At3g04210/T6K12_17 [Source:UniProtKB/TrEMBL;Acc:Q8H1N6]
AT3G04220	0.8528	-0.210974	0.0285113	0.0398827		Disease resistance protein (TIR-NBS-LRR class) family [Source:UniProtKB/TrEMBL;Acc:Q9M8X8]
AT3G04290	-0.63869	0.605341	0.0235055	0.0348629	1	LTL1 [Source:UniProtKB/TrEMBL;Acc:A0A178VLC7]
AT3G04485	0.6308	1.05275	0.00713473	0.0133644		other RNA [Source:TAIR;Acc:AT3G04485]
AT3G04635	0.681296	0.743065	0.0253793	0.0368624
AT3G04640	0.739028	1.88712	0.000241975	0.000815172		At3g04640 [Source:UniProtKB/TrEMBL;Acc:Q9SR10]
AT3G04720	0.926639	4.86935	3.08e-11	9.42e-10	HEL	Hevein-like preproprotein [Source:UniProtKB/Swiss-Prot;Acc:P43082]
AT3G04850	0.747181	-0.108812	0.065941	0.0748063	TCX4	Protein tesmin/TSO1-like CXC 4 [Source:UniProtKB/Swiss-Prot;Acc:Q84JZ8]
AT3G05015	2.13025	-1.35886	0.000141321	0.000528313
AT3G05320	0.725262	0.673429	0.0389711	0.0502231	OFUT23	O-fucosyltransferase 23 [Source:UniProtKB/Swiss-Prot;Acc:Q9MA87]
AT3G05640	-0.743943	3.30656	6.81e-05	0.000276037		Probable protein phosphatase 2C 34 [Source:UniProtKB/Swiss-Prot;Acc:Q9M9W9]
AT3G05690	0.724028	2.12858	0.000351997	0.00110592	UNE8	Nuclear factor Y, subunit A2 [Source:UniProtKB/TrEMBL;Acc:A0A1I9LSX7]
AT3G05800	-0.677926	3.0971	2.95e-05	0.000132757	BHLH150	Transcription factor bHLH150 [Source:UniProtKB/Swiss-Prot;Acc:Q9M9L6]
AT3G05810	-0.50381	2.32545	0.00420584	0.00875376		IGR motif protein [Source:UniProtKB/TrEMBL;Acc:Q8LC40]
AT3G05932	-0.546359	0.228785	0.0771863	0.0838077		Potential natural antisense gene, locus overlaps with AT3G05930 [Source:TAIR;Acc:AT3G05932]
AT3G05995	1.54582	-1.37866	0.014681	0.0242223
AT3G06035	-0.53237	2.96061	0.000185663	0.000663296		Uncharacterized protein At3g06035 [Source:UniProtKB/TrEMBL;Acc:Q0WSE0]
AT3G06070	1.2825	1.21405	2.33e-07	2.02e-06		At3g06070 [Source:UniProtKB/TrEMBL;Acc:Q8LED7]
AT3G06325	1.65641	-0.431145	0.00073928	0.00203101
AT3G06355	0.743711	2.78547	3.59e-07	3e-06
AT3G06455	0.630572	0.688333	0.0166264	0.026681		Ubiquitin family protein [Source:UniProtKB/TrEMBL;Acc:F4JAX0]
AT3G06778	0.905306	-1.35872	0.0816296	0.0871371		Chaperone DnaJ-domain superfamily protein [Source:UniProtKB/TrEMBL;Acc:F4JC50]
AT3G06955	3.47896	-1.52412	7.44e-06	4.08e-05
AT3G07105	0.673526	1.99485	0.00398426	0.00836505
AT3G07125	1.69688	-2.28246	0.0244763	0.0359338
AT3G07320	-0.516644	2.41691	0.00262912	0.00585277		O-Glycosyl hydrolases family 17 protein [Source:UniProtKB/TrEMBL;Acc:Q9SRT4]
AT3G07350	0.997316	0.27667	0.00431863	0.00885719		F21O3.6 protein [Source:UniProtKB/TrEMBL;Acc:Q9SRT1]
AT3G07785	-0.623173	1.09015	0.016638	0.026681
AT3G07875	0.703918	0.0967747	0.0897285	0.0926028
AT3G07960	0.976919	-1.21023	0.0836789	0.088472	PIP5K6	PIP5K6 [Source:UniProtKB/TrEMBL;Acc:A0A384KKN2]
AT3G08230	-0.696076	1.12298	0.0124955	0.0212495
AT3G08425	-0.751857	0.18352	0.0444847	0.0556687
AT3G08435	-1.42923	-1.68401	0.0674233	0.0759047
AT3G08860	-0.83747	1.15646	0.00753609	0.0139832	PYD4	Alanine--glyoxylate aminotransferase 2 homolog 3, mitochondrial [Source:UniProtKB/Swiss-Prot;Acc:Q9SR86]
AT3G08880	0.590602	0.693146	0.0621372	0.0714054	SPC24	Kinetochore protein SPC24 homolog [Source:UniProtKB/Swiss-Prot;Acc:Q67XT3]
AT3G09010	0.717177	2.69715	1.68e-06	1.15e-05		Protein kinase superfamily protein [Source:UniProtKB/TrEMBL;Acc:Q8LF75]
AT3G09020	0.633346	2.21743	0.00186002	0.00440637		Alpha 1,4-glycosyltransferase family protein [Source:UniProtKB/TrEMBL;Acc:Q9S790]
AT3G09070	-0.506953	2.63226	0.00324613	0.0070492	OPS	UPF0503 protein At3g09070, chloroplastic [Source:UniProtKB/Swiss-Prot;Acc:Q9SS80]
AT3G09270	1.84919	-0.700019	0.000133786	0.000504242	GSTU8	Glutathione S-transferase U8 [Source:UniProtKB/Swiss-Prot;Acc:Q9SR36]
AT3G09345	1.78693	-1.062	0.00193712	0.00454045
AT3G09405	0.7589	1.43813	0.00127461	0.00322658	PAE4	Pectin acetylesterase 4 [Source:UniProtKB/Swiss-Prot;Acc:Q9SR23]
AT3G09430	-0.723493	-0.671847	0.0929304	0.0951563		Peptide transporter family protein [Source:UniProtKB/TrEMBL;Acc:Q58FW4]
AT3G09520	0.861186	0.631051	0.00224223	0.00510698	ATEXO70H4	Exocyst subunit Exo70 family protein [Source:UniProtKB/TrEMBL;Acc:Q9SF51]
AT3G09540	-0.738297	4.14221	8.66e-10	1.62e-08		Pectate lyase [Source:UniProtKB/TrEMBL;Acc:Q9SF49]
AT3G09745	0.589365	2.70567	0.000209841	0.000733409
AT3G09940	1.14582	3.60379	7.04e-08	7.01e-07	MDAR3	Monodehydroascorbate reductase 3 [Source:UniProtKB/Swiss-Prot;Acc:Q9SR59]
AT3G10110	-0.777975	1.03499	0.00148569	0.00365646	TIM22-1	Mitochondrial import inner membrane translocase subunit TIM22-1 [Source:UniProtKB/Swiss-Prot;Acc:A2RVP7]
AT3G10120	-0.788707	0.383217	0.0140359	0.0233318		At3g10120 [Source:UniProtKB/TrEMBL;Acc:Q8GY70]
AT3G10320	1.14938	-0.493219	0.0473023	0.0582081		F14P13.8 protein [Source:UniProtKB/TrEMBL;Acc:Q9SS43]
AT3G10340	-0.518432	1.49854	0.00948705	0.0168786	PAL4	Phenylalanine ammonia-lyase 4 [Source:UniProtKB/Swiss-Prot;Acc:Q9SS45]
AT3G10930	2.09884	-1.73619	0.00773472	0.0142621		Uncharacterized protein At3g10930 [Source:UniProtKB/TrEMBL;Acc:Q84TK4]
AT3G11340	1.22615	0.29733	0.0114492	0.0196779	UGT76B1	UDP-glycosyltransferase 76B1 [Source:UniProtKB/Swiss-Prot;Acc:Q9C768]
AT3G11402	0.81304	1.61667	9.46e-05	0.000374346		Cysteine/Histidine-rich C1 domain family protein [Source:UniProtKB/TrEMBL;Acc:Q3EB86]
AT3G11620	0.895309	4.26993	1.09e-05	5.61e-05		Alpha/beta-Hydrolases superfamily protein [Source:UniProtKB/TrEMBL;Acc:Q0WPD9]
AT3G11640	2.06778	-0.723831	0.000160163	0.000587597		At3g11640 [Source:UniProtKB/TrEMBL;Acc:Q9SRN2]
AT3G11650	0.56663	1.49432	0.0221339	0.0333917	NHL2	NDR1/HIN1-like protein 2 [Source:UniProtKB/Swiss-Prot;Acc:Q9SRN1]
AT3G12220	0.553908	2.91827	0.000164576	0.000599223	SCPL16	Serine carboxypeptidase-like 16 [Source:UniProtKB/Swiss-Prot;Acc:Q9C7D4]
AT3G12500	1.02059	-0.685372	0.0590563	0.0686352	CHI-B	Basic endochitinase B [Source:UniProtKB/Swiss-Prot;Acc:P19171]
AT3G12502	0.971216	-1.15812	0.0626198	0.0718667		other RNA [Source:TAIR;Acc:AT3G12502]
AT3G12580	-0.759567	3.49693	1.07e-05	5.53e-05	MED37C	Probable mediator of RNA polymerase II transcription subunit 37c [Source:UniProtKB/Swiss-Prot;Acc:Q9LHA8]
AT3G12730	0.516824	0.815643	0.0786877	0.0850211	PHL12	Myb family transcription factor PHL12 [Source:UniProtKB/Swiss-Prot;Acc:Q8VYI2]
AT3G12740	0.504887	5.41417	4.18e-07	3.34e-06	ALIS1	ALA-interacting subunit 1 [Source:UniProtKB/Swiss-Prot;Acc:Q9LTW0]
AT3G13062	0.553494	5.05885	3.27e-08	3.6e-07		At3g13062 [Source:UniProtKB/TrEMBL;Acc:B9UY99]
AT3G13065	0.634611	1.7698	0.00150133	0.00367453	SRF4	Protein STRUBBELIG-RECEPTOR FAMILY 4 [Source:UniProtKB/Swiss-Prot;Acc:Q6R2K2]
AT3G13433	2.17976	-0.790077	0.000198217	0.000699683		Transmembrane protein [Source:UniProtKB/TrEMBL;Acc:F4JDB5]
AT3G13610	0.929839	0.178275	0.0374565	0.0489182	F6'H1	Feruloyl CoA ortho-hydroxylase 1 [Source:UniProtKB/Swiss-Prot;Acc:Q9LHN8]
AT3G13620	-0.568572	2.47523	0.0011988	0.0030565		PUT4 [Source:UniProtKB/TrEMBL;Acc:A0A178VLM5]
AT3G13790	1.1109	3.50223	8.51e-12	3.43e-10	CWINV1	Beta-fructofuranosidase, insoluble isoenzyme CWINV1 [Source:UniProtKB/Swiss-Prot;Acc:Q43866]
AT3G13950	1.37299	2.4374	2.74e-11	8.51e-10		AT3G13950 protein [Source:UniProtKB/TrEMBL;Acc:B9DG91]
AT3G14020	0.595103	1.05922	0.0153888	0.0250733	NFYA6	Nuclear transcription factor Y subunit A-6 [Source:UniProtKB/Swiss-Prot;Acc:Q9LVJ7]
AT3G14050	0.798811	4.91865	3.59e-12	1.59e-10	RSH2	Probable GTP diphosphokinase RSH2, chloroplastic [Source:UniProtKB/Swiss-Prot;Acc:Q9LVJ3]
AT3G14370	-1.52513	-2.14073	0.0386998	0.0500556	WAG2	WAG2 [Source:UniProtKB/TrEMBL;Acc:A0A178VAK4]
AT3G14440	-0.736221	2.93984	3.25e-05	0.000143302	NCED3	9-cis-epoxycarotenoid dioxygenase NCED3, chloroplastic [Source:UniProtKB/Swiss-Prot;Acc:Q9LRR7]
AT3G14467	1.99113	-1.81308	0.00321342	0.00699532		Uncharacterized protein (Fragment) [Source:UniProtKB/TrEMBL;Acc:A0A1I9LT65]
AT3G14720	-0.505888	4.53403	2.9e-06	1.84e-05	MPK19	Mitogen-activated protein kinase 19 [Source:UniProtKB/Swiss-Prot;Acc:Q9LUC3]
AT3G15115	-0.590801	0.657874	0.063571	0.0727229		Serine/arginine repetitive matrix protein [Source:UniProtKB/TrEMBL;Acc:Q9LIM3]
AT3G15300	-0.916631	-0.922748	0.0361438	0.0476893	VQ19	VQ motif-containing protein 19 [Source:UniProtKB/Swiss-Prot;Acc:Q9LDZ1]
AT3G15356	0.565665	2.95311	0.000302358	0.000983078	LEC	Lectin-like protein LEC [Source:UniProtKB/Swiss-Prot;Acc:Q9LJR2]
AT3G15420	0.950652	0.0820781	0.0063055	0.0120144		At3g15420 [Source:UniProtKB/TrEMBL;Acc:Q9LDR3]
AT3G15450	0.752307	3.16938	9.99e-06	5.24e-05		AT3g15450/MJK13_11 [Source:UniProtKB/TrEMBL;Acc:Q9LE80]
AT3G15500	0.78503	-0.827233	0.0896898	0.0926028	NAC055	NAC3 [Source:UniProtKB/TrEMBL;Acc:A0A178VLD3]
AT3G15510	0.537778	2.50595	0.000566426	0.00165902	NAC056	NAC transcription factor 56 [Source:UniProtKB/Swiss-Prot;Acc:Q9LD44]
AT3G15536	0.955612	2.77795	1.95e-05	9.2e-05		Unknown gene [Source:TAIR;Acc:AT3G15536]
AT3G15540	0.632252	2.16718	0.00266177	0.0059106	IAA19	Auxin-responsive protein [Source:UniProtKB/TrEMBL;Acc:Q2VWA2]
AT3G15550	0.758671	0.251748	0.0265907	0.0380911		Trichohyalin [Source:UniProtKB/TrEMBL;Acc:Q9LRP9]
AT3G15620	1.29797	0.389795	0.00118011	0.00302627	UVR3	(6-4)DNA photolyase [Source:UniProtKB/Swiss-Prot;Acc:O48652]
AT3G15630	0.581802	2.05366	0.00112535	0.00291113		AT3g15630/MSJ11_3 [Source:UniProtKB/TrEMBL;Acc:Q9LW16]
AT3G15650	-0.630202	0.262187	0.0669397	0.0755984		Alpha/beta-Hydrolases superfamily protein [Source:UniProtKB/TrEMBL;Acc:F4J010]
AT3G15820	0.577975	3.45377	5.11e-06	2.95e-05	ROD1	ROD1 [Source:UniProtKB/TrEMBL;Acc:A0A178VDV2]
AT3G15870	-0.848723	-0.289857	0.0312872	0.0425161	ADS3.2	Probable lipid desaturase ADS3.2, chloroplastic [Source:UniProtKB/Swiss-Prot;Acc:Q9LVZ3]
AT3G15950	-0.667647	-0.499982	0.0975858	0.0989257	NAI2	TSA1-like protein [Source:UniProtKB/Swiss-Prot;Acc:Q9LSB4]
AT3G16070	-1.26657	-1.75924	0.0770148	0.0837755		LOW protein: ATP-dependent RNA helicase-like protein [Source:UniProtKB/TrEMBL;Acc:Q9LW80]
AT3G16175	0.61757	0.13951	0.0798992	0.0857815		At3g16179/At3g16179 [Source:UniProtKB/TrEMBL;Acc:Q940V5]
AT3G16360	-1.27507	-1.75866	0.0435849	0.0546971	AHP4	AHP4 [Source:UniProtKB/TrEMBL;Acc:A0A384KT90]
AT3G16420	-0.763736	1.56609	0.00219032	0.00503546	PBP1	PYK10-binding protein 1 [Source:UniProtKB/Swiss-Prot;Acc:O04314]
AT3G16525	0.684899	3.73236	1.03e-08	1.32e-07
AT3G16530	0.7496	3.87558	2.92e-12	1.39e-10		Lectin-like protein At3g16530 [Source:UniProtKB/Swiss-Prot;Acc:Q9LK72]
AT3G16620	0.73279	1.64254	0.000390219	0.00120465	TOC120	Translocase of chloroplast 120, chloroplastic [Source:UniProtKB/Swiss-Prot;Acc:Q9LUS2]
AT3G16720	0.529236	3.81385	0.00012772	0.000485665	ATL2	RING-H2 finger protein ATL2 [Source:UniProtKB/Swiss-Prot;Acc:Q8L9T5]
AT3G16800	0.573794	3.44092	1.75e-05	8.44e-05		Probable protein phosphatase 2C 41 [Source:UniProtKB/Swiss-Prot;Acc:Q9LRZ4]
AT3G17420	0.555699	1.77759	0.00473861	0.00948793	GPK1	Probable receptor-like protein kinase At3g17420 [Source:UniProtKB/Swiss-Prot;Acc:Q9LRP3]
AT3G17460	0.739437	-0.438169	0.0740538	0.0813536		PHD finger family protein [Source:UniProtKB/TrEMBL;Acc:Q9LRN9]
AT3G17520	-1.33547	-1.04161	0.0165666	0.0266225		Late embryogenesis abundant protein (LEA) family protein [Source:UniProtKB/TrEMBL;Acc:F4J573]
AT3G17660	-1.18438	-0.366772	0.00324459	0.0070492	AGD15	ARF-GAP domain 15 [Source:UniProtKB/TrEMBL;Acc:A0A1I9LR18]
AT3G17730	1.61847	-1.59128	0.00856616	0.0154575	anac057	NAC domain containing protein 57 [Source:UniProtKB/TrEMBL;Acc:Q9LSH5]
AT3G18250	2.71031	0.544922	4.57e-14	4.5e-12		Putative membrane lipoprotein [Source:UniProtKB/TrEMBL;Acc:Q6E248]
AT3G18290	0.58977	7.64932	1.33e-07	1.22e-06	BTS	Zinc finger protein BRUTUS [Source:UniProtKB/Swiss-Prot;Acc:Q8LPQ5]
AT3G18485	0.677183	0.0526668	0.0998416	0.0998416	2	IAA-leucine resistant 2 [Source:UniProtKB/Swiss-Prot;Acc:F4J8R4]
AT3G18510	-0.712704	0.624834	0.010835	0.018972		ATP-dependent helicase/nuclease subunit [Source:UniProtKB/TrEMBL;Acc:Q8GXY3]
AT3G18660	-0.729126	-0.521313	0.0723372	0.0803143	GUX1	UDP-glucuronate:xylan alpha-glucuronosyltransferase 1 [Source:UniProtKB/Swiss-Prot;Acc:Q9LSB1]
AT3G18850	-0.854918	1.05103	0.000487422	0.00145406	LPAT5	LPAT5 [Source:UniProtKB/TrEMBL;Acc:A0A178VAY6]
AT3G19620	-0.621702	1.72106	0.0139783	0.0233136	BXL5	Probable beta-D-xylosidase 5 [Source:UniProtKB/Swiss-Prot;Acc:Q9LJN4]
AT3G19850	0.525549	3.59426	2.64e-06	1.69e-05		BTB/POZ domain-containing protein At3g19850 [Source:UniProtKB/Swiss-Prot;Acc:Q9LT24]
AT3G20220	-0.728688	1.34633	0.00116759	0.00300286		SAUR-like auxin-responsive protein family [Source:UniProtKB/TrEMBL;Acc:Q9LJX7]
AT3G20240	-0.577395	3.28681	5.14e-06	2.95e-05		Probable mitochondrial adenine nucleotide transporter BTL1 [Source:UniProtKB/Swiss-Prot;Acc:Q9LJX5]
AT3G20450	1.46516	-1.28363	0.00828295	0.0151313		At3g20450 [Source:UniProtKB/TrEMBL;Acc:Q9LTP7]
AT3G20900	0.845654	-0.761056	0.0559066	0.0659563		Transmembrane protein [Source:UniProtKB/TrEMBL;Acc:Q3EB32]
AT3G20960	0.745923	1.7528	0.000416511	0.00127251	CYP705A33	Cytochrome P450, family 705, subfamily A, polypeptide 33 [Source:UniProtKB/TrEMBL;Acc:Q9LIG7]
AT3G21080	1.30274	0.149619	0.00193025	0.0045386		ABC transporter-like protein [Source:UniProtKB/TrEMBL;Acc:Q9LJC4]
AT3G21520	2.1638	-0.870636	0.000268146	0.000891471	DMP1	Protein DMP1 [Source:UniProtKB/Swiss-Prot;Acc:Q9LVF4]
AT3G21670	-0.520421	4.51886	9.73e-06	5.13e-05	NPF6.4	Protein NRT1/ PTR FAMILY 6.4 [Source:UniProtKB/Swiss-Prot;Acc:Q9LVE0]
AT3G21780	0.727382	2.23147	0.000158618	0.000583137	UGT71B6	UDP-glycosyltransferase 71B6 [Source:UniProtKB/Swiss-Prot;Acc:Q9LSY6]
AT3G21781	0.70104	2.38491	3.75e-05	0.000162862		other RNA [Source:TAIR;Acc:AT3G21781]
AT3G21890	-1.35665	-0.982036	0.00853869	0.0154277	MIP1B	BBX31 [Source:UniProtKB/TrEMBL;Acc:A0A178VEW7]
AT3G22125	-0.645227	5.79433	1.48e-08	1.84e-07		Transmembrane protein [Source:UniProtKB/TrEMBL;Acc:A0A1I9LSA7]
AT3G22142	-0.571452	5.79733	2.76e-08	3.08e-07		Bifunctional inhibitor/lipid-transfer protein/seed storage 2S albumin superfamily protein [Source:UniProtKB/TrEMBL;Acc:Q9LIE8]
AT3G22160	1.00376	1.60952	1.08e-06	7.74e-06	VQ22	VQ motif-containing protein 22 [Source:UniProtKB/Swiss-Prot;Acc:Q9LIE6]
AT3G22400	0.717085	2.14068	3.11e-05	0.000137969	LOX5	Linoleate 9S-lipoxygenase 5 [Source:UniProtKB/Swiss-Prot;Acc:Q9LUW0]
AT3G22460	0.790668	2.34243	1.95e-05	9.2e-05	OASA2	O-acetylserine (thiol) lyase (OAS-TL) isoform A2 [Source:TAIR;Acc:AT3G22460]
AT3G22600	1.50483	3.33475	1.04e-08	1.32e-07		AT3g22600/F16J14_17 [Source:UniProtKB/TrEMBL;Acc:Q9LJ86]
AT3G22830	-1.5349	-2.14108	0.0755149	0.0826003	HSFA6B	Heat stress transcription factor A-6b [Source:UniProtKB/Swiss-Prot;Acc:Q9LUH8]
AT3G23010	0.557934	2.88262	9.83e-05	0.000385743	AtRLP36
AT3G23240	1.06406	-1.15873	0.0292212	0.0404848	ERF1B	Ethylene-responsive transcription factor 1B [Source:UniProtKB/Swiss-Prot;Acc:Q8LDC8]
AT3G23250	1.0335	-0.537024	0.034222	0.0456637	MYB15	Transcription factor MYB15 [Source:UniProtKB/Swiss-Prot;Acc:Q9LTC4]
AT3G23430	-0.645436	1.02361	0.0150202	0.0246885	PHO1	Phosphate transporter PHO1 [Source:UniProtKB/Swiss-Prot;Acc:Q8S403]
AT3G23450	-0.682052	3.47996	4.29e-05	0.000182059		Transmembrane protein [Source:UniProtKB/TrEMBL;Acc:Q9LW52]
AT3G23550	0.866986	0.939996	0.00481052	0.00962104	DTX18	Protein DETOXIFICATION 18 [Source:UniProtKB/Swiss-Prot;Acc:Q9LUH3]
AT3G23605	-0.580529	0.961022	0.046041	0.0572524	PUX12	Plant UBX domain-containing protein 12 [Source:UniProtKB/Swiss-Prot;Acc:Q9LUG7]
AT3G23810	-0.591741	6.88175	6.18e-09	8.48e-08	SAHH2	Adenosylhomocysteinase [Source:UniProtKB/TrEMBL;Acc:A0A178VEP9]
AT3G24100	-0.640056	2.4831	0.00362158	0.00774119		Putative uncharacterized protein AT3g24100 [Source:UniProtKB/TrEMBL;Acc:Q94K36]
AT3G24518	-0.735888	3.96642	3.33e-07	2.8e-06		other RNA [Source:TAIR;Acc:AT3G24518]
AT3G24520	-0.60132	3.58649	3.87e-05	0.000167647	HSFC1	Heat stress transcription factor C-1 [Source:UniProtKB/Swiss-Prot;Acc:Q9LV52]
AT3G24535	1.5399	-1.84085	0.0358648	0.0474626		unknown protein; Ha. [Source:TAIR;Acc:AT3G24535]
AT3G24750	-1.01321	-1.13907	0.0807467	0.086455		unknown protein; Ha. [Source:TAIR;Acc:AT3G24750]
AT3G24780	-1.0131	-1.24434	0.0647855	0.0739384		Uncharacterized conserved protein UCP015417, vWA [Source:UniProtKB/TrEMBL;Acc:Q1PEM2]
AT3G24810	-0.727457	0.286331	0.0275888	0.0390571	KRP5	Cyclin-dependent kinase inhibitor 5 [Source:UniProtKB/Swiss-Prot;Acc:Q9LRY0]
AT3G24890	-0.671647	0.583379	0.035507	0.0470805	VAMP728	Vesicle-associated membrane protein 728 [Source:UniProtKB/TrEMBL;Acc:F4J7T4]
AT3G24900	0.947803	2.30057	0.000463923	0.00140285	AtRLP39	Receptor like protein 39 [Source:UniProtKB/TrEMBL;Acc:A0A1I9LR86]
AT3G25010	0.575042	5.55527	0.00508994	0.0100241	AtRLP41	Receptor like protein 41 [Source:UniProtKB/TrEMBL;Acc:A0A1I9LTP5]
AT3G25013	-0.867512	-0.155784	0.0175637	0.027938		Synaptobrevin family protein [Source:UniProtKB/TrEMBL;Acc:F4J7U3]
AT3G25110	-0.700394	1.24054	0.00328708	0.00711197	FATA	Oleoyl-acyl carrier protein thioesterase 1, chloroplastic [Source:UniProtKB/Swiss-Prot;Acc:Q42561]
AT3G25180	-0.71776	-0.499922	0.0818695	0.0872881	CYP82G1	Cytochrome P450 82G1 [Source:UniProtKB/Swiss-Prot;Acc:Q9LSF8]
AT3G25250	1.1278	-1.17565	0.0302339	0.0415629	OXI1	Serine/threonine-protein kinase OXI1 [Source:UniProtKB/Swiss-Prot;Acc:Q9LSF1]
AT3G25510	0.544784	1.76805	0.0277865	0.0391869		Disease resistance protein (TIR-NBS-LRR class) family protein [Source:UniProtKB/TrEMBL;Acc:F4J910]
AT3G25590	-0.519702	1.54556	0.0270844	0.0386111		At3g25590 [Source:UniProtKB/TrEMBL;Acc:Q9LI86]
AT3G25620	-0.830416	1.13461	0.0101843	0.0179389	ABCG21	ABC transporter G family member 21 [Source:UniProtKB/Swiss-Prot;Acc:Q7XA72]
AT3G25670	-0.829794	0.411861	0.00668917	0.0126367		Leucine-rich repeat (LRR) family protein [Source:UniProtKB/TrEMBL;Acc:F4JA38]
AT3G25710	-0.637447	0.814839	0.0143405	0.0237489	BHLH32	Transcription factor AIG1 [Source:UniProtKB/Swiss-Prot;Acc:Q9LS08]
AT3G25990	0.929852	-0.348919	0.0140181	0.0233241	GT-4	Trihelix transcription factor GT-4 [Source:UniProtKB/Swiss-Prot;Acc:Q9LU92]
AT3G26200	0.970397	-0.650451	0.0796956	0.0856981	CYP71B22	Cytochrome P450 71B22 [Source:UniProtKB/Swiss-Prot;Acc:Q9LTM1]
AT3G26220	0.512908	3.57866	0.000311683	0.00100055	CYP71B3	Cytochrome P450 71B3 [Source:UniProtKB/Swiss-Prot;Acc:O65785]
AT3G26320	0.60062	2.17569	0.00080338	0.00217931	CYP71B36	Cytochrome P450 71B36 [Source:UniProtKB/Swiss-Prot;Acc:Q9LIP4]
AT3G26350	-1.57014	-2.24485	0.0502165	0.0610313		Proline-rich receptor-like kinase [Source:UniProtKB/TrEMBL;Acc:Q9LIP1]
AT3G26470	0.852128	-0.311244	0.0737503	0.0811583		Powdery mildew resistance protein, RPW8 domain-containing protein [Source:UniProtKB/TrEMBL;Acc:Q9LIM8]
AT3G26480	1.40197	-1.6365	0.0252885	0.0367606		Transducin family protein / WD-40 repeat family protein [Source:UniProtKB/TrEMBL;Acc:Q9LIM7]
AT3G26500	1.20727	2.25899	5.51e-08	5.71e-07	PIRL2	Plant intracellular Ras-group-related LRR protein 2 [Source:UniProtKB/Swiss-Prot;Acc:Q9LRV8]
AT3G26690	-0.934164	-0.489606	0.0217335	0.0329856	NUDT13	NUDX13 [Source:UniProtKB/TrEMBL;Acc:A0A178VBM7]
AT3G26830	1.41472	4.03854	2.18e-12	1.1e-10	CYP71B15	Bifunctional dihydrocamalexate synthase/camalexin synthase [Source:UniProtKB/Swiss-Prot;Acc:Q9LW27]
AT3G26922	0.779098	0.252493	0.0352592	0.0468361		F-box/LRR-repeat protein At3g26922 [Source:UniProtKB/Swiss-Prot;Acc:Q9LJF8]
AT3G26960	-0.513645	2.41243	0.00273182	0.0060358		Pollen Ole e 1 allergen and extensin family protein [Source:UniProtKB/TrEMBL;Acc:F4JEV5]
AT3G27250	-0.957158	3.1364	1.58e-09	2.8e-08		At3g27250 [Source:UniProtKB/TrEMBL;Acc:Q9LK28]
AT3G27290	-0.868085	-0.588658	0.0379701	0.0492921		F-box protein At3g27290 [Source:UniProtKB/Swiss-Prot;Acc:Q9LK24]
AT3G27410	2.25701	-1.95371	0.00136521	0.00340247		Transmembrane protein [Source:UniProtKB/TrEMBL;Acc:Q9LTY9]
AT3G27475	2.01326	-1.81263	0.0141097	0.0234105		Transmembrane protein [Source:UniProtKB/TrEMBL;Acc:A0A1I9LSM5]
AT3G27510	1.70291	-2.28253	0.0223439	0.0334969		Cysteine/Histidine-rich C1 domain family protein [Source:UniProtKB/TrEMBL;Acc:F4IWJ8]
AT3G27640	0.987046	0.102189	0.00662419	0.0125541		Transducin/WD40 repeat-like superfamily protein [Source:UniProtKB/TrEMBL;Acc:Q94C55]
AT3G27770	0.585504	4.25396	1.6e-05	7.82e-05		AT3g27760/MGF10_16 [Source:UniProtKB/TrEMBL;Acc:Q8W4R6]
AT3G27900	-1.28065	-0.744696	0.0050603	0.0100076		Protein of unknown function (DUF1184) [Source:TAIR;Acc:AT3G27900]
AT3G27960	0.634116	2.2749	0.00153736	0.00375233	KLCR2	Protein KINESIN LIGHT CHAIN-RELATED 2 [Source:UniProtKB/Swiss-Prot;Acc:Q9LII8]
AT3G28007	-0.500716	1.46591	0.0354761	0.0470805	SWEET4	Bidirectional sugar transporter SWEET4 [Source:UniProtKB/Swiss-Prot;Acc:Q944M5]
AT3G28210	0.997028	-0.593439	0.054692	0.0649721	SAP12	Zinc finger AN1 domain-containing stress-associated protein 12 [Source:UniProtKB/Swiss-Prot;Acc:Q67YE6]
AT3G28270	-1.14483	3.15033	0.000585632	0.00170401		UPF0496 protein At3g28270 [Source:UniProtKB/Swiss-Prot;Acc:Q9LHD9]
AT3G28340	1.42295	0.503062	0.000640786	0.00183733	GATL10	Hexosyltransferase (Fragment) [Source:UniProtKB/TrEMBL;Acc:W8QNM3]
AT3G28500	1.0996	0.261913	0.0021153	0.00488698	RPP2C	60S acidic ribosomal protein P2-3 [Source:UniProtKB/Swiss-Prot;Acc:Q9LH85]
AT3G28510	1.77201	3.8925	5.35e-09	7.53e-08		AAA-ATPase At3g28510 [Source:UniProtKB/Swiss-Prot;Acc:Q9LH84]
AT3G28580	1.23935	1.89392	2.33e-09	3.86e-08		AAA-ATPase At3g28580 [Source:UniProtKB/Swiss-Prot;Acc:Q9LJJ7]
AT3G28899	-1.07761	-0.634028	0.0306544	0.0420106		Putative uncharacterized protein [Source:UniProtKB/TrEMBL;Acc:Q1G3A2]
AT3G28960	1.00286	-0.491875	0.0161787	0.0261098	AVT1I	Amino acid transporter AVT1I [Source:UniProtKB/Swiss-Prot;Acc:F4J1Q9]
AT3G29034	0.959717	0.823459	0.0019587	0.00458496		At3g29034 [Source:UniProtKB/TrEMBL;Acc:Q8GX70]
AT3G29035	0.669687	0.81888	0.0131861	0.0222108	NAC59	NAC domain-containing protein 59 [Source:UniProtKB/Swiss-Prot;Acc:Q9LJW3]
AT3G29240	0.580004	6.11784	3.43e-09	5.43e-08		AT3g29240/MXO21_9 [Source:UniProtKB/TrEMBL;Acc:Q9LS71]
AT3G29280	-0.759149	-0.242994	0.0699662	0.0782255		unknown protein; Ha. [Source:TAIR;Acc:AT3G29280]
AT3G29639	1.19039	-1.32032	0.0323597	0.0436057		BEST Arabidopsis thaliana protein match is: SPOC domain / Transcription elongation factor S-II protein (TAIR:AT5G11430.1); Ha. [Source:TAIR;Acc:AT3G29639]
AT3G30180	0.507572	4.02545	9.06e-06	4.83e-05	CYP85A2	Cytochrome P450 85A2 [Source:UniProtKB/Swiss-Prot;Acc:Q940V4]
AT3G30460	-1.05435	-0.35449	0.0256165	0.0371406		RING/U-box superfamily protein [Source:UniProtKB/TrEMBL;Acc:A0A1I9LPW5]
AT3G41761	0.840718	0.869286	0.00642989	0.012212		other RNA [Source:TAIR;Acc:AT3G41761]
AT3G41762	0.830457	2.36379	0.000272956	0.000903475		unknown protein. [Source:TAIR;Acc:AT3G41762]
AT3G42670	-0.766254	2.47991	3.06e-05	0.000136573	CHR38	Chromatin remodeling 38 [Source:UniProtKB/TrEMBL;Acc:A0A1I9LTS2]
AT3G43430	0.987241	-1.56809	0.0906033	0.0933424		RING/U-box superfamily protein [Source:UniProtKB/TrEMBL;Acc:Q9M176]
AT3G43960	-0.525526	0.579072	0.0606329	0.0700858	RDL3	Probable cysteine protease RDL3 [Source:UniProtKB/Swiss-Prot;Acc:Q9LXW3]
AT3G44260	0.688915	2.79308	0.0252159	0.0366852	CAF1-9	Probable CCR4-associated factor 1 homolog 9 [Source:UniProtKB/Swiss-Prot;Acc:Q9LXM2]
AT3G44300	2.04712	1.72326	0.000311102	0.00100049	NIT2	NIT2 [Source:UniProtKB/TrEMBL;Acc:A0A384LD03]
AT3G44350	0.83197	0.554608	0.00344004	0.00740675	anac061	NAC domain containing protein 61 [Source:UniProtKB/TrEMBL;Acc:B3H506]
AT3G44450	-0.510218	2.99331	0.000694274	0.00193741	BIC2	Protein BIC2 [Source:UniProtKB/Swiss-Prot;Acc:Q9M280]
AT3G44690	-0.673936	0.41691	0.0703037	0.0785486		unknown protein; Ha. [Source:TAIR;Acc:AT3G44690]
AT3G44713	-1.29795	-0.499197	0.00399127	0.00836986		unknown protein; BEST Arabidopsis thaliana protein match is: unknown protein (TAIR:AT2G14800.1); Ha. [Source:TAIR;Acc:AT3G44713]
AT3G44970	-1.53267	-1.37586	0.0241923	0.0356151		Cytochrome P450 superfamily protein [Source:UniProtKB/TrEMBL;Acc:F4J4C0]
AT3G44990	-1.32654	3.71797	3.32e-09	5.4e-08	XTH31	Xyloglucan endotransglucosylase/hydrolase protein 31 [Source:UniProtKB/Swiss-Prot;Acc:P93046]
AT3G45130	1.41309	0.473674	2.94e-06	1.85e-05	LAS1	Terpene cyclase/mutase family member [Source:UniProtKB/TrEMBL;Acc:A0A1I9LTE4]
AT3G45280	-3.07357	-2.52224	0.00142621	0.00353459	72	SYP72 [Source:UniProtKB/TrEMBL;Acc:A0A384LL62]
AT3G45290	0.617472	3.31685	0.000235039	0.000800942	MLO3	MLO-like protein 3 [Source:UniProtKB/Swiss-Prot;Acc:Q94KB9]
AT3G45330	2.07785	-0.723577	2.29e-06	1.51e-05	LECRK11	Putative L-type lectin-domain containing receptor kinase I.1 [Source:UniProtKB/Swiss-Prot;Acc:Q9M3E5]
AT3G45638	0.889977	-0.185315	0.0159803	0.0258751		other RNA [Source:TAIR;Acc:AT3G45638]
AT3G45860	0.571124	7.0786	6.22e-08	6.3e-07	CRK4	Cysteine-rich receptor-like protein kinase 4 [Source:UniProtKB/Swiss-Prot;Acc:Q9LZU4]
AT3G46080	1.21644	0.570251	0.010575	0.0185534	ZAT8	Zinc finger protein ZAT8 [Source:UniProtKB/Swiss-Prot;Acc:Q9LX85]
AT3G46090	1.13128	1.71982	1.92e-06	1.3e-05	ZAT7	ZAT7 [Source:UniProtKB/TrEMBL;Acc:A0A178VI57]
AT3G46230	-1.33538	-1.56704	0.042648	0.0536735	HSP17.4A	17.4 kDa class I heat shock protein [Source:UniProtKB/Swiss-Prot;Acc:P19036]
AT3G46670	-0.516497	2.73787	0.00184045	0.00436584	UGT76E11	Glycosyltransferase (Fragment) [Source:UniProtKB/TrEMBL;Acc:W8PUR9]
AT3G46770	1.30211	-0.911307	0.0184777	0.0291822	REM22	B3 domain-containing protein REM22 [Source:UniProtKB/Swiss-Prot;Acc:Q9STF1]
AT3G46880	-1.24301	-1.15658	0.0173015	0.0275953		Uncharacterized protein T6H20.90 [Source:UniProtKB/TrEMBL;Acc:Q9STG0]
AT3G47050	1.46891	-0.0633757	0.000719856	0.00199593		Beta-D-glucan exohydrolase-like protein [Source:UniProtKB/TrEMBL;Acc:Q9SD68]
AT3G47220	1.19515	-0.369443	0.00220381	0.00504984	PLC9	Phosphoinositide phospholipase C 9 [Source:UniProtKB/Swiss-Prot;Acc:Q6NMA7]
AT3G47340	0.865191	0.506593	0.0214575	0.0326096	ASN1	DIN6 [Source:UniProtKB/TrEMBL;Acc:A0A178VBT4]
AT3G47360	0.792235	0.474368	0.0221795	0.0333917	HSD3	11-beta-hydroxysteroid dehydrogenase-like 3 [Source:UniProtKB/Swiss-Prot;Acc:Q9STY7]
AT3G47420	0.571685	3.37696	4.25e-05	0.000181519	ATPS3	Putative glycerol-3-phosphate transporter 1 [Source:UniProtKB/Swiss-Prot;Acc:Q9C5L3]
AT3G47440	-0.571533	0.147811	0.0852007	0.0895997	TIP5-1	Probable aquaporin TIP5-1 [Source:UniProtKB/Swiss-Prot;Acc:Q9STX9]
AT3G47460	-0.56053	3.5508	3.94e-05	0.000169721	ATSMC2	Structural maintenance of chromosomes protein [Source:UniProtKB/TrEMBL;Acc:A0A1I9LLC4]
AT3G47480	1.14778	3.09164	8.38e-10	1.6e-08	CML47	Probable calcium-binding protein CML47 [Source:UniProtKB/Swiss-Prot;Acc:Q9SN89]
AT3G47800	0.504535	5.66884	1.32e-07	1.22e-06		Aldose 1-epimerase [Source:UniProtKB/TrEMBL;Acc:Q9STT3]
AT3G48185	0.762132	-0.482002	0.0737845	0.0811583		Transmembrane protein [Source:UniProtKB/TrEMBL;Acc:Q8VZW8]
AT3G48240	-1.1924	-0.980482	0.0144443	0.023854		At3g48240 [Source:UniProtKB/TrEMBL;Acc:Q9STK4]
AT3G48460	-0.768261	1.89857	0.000175218	0.000632648		GDSL esterase/lipase At3g48460 [Source:UniProtKB/Swiss-Prot;Acc:Q9STM6]
AT3G48830	-0.597439	1.43522	0.0083176	0.015179		tRNA nucleotidyltransferase/polyA polymerase family protein [Source:UniProtKB/TrEMBL;Acc:F4JF58]
AT3G49110	-0.977868	-1.1565	0.0885043	0.0917669	PER33	Peroxidase 33 [Source:UniProtKB/Swiss-Prot;Acc:P24101]
AT3G49330	-1.40826	-1.68373	0.0314874	0.0426869		Plant invertase/pectin methylesterase inhibitor superfamily protein [Source:UniProtKB/TrEMBL;Acc:Q9CA10]
AT3G49340	0.535787	1.40447	0.0273122	0.0388732		Cysteine protease-like protein [Source:UniProtKB/TrEMBL;Acc:Q9SG15]
AT3G49550	0.561605	2.42638	0.000502643	0.00149193		At3g49550 [Source:UniProtKB/TrEMBL;Acc:Q9SCK4]
AT3G49620	1.34021	-1.43765	0.082328	0.0876188	DIN11	Probable 2-oxoglutarate-dependent dioxygenase DIN11 [Source:UniProtKB/Swiss-Prot;Acc:Q8H113]
AT3G49690	1.25117	-2.01273	0.075764	0.0828216	RAX3	RAX3 [Source:UniProtKB/TrEMBL;Acc:A0A178VK29]
AT3G49780	1.18352	2.31615	4.13e-07	3.31e-06	PSK3	Phytosulfokines 3 [Source:UniProtKB/Swiss-Prot;Acc:Q9M2Y0]
AT3G49930	0.79897	0.577931	0.0265219	0.0380849		At3g49930 [Source:UniProtKB/TrEMBL;Acc:Q9SN24]
AT3G50140	0.727156	-0.470933	0.0831417	0.0881143		Transmembrane protein, putative (DUF247) [Source:UniProtKB/TrEMBL;Acc:F4IZB4]
AT3G50260	0.660796	1.37595	0.0127177	0.0215783	ERF011	Ethylene-responsive transcription factor ERF011 [Source:UniProtKB/Swiss-Prot;Acc:Q9SNE1]
AT3G50280	0.696637	1.27956	0.0182121	0.0288141		Uncharacterized acetyltransferase At3g50280 [Source:UniProtKB/Swiss-Prot;Acc:Q9SND9]
AT3G50470	0.580229	1.50871	0.00709234	0.0133132	HR3	MLA10 [Source:UniProtKB/TrEMBL;Acc:A0A178VJG9]
AT3G50480	0.694977	7.1002	2.5e-11	8.2e-10	HR4	RPW8-like protein 4 [Source:UniProtKB/Swiss-Prot;Acc:Q9SCS6]
AT3G50620	0.547539	0.326053	0.0703966	0.0785807		Sulfotransferase [Source:UniProtKB/TrEMBL;Acc:Q6NLV9]
AT3G50630	0.50723	1.90188	0.00850395	0.015408	KRP2	Cyclin-dependent kinase inhibitor 2 [Source:UniProtKB/Swiss-Prot;Acc:Q9SCR2]
AT3G50760	-0.719633	2.55338	7e-06	3.86e-05	GATL2	Probable galacturonosyltransferase-like 2 [Source:UniProtKB/Swiss-Prot;Acc:Q9S7G2]
AT3G50770	2.65401	1.57026	3.72e-11	1.1e-09	CML41	Probable calcium-binding protein CML41 [Source:UniProtKB/Swiss-Prot;Acc:Q8L3R2]
AT3G50930	0.529949	4.24383	4.12e-05	0.000176387	HSR4	Protein HYPER-SENSITIVITY-RELATED 4 [Source:UniProtKB/Swiss-Prot;Acc:Q8VZG2]
AT3G51220	-0.918522	-0.83905	0.0546603	0.0649721		WEB family protein At3g51220 [Source:UniProtKB/Swiss-Prot;Acc:Q9SD24]
AT3G51238	-0.834208	4.38226	1.69e-08	2.04e-07		other RNA [Source:TAIR;Acc:AT3G51238]
AT3G51240	-1.0136	4.30612	2.87e-10	6.49e-09	F3H	Naringenin,2-oxoglutarate 3-dioxygenase [Source:UniProtKB/Swiss-Prot;Acc:Q9S818]
AT3G51340	0.518789	1.87373	0.00421475	0.00875562		Eukaryotic aspartyl protease family protein [Source:UniProtKB/TrEMBL;Acc:F4J3B9]
AT3G51350	0.609465	0.374266	0.0556183	0.0656599		Eukaryotic aspartyl protease family protein [Source:UniProtKB/TrEMBL;Acc:F4J3C0]
AT3G51440	0.661502	2.47238	0.00134928	0.00337701	SSL6	Protein STRICTOSIDINE SYNTHASE-LIKE 6 [Source:UniProtKB/Swiss-Prot;Acc:Q9SD05]
AT3G51480	-0.702001	1.6685	0.000571717	0.00167175	GLR3.6	Glutamate receptor 3.6 [Source:UniProtKB/Swiss-Prot;Acc:Q84W41]
AT3G51710	0.608116	0.19997	0.0759692	0.0829947		D-mannose binding lectin protein with Apple-like carbohydrate-binding domain-containing protein [Source:UniProtKB/TrEMBL;Acc:Q9SCT7]
AT3G51860	1.28412	4.6309	4.06e-08	4.36e-07	CAX3	Vacuolar cation/proton exchanger [Source:UniProtKB/TrEMBL;Acc:A0A1I9LSS9]
AT3G52370	-0.55255	2.76627	0.00463564	0.00933449	FLA15	FASCICLIN-like arabinogalactan protein 15 [Source:UniProtKB/TrEMBL;Acc:A0A1I9LLN6]
AT3G52400	0.920907	4.44011	3.46e-12	1.57e-10	122	Syntaxin-122 [Source:UniProtKB/Swiss-Prot;Acc:Q9SVC2]
AT3G52460	0.843929	-0.291638	0.0280951	0.039449		Hydroxyproline-rich glycoprotein family protein [Source:UniProtKB/TrEMBL;Acc:Q9SVC7]
AT3G52520	0.604908	0.419679	0.0644352	0.0736165		At3g52520 [Source:UniProtKB/TrEMBL;Acc:Q9SVD3]
AT3G52535	0.996655	-0.867569	0.0364878	0.0480003		other RNA [Source:TAIR;Acc:AT3G52535]
AT3G53010	1.15721	-1.33824	0.0652779	0.0741965		Carbohydrate esterase, putative (DUF303) [Source:UniProtKB/TrEMBL;Acc:Q0WNN6]
AT3G53150	0.786567	0.52597	0.0472192	0.0582081	UGT73D1	UDP-glucosyl transferase 73D1 [Source:TAIR;Acc:AT3G53150]
AT3G53210	0.716402	0.436833	0.0197799	0.0306114		WAT1-related protein At3g53210 [Source:UniProtKB/Swiss-Prot;Acc:F4J9A3]
AT3G53490	0.536959	1.43052	0.0110211	0.0191695		At3g53490 [Source:UniProtKB/TrEMBL;Acc:Q9LFG9]
AT3G53650	0.736458	0.18868	0.0874034	0.0911052		Histone H2B.8 [Source:UniProtKB/Swiss-Prot;Acc:Q9LFF6]
AT3G54150	1.46367	1.34247	1.09e-07	1.04e-06		Embryonic abundant protein-like [Source:UniProtKB/TrEMBL;Acc:Q9M389]
AT3G54400	-0.511099	2.06769	0.00946657	0.0168634		AT3g54400/T12E18_90 [Source:UniProtKB/TrEMBL;Acc:Q9M2U7]
AT3G54450	-1.4831	-1.26112	0.0203719	0.0312545	NPF5.4	Protein NRT1/ PTR FAMILY 5.4 [Source:UniProtKB/Swiss-Prot;Acc:Q9M1I2]
AT3G54490	0.918149	-1.09179	0.0791515	0.0852105	NRPE5C	DNA-directed RNA polymerase V subunit 5C [Source:UniProtKB/Swiss-Prot;Acc:Q9M1H8]
AT3G54710	-1.20446	-1.02624	0.0298762	0.041231	CDT1B	CDT1-like protein b [Source:UniProtKB/Swiss-Prot;Acc:Q9M1S9]
AT3G54820	-0.794113	1.76287	3.25e-05	0.000143302	PIP2-5	Probable aquaporin PIP2-5 [Source:UniProtKB/Swiss-Prot;Acc:Q9SV31]
AT3G54880	0.551475	0.758991	0.049093	0.0599242		At3g54880 [Source:UniProtKB/TrEMBL;Acc:Q9SV37]
AT3G54930	0.653846	0.490084	0.0452435	0.0564028	B'EPSILON	Serine/threonine protein phosphatase 2A 57 kDa regulatory subunit B' epsilon isoform [Source:UniProtKB/Swiss-Prot;Acc:Q9SV41]
AT3G55370	-0.631235	0.228661	0.0378971	0.049269	OBP3	OBF-binding protein 3 [Source:UniProtKB/TrEMBL;Acc:F4IWU4]
AT3G55500	-1.03831	4.44325	2.55e-06	1.64e-05	EXPA16	Expansin-A16 [Source:UniProtKB/Swiss-Prot;Acc:Q9M2S9]
AT3G55580	-0.580493	0.133812	0.0769273	0.0837316		Regulator of chromosome condensation (RCC1) family protein [Source:UniProtKB/TrEMBL;Acc:Q9M2S1]
AT3G55730	0.682158	1.13257	0.0114383	0.0196779	MYB109	MYB transcription factor-like protein [Source:UniProtKB/TrEMBL;Acc:Q9LDW5]
AT3G55940	-1.00228	1.72365	2.3e-05	0.000106758	PLC7	Phosphoinositide phospholipase C 7 [Source:UniProtKB/Swiss-Prot;Acc:Q9LY51]
AT3G55950	0.740654	1.21994	0.00683553	0.0128857	CCR3	Putative serine/threonine-protein kinase-like protein CCR3 [Source:UniProtKB/Swiss-Prot;Acc:Q9LY50]
AT3G55970	0.70187	1.16303	0.014943	0.024586	JRG21	JRG21 [Source:UniProtKB/TrEMBL;Acc:A0A178V764]
AT3G55990	-0.641979	0.452567	0.0857156	0.0898746	ESK1	Protein ESKIMO 1 [Source:UniProtKB/Swiss-Prot;Acc:Q9LY46]
AT3G56100	-1.15911	-1.5888	0.061439	0.0707867	MRLK	Meristematic receptor-like kinase [Source:UniProtKB/TrEMBL;Acc:A0A1I9LMR2]
AT3G56290	-0.512703	3.31928	0.000837214	0.00224779		Potassium transporter [Source:UniProtKB/TrEMBL;Acc:Q9LYL4]
AT3G56660	-1.02874	-0.262358	0.0176375	0.028005	BZIP49	bZIP transcription factor 49 [Source:UniProtKB/Swiss-Prot;Acc:Q9LXX4]
AT3G56890	-1.32444	-1.22551	0.032166	0.0433776		F-box associated ubiquitination effector family protein [Source:UniProtKB/TrEMBL;Acc:Q9LER9]
AT3G56960	0.620528	2.76022	4.54e-05	0.000191725	PIP5K4	Phosphatidylinositol 4-phosphate 5-kinase 4 [Source:UniProtKB/Swiss-Prot;Acc:Q9M1K2]
AT3G56970	1.5412	2.94969	1.66e-12	8.9e-11	ORG2	Transcription factor ORG2 [Source:UniProtKB/Swiss-Prot;Acc:Q9M1K1]
AT3G56980	1.80612	2.12179	2.33e-09	3.86e-08	ORG3	Transcription factor ORG3 [Source:UniProtKB/Swiss-Prot;Acc:Q9M1K0]
AT3G57010	-0.961109	-0.298959	0.0165715	0.0266225	SSL8	Protein STRICTOSIDINE SYNTHASE-LIKE 8 [Source:UniProtKB/Swiss-Prot;Acc:Q9M1J7]
AT3G57020	-0.677549	4.35998	1.14e-07	1.08e-06	SSL9	Protein STRICTOSIDINE SYNTHASE-LIKE 9 [Source:UniProtKB/Swiss-Prot;Acc:Q9M1J6]
AT3G57157	0.673649	0.239168	0.0411016	0.0521346		other RNA [Source:TAIR;Acc:AT3G57157]
AT3G57240	0.560502	6.66091	5.43e-11	1.53e-09	BG3	Probable glucan endo-1,3-beta-glucosidase BG3 [Source:UniProtKB/Swiss-Prot;Acc:F4J270]
AT3G57260	0.761727	8.9808	0.00117717	0.0030231	2	Beta-1,3-glucanase 2 [Source:UniProtKB/TrEMBL;Acc:A0A1I9LMG6]
AT3G57460	0.743495	2.84389	0.000240494	0.000813272		Catalytic/ metal ion binding / metalloendopeptidase/ zinc ion binding protein [Source:UniProtKB/TrEMBL;Acc:F4J3D6]
AT3G57500	-1.91735	-1.7854	0.00465271	0.00934762		Fission regulator-like protein [Source:UniProtKB/TrEMBL;Acc:Q5Q0C3]
AT3G57740	1.69792	-1.86758	0.00762527	0.0141046		Protein kinase superfamily protein [Source:UniProtKB/TrEMBL;Acc:A0A178VE74]
AT3G57770	0.557224	0.529749	0.0564226	0.0663453		Protein kinase superfamily protein [Source:UniProtKB/TrEMBL;Acc:F4J3H7]
AT3G58070	-0.662427	2.72607	4.83e-06	2.84e-05	GIS	GIS [Source:UniProtKB/TrEMBL;Acc:A0A178V7D1]
AT3G58120	1.23178	2.02482	2.02e-05	9.48e-05	BZIP61	BZIP61 [Source:UniProtKB/TrEMBL;Acc:A0A178VLL5]
AT3G59080	0.893022	1.5908	1.77e-05	8.49e-05		AT3g59080/F17J16_130 [Source:UniProtKB/TrEMBL;Acc:Q9LYS8]
AT3G59140	-1.02571	3.26721	8.37e-15	9.27e-13	ABCC10	ABC transporter C family member 10 [Source:UniProtKB/Swiss-Prot;Acc:Q9LYS2]
AT3G59390	-0.584585	0.583907	0.0833893	0.0882184		Glycosyltransferase family protein [Source:UniProtKB/TrEMBL;Acc:F4J8A2]
AT3G59450	-3.33813	-2.35707	0.000326193	0.00103773	CML1	Probable calcium-binding protein CML1 [Source:UniProtKB/Swiss-Prot;Acc:Q9LX26]
AT3G59710	-0.966343	-0.271521	0.00736083	0.0136867		NAD(P)-binding Rossmann-fold superfamily protein [Source:UniProtKB/TrEMBL;Acc:A0A1I9LQ55]
AT3G59880	0.601995	0.390839	0.0672864	0.0758471		Expressed protein [Source:UniProtKB/TrEMBL;Acc:Q5BPM7]
AT3G60260	0.552842	2.40583	0.00193121	0.0045386		ELMO/CED-12 family protein [Source:UniProtKB/TrEMBL;Acc:Q8VZ78]
AT3G60286	0.951504	0.506571	0.00108117	0.00282571		unknown protein; Ha. [Source:TAIR;Acc:AT3G60286]
AT3G60290	0.778941	1.29739	0.000550688	0.00162798		2-oxoglutarate (2OG) and Fe(II)-dependent oxygenase superfamily protein [Source:UniProtKB/TrEMBL;Acc:F4JAP7]
AT3G60470	0.761752	0.0895178	0.0374828	0.0489182		Transmembrane protein, putative (DUF247) [Source:UniProtKB/TrEMBL;Acc:Q9M212]
AT3G60730	-0.788052	-0.671325	0.0566648	0.0664968	PME36	Pectinesterase [Source:UniProtKB/TrEMBL;Acc:A0A178V7L0]
AT3G60966	0.893516	0.531776	0.0205032	0.0314016		RING/U-box superfamily protein [Source:UniProtKB/TrEMBL;Acc:Q1G3N1]
AT3G61160	0.563221	1.91543	0.00505116	0.0100007		Protein kinase superfamily protein [Source:UniProtKB/TrEMBL;Acc:F4JE58]
AT3G61190	0.789903	0.440973	0.0150472	0.0246885	BAP1	BON1-associated protein 1 [Source:UniProtKB/Swiss-Prot;Acc:Q941L2]
AT3G61390	1.85953	-1.76056	0.0278992	0.0392862	PUB36	U-box domain-containing protein 36 [Source:UniProtKB/Swiss-Prot;Acc:Q8GZ84]
AT3G61450	-1.79687	-1.63571	0.00523151	0.0102434	73	Syntaxin of plants 73 [Source:UniProtKB/TrEMBL;Acc:F4JEA3]
AT3G61590	-0.516764	0.955066	0.0514341	0.0619166	HWS	Galactose oxidase/kelch repeat superfamily protein [Source:UniProtKB/TrEMBL;Acc:A0A1I9LRL4]
AT3G61898	-0.560459	0.0185552	0.0962852	0.0978311		Transmembrane protein [Source:UniProtKB/TrEMBL;Acc:F4IX05]
AT3G61920	-1.45492	-1.41513	0.0304121	0.041743		At3g61920 [Source:UniProtKB/TrEMBL;Acc:Q9M273]
AT3G62090	0.608915	3.1051	5.82e-05	0.000239456	PIF6	PIL2 [Source:UniProtKB/TrEMBL;Acc:A0A178VFI3]
AT3G62590	0.529355	1.14786	0.0247576	0.0362866	PLIP3	Phospholipase A1 PLIP3, chloroplastic [Source:UniProtKB/Swiss-Prot;Acc:Q940L4]
AT3G62700	-0.514996	6.78225	2.57e-08	2.89e-07	ABCC14	ABC transporter C family member 14 [Source:UniProtKB/Swiss-Prot;Acc:Q9LZJ5]
AT3G62930	-0.861653	-0.417839	0.0677841	0.0761728	GRXS6	Monothiol glutaredoxin-S6 [Source:UniProtKB/Swiss-Prot;Acc:Q9LYC8]
AT3G62950	0.717226	0.486583	0.0135236	0.0227145	GRXC11	Glutaredoxin-C11 [Source:UniProtKB/Swiss-Prot;Acc:Q9LYC6]
AT3G63060	-0.82637	0.0773041	0.0174886	0.0278685	EDL3	EID1-like F-box protein 3 [Source:UniProtKB/Swiss-Prot;Acc:Q93ZT5]
AT3G63093	1.55122	-1.9524	0.0372304	0.04876
AT3G63380	1.61042	3.13211	6.76e-14	5.99e-12	ACA12	Calcium-transporting ATPase [Source:UniProtKB/TrEMBL;Acc:A0A178VEV7]
AT4G00200	0.749066	0.672304	0.0316034	0.0427816	AHL7	AT-hook motif nuclear-localized protein 7 [Source:UniProtKB/Swiss-Prot;Acc:Q4V3E0]
AT4G00700	1.00778	4.09872	6.09e-06	3.42e-05		C2 calcium/lipid-binding plant phosphoribosyltransferase family protein [Source:UniProtKB/TrEMBL;Acc:Q8RXU9]
AT4G01010	0.514934	2.8265	0.000681193	0.00190993	CNGC13	Putative cyclic nucleotide-gated ion channel 13 [Source:UniProtKB/Swiss-Prot;Acc:Q9LD40]
AT4G01250	0.665829	-0.220106	0.0956308	0.0972678	WRKY22	WRKY transcription factor 22 [Source:UniProtKB/Swiss-Prot;Acc:O04609]
AT4G01420	1.59035	-1.71022	0.0236452	0.0350036	CBL5	Calcineurin B-like protein 5 [Source:UniProtKB/Swiss-Prot;Acc:Q7FZF1]
AT4G01440	0.509271	1.0644	0.0848844	0.0893202		WAT1-related protein At4g01440 [Source:UniProtKB/Swiss-Prot;Acc:Q9M130]
AT4G01720	0.954268	2.96616	9.59e-07	7.02e-06	WRKY47	Probable WRKY transcription factor 47 [Source:UniProtKB/Swiss-Prot;Acc:Q9ZSI7]
AT4G01985	-1.01634	2.57289	6.96e-06	3.85e-05		unknown protein; FUNCTIONS IN: molecular_function unknown; INVOLVED IN: biological_process unknown; LOCATED IN: endomembrane system; Ha. [Source:TAIR;Acc:AT4G01985]
AT4G02290	0.589072	-0.092523	0.0847944	0.0892785	AtGH9B13	Endoglucanase 17 [Source:UniProtKB/Swiss-Prot;Acc:O81416]
AT4G02330	0.678528	1.62143	0.00128873	0.00325414	PME41	Probable pectinesterase/pectinesterase inhibitor 41 [Source:UniProtKB/Swiss-Prot;Acc:Q8RXK7]
AT4G02380	0.776816	3.29283	5.47e-08	5.7e-07	SAG21	senescence-associated gene 21 [Source:TAIR;Acc:AT4G02380]
AT4G02390	0.50858	1.70148	0.0290522	0.0403452	PARP2	Poly [ADP-ribose] polymerase 2 [Source:UniProtKB/Swiss-Prot;Acc:Q11207]
AT4G02520	0.558766	8.33185	1.18e-07	1.1e-06	GSTF2	Glutathione S-transferase F2 [Source:UniProtKB/Swiss-Prot;Acc:P46422]
AT4G03010	-0.570414	0.434784	0.0530375	0.0632922		Leucine-rich repeat family protein [Source:UniProtKB/TrEMBL;Acc:Q9ZT98]
AT4G03210	0.579804	2.87511	0.00149794	0.00367129	XTH9	Xyloglucan endotransglucosylase/hydrolase (Fragment) [Source:UniProtKB/TrEMBL;Acc:C0SVH2]
AT4G03320	0.764844	0.897095	0.00735366	0.0136867	TIC20-IV	Protein TIC 20-IV, chloroplastic [Source:UniProtKB/Swiss-Prot;Acc:Q9ZQZ9]
AT4G03450	0.550133	4.49355	8.23e-06	4.45e-05		Ankyrin repeat family protein [Source:UniProtKB/TrEMBL;Acc:Q9ZT73]
AT4G04020	-0.829088	7.39543	9.34e-15	9.74e-13	PAP1	Probable plastid-lipid-associated protein 1, chloroplastic [Source:UniProtKB/Swiss-Prot;Acc:O81439]
AT4G04345	-1.7081	-1.41601	0.00286341	0.00628745
AT4G04450	-0.617005	0.778913	0.0194421	0.0301675	WRKY42	WRKY transcription factor 42 [Source:UniProtKB/Swiss-Prot;Acc:Q9XEC3]
AT4G04500	0.904333	2.24508	0.000281653	0.000927674	CRK37	Cysteine-rich receptor-like protein kinase 37 [Source:UniProtKB/Swiss-Prot;Acc:Q9XEC7]
AT4G04510	1.26579	0.835743	0.000356005	0.00111653	CRK38	cysteine-rich RLK (RECEPTOR-like protein kinase) 38 [Source:TAIR;Acc:AT4G04510]
AT4G04630	0.70047	0.604421	0.0325944	0.0438551		Putative uncharacterized protein [Source:UniProtKB/TrEMBL;Acc:Q8LFI5]
AT4G04855	-1.31784	-1.56627	0.0416439	0.0527469
AT4G05100	-0.743797	-0.659619	0.0736087	0.081116	AtMYB74	Transcription factor MYB74 [Source:UniProtKB/Swiss-Prot;Acc:Q9M0Y5]
AT4G05110	-0.662767	0.36081	0.071316	0.0794292	ATENT6	equilibrative nucleoside transporter 6 [Source:TAIR;Acc:AT4G05110]
AT4G05210	-1.35316	-0.98151	0.021218	0.0323288	LPXD1	Probable UDP-3-O-acylglucosamine N-acyltransferase 1, mitochondrial [Source:UniProtKB/Swiss-Prot;Acc:F4JGP6]
AT4G05540	1.64121	-0.789046	0.00149379	0.0036662		P-loop containing nucleoside triphosphate hydrolases superfamily protein [Source:UniProtKB/TrEMBL;Acc:F4JGH5]
AT4G05810	-0.66343	1.41901	0.00379776	0.0080498
AT4G05935	0.61544	-0.142176	0.0924388	0.0949024
AT4G06215	0.745213	3.47867	7.11e-06	3.91e-05
AT4G06235	0.82924	-0.302293	0.0287767	0.0401355
AT4G06534	-0.781544	0.427675	0.0178129	0.028233		unknown protein; FUNCTIONS IN: molecular_function unknown; INVOLVED IN: biological_process unknown; LOCATED IN: endomembrane system; Ha. [Source:TAIR;Acc:AT4G06534]
AT4G06880	-0.708066	-0.397126	0.0866564	0.0906465
AT4G07095	-0.642213	0.29818	0.0347661	0.0462504
AT4G07165	0.614049	1.09291	0.0134321	0.0225823
AT4G08390	-0.568795	4.32543	2.52e-05	0.000115298	APXS	L-ascorbate peroxidase S, chloroplastic/mitochondrial [Source:UniProtKB/Swiss-Prot;Acc:Q42592]
AT4G08770	1.39159	-1.73459	0.0270269	0.0385601	PER37	Peroxidase 37 [Source:UniProtKB/Swiss-Prot;Acc:Q9LDN9]
AT4G08930	0.558704	2.26996	0.000777835	0.00211724	APRL6	5'-adenylylsulfate reductase-like 6 [Source:UniProtKB/Swiss-Prot;Acc:Q9ZPE9]
AT4G08950	0.842329	-0.439484	0.0696523	0.0780176	EXO	Protein EXORDIUM [Source:UniProtKB/Swiss-Prot;Acc:Q9ZPE7]
AT4G09420	1.10703	0.0461962	0.00456294	0.00925569		Disease resistance protein (TIR-NBS class) [Source:UniProtKB/TrEMBL;Acc:Q9M0Q0]
AT4G09500	-0.550099	2.48712	0.00191224	0.00451198	UGT79B7	Glycosyltransferase (Fragment) [Source:UniProtKB/TrEMBL;Acc:W8Q6L4]
AT4G09605	-1.52629	-2.1406	0.0394924	0.0506739
AT4G09715	0.769383	-0.0689637	0.0419757	0.0531293
AT4G10500	0.824399	5.54538	0.00175874	0.00421557	DLO1	Protein DMR6-LIKE OXYGENASE 1 [Source:UniProtKB/Swiss-Prot;Acc:Q9ZSA8]
AT4G10860	1.96548	-0.213209	1.23e-06	8.67e-06		F8M12.2 protein [Source:UniProtKB/TrEMBL;Acc:O81627]
AT4G10920	0.569003	3.86196	9.87e-07	7.17e-06	KELP	Uncharacterized protein At4g10920 [Source:UniProtKB/TrEMBL;Acc:Q0WP62]
AT4G11140	-1.28774	-1.83812	0.0883822	0.0917055	CRF1	Ethylene-responsive transcription factor CRF1 [Source:UniProtKB/Swiss-Prot;Acc:O82503]
AT4G11170	2.14166	-0.674464	3.9e-06	2.38e-05		Putative disease resistance protein At4g11170 [Source:UniProtKB/Swiss-Prot;Acc:O82500]
AT4G11211	-0.575796	1.49987	0.00918656	0.016493		At4g11211 [Source:UniProtKB/TrEMBL;Acc:Q3EA55]
AT4G11230	2.10714	-2.43865	0.010825	0.018972	RBOHI	Probable respiratory burst oxidase homolog protein I [Source:UniProtKB/Swiss-Prot;Acc:Q9SUT8]
AT4G11521	0.804722	0.74337	0.00519815	0.0101893	CRK34	Putative cysteine-rich receptor-like protein kinase 34 [Source:UniProtKB/Swiss-Prot;Acc:Q8LPI0]
AT4G11890	0.501864	4.86779	0.00192929	0.0045386		Protein kinase superfamily protein [Source:UniProtKB/TrEMBL;Acc:F4JPT7]
AT4G11910	0.600955	2.1602	0.00351386	0.00754735	SGR2	Protein STAY-GREEN 2, chloroplastic [Source:UniProtKB/Swiss-Prot;Acc:Q66WT5]
AT4G12382	-1.43586	-1.75949	0.0285166	0.0398827		F-box protein At4g12382 [Source:UniProtKB/Swiss-Prot;Acc:Q1G3I7]
AT4G12400	-1.35479	-0.658737	0.00210847	0.00487756	HOP3	Hsp70-Hsp90 organizing protein 3 [Source:UniProtKB/Swiss-Prot;Acc:Q9STH1]
AT4G12470	0.919641	2.09122	1.68e-05	8.16e-05	AZI1	pEARLI1-like lipid transfer protein 1 [Source:UniProtKB/Swiss-Prot;Acc:Q9SU35]
AT4G12480	0.984729	1.66991	6.36e-05	0.000260129	EARLI1	PEARLI 1 [Source:UniProtKB/TrEMBL;Acc:A0A178V1J0]
AT4G12490	1.79248	2.15344	4.95e-06	2.89e-05		pEARLI1-like lipid transfer protein 2 [Source:UniProtKB/Swiss-Prot;Acc:Q9SU34]
AT4G12495	1.52594	1.70174	0.000647134	0.00184657		Transmembrane protein [Source:UniProtKB/TrEMBL;Acc:A0A1P8B684]
AT4G12500	2.24719	-0.0551846	3.51e-05	0.00015314		pEARLI1-like lipid transfer protein 3 [Source:UniProtKB/Swiss-Prot;Acc:Q9SU33]
AT4G12700	-0.511386	1.88452	0.0128434	0.021712		At4g12700 [Source:UniProtKB/TrEMBL;Acc:Q9SU16]
AT4G12850	-0.643918	-0.107538	0.0947784	0.096577		Far-red impaired responsive (FAR1) family protein [Source:TAIR;Acc:AT4G12850]
AT4G13180	-0.524105	3.21073	0.000448916	0.0013668		AT4g13180/F17N18_70 [Source:UniProtKB/TrEMBL;Acc:Q9SVQ9]
AT4G13260	-2.24171	-1.70811	0.000720879	0.00199593	YUC2	Indole-3-pyruvate monooxygenase YUCCA2 [Source:UniProtKB/Swiss-Prot;Acc:Q9SVQ1]
AT4G13370	-0.583161	0.969677	0.0343423	0.0457553		At4g13370 [Source:UniProtKB/TrEMBL;Acc:Q9T0K8]
AT4G13540	1.32319	-0.840619	0.005616	0.0108864		Golgin family A protein [Source:UniProtKB/TrEMBL;Acc:Q9T0H4]
AT4G13560	-0.517891	3.50624	8.07e-05	0.000325134	UNE15	UNE15 [Source:UniProtKB/TrEMBL;Acc:A0A384KL48]
AT4G13800	-0.866471	0.215067	0.00811145	0.0148948		Probable magnesium transporter NIPA2 [Source:UniProtKB/Swiss-Prot;Acc:B3LFA3]
AT4G13820	1.01977	0.686933	0.000377287	0.0011688		Disease resistance like protein [Source:UniProtKB/TrEMBL;Acc:Q8RXQ6]
AT4G13890	1.13311	0.849311	0.000876413	0.00234239	SHM5	Serine hydroxymethyltransferase 5 [Source:UniProtKB/Swiss-Prot;Acc:Q9SVM4]
AT4G13990	-1.11162	1.26984	3.72e-05	0.000162064	GT14	Probable xyloglucan galactosyltransferase GT14 [Source:UniProtKB/Swiss-Prot;Acc:Q84R16]
AT4G14010	-0.646107	0.445009	0.0512685	0.0618433	RALFL32	RALFL32 [Source:UniProtKB/TrEMBL;Acc:A0A178UXD6]
AT4G14130	1.76752	-0.358481	0.000394185	0.00121267	XTH15	Xyloglucan endotransglucosylase/hydrolase protein 15 [Source:UniProtKB/Swiss-Prot;Acc:Q38911]
AT4G14365	0.59793	5.60909	1.04e-10	2.66e-09	XBAT34	Putative E3 ubiquitin-protein ligase XBAT34 [Source:UniProtKB/Swiss-Prot;Acc:Q9FPH0]
AT4G14370	1.02038	0.186244	0.00427218	0.00881679		Disease resistance protein (TIR-NBS-LRR class) family [Source:TAIR;Acc:AT4G14370]
AT4G14630	3.03719	-1.22978	1.23e-05	6.19e-05	GLP9	At4g14630 [Source:UniProtKB/TrEMBL;Acc:Q56XY5]
AT4G14746	0.512752	2.00876	0.00930082	0.0166565		CONTAINS InterPro DOMAIN/s: EGF-like (InterPro:IPR006210); Ha. [Source:TAIR;Acc:AT4G14746]
AT4G14750	0.61326	0.270049	0.0943626	0.0962086	19	IQ-domain 19 [Source:TAIR;Acc:AT4G14750]
AT4G14940	-1.27203	-1.09006	0.0150447	0.0246885	AO1	Primary amine oxidase 1 [Source:UniProtKB/Swiss-Prot;Acc:O23349]
AT4G15025	-0.58103	0.724699	0.0314166	0.0426592
AT4G15120	2.20073	-2.17566	0.0042904	0.00883449		VQ motif-containing protein [Source:UniProtKB/TrEMBL;Acc:O23366]
AT4G15165	0.696223	0.124736	0.038791	0.0501004	PAC2	Putative proteasome subunit alpha type-4-B [Source:UniProtKB/Swiss-Prot;Acc:F4JJE5]
AT4G15248	-1.50576	-1.54373	0.0112579	0.0194639	MIP1A	B-box domain protein 30 [Source:UniProtKB/Swiss-Prot;Acc:Q1G3I2]
AT4G15280	1.7328	-1.52426	0.00423663	0.00877556	UGT71B5	UDP-glucosyl transferase 71B5 [Source:TAIR;Acc:AT4G15280]
AT4G15480	-0.641934	0.618043	0.0396282	0.0508112	UGT84A1	UDP-glycosyltransferase 84A1 [Source:UniProtKB/Swiss-Prot;Acc:Q5XF20]
AT4G15490	-0.526375	4.36156	4.68e-05	0.00019686	UGT84A3	UDP-glycosyltransferase 84A3 [Source:UniProtKB/Swiss-Prot;Acc:O23401]
AT4G15563	1.49041	-1.06078	0.00455808	0.00925569		unknown protein; Ha. [Source:TAIR;Acc:AT4G15563]
AT4G15610	0.859716	1.30471	0.00143249	0.00354522		CASP-like protein 1D1 [Source:UniProtKB/Swiss-Prot;Acc:Q9FE29]
AT4G15910	-0.662443	1.94561	0.000271819	0.00090199	ATDI21	DI21 [Source:UniProtKB/TrEMBL;Acc:A0A178UX68]
AT4G16110	0.552487	2.19611	0.00376162	0.00798274	ARR2	response regulator 2 [Source:TAIR;Acc:AT4G16110]
AT4G16260	1.01428	1.98558	4.77e-05	0.000200125		Probable glucan endo-1,3-beta-glucosidase At4g16260 [Source:UniProtKB/Swiss-Prot;Acc:Q8VZJ2]
AT4G16350	1.49633	-1.76152	0.0314644	0.0426869	CBL6	Calcineurin B-like protein 6 [Source:UniProtKB/Swiss-Prot;Acc:Q9C5P6]
AT4G16470	0.568112	1.0456	0.016778	0.0268812	PCMP-E12	Pentatricopeptide repeat-containing protein At4g16470 [Source:UniProtKB/Swiss-Prot;Acc:O23491]
AT4G16690	0.623515	2.08304	0.000481476	0.00143874	PPD	Probable pheophorbidase [Source:UniProtKB/Swiss-Prot;Acc:O23512]
AT4G16780	0.910435	3.99949	1.24e-10	3.09e-09	HAT4	Homeobox-leucine zipper protein HAT4 [Source:UniProtKB/Swiss-Prot;Acc:Q05466]
AT4G16920	-0.939428	0.477055	0.0232102	0.0345327		Disease resistance protein (TIR-NBS-LRR class) family [Source:TAIR;Acc:AT4G16920]
AT4G17243	1.04071	-1.8395	0.0831368	0.0881143
AT4G17245	0.687667	1.26566	0.00415141	0.00866466		AT4g17240/dl4655c [Source:UniProtKB/TrEMBL;Acc:Q940N3]
AT4G17550	-0.518113	4.87523	5.03e-08	5.3e-07		Putative glycerol-3-phosphate transporter 4 [Source:UniProtKB/Swiss-Prot;Acc:O23596]
AT4G17610	-0.610962	2.3911	0.00017673	0.000635705		tRNA/rRNA methyltransferase (SpoU) family protein [Source:TAIR;Acc:AT4G17610]
AT4G17660	0.944441	-0.983243	0.0677903	0.0761728	PBL20	Probable serine/threonine-protein kinase PBL20 [Source:UniProtKB/Swiss-Prot;Acc:F4JPX3]
AT4G17770	-0.580948	4.69158	2.42e-10	5.65e-09	TPS5	Alpha,alpha-trehalose-phosphate synthase [UDP-forming] 5 [Source:UniProtKB/Swiss-Prot;Acc:O23617]
AT4G18050	-0.613637	1.59146	0.00363071	0.00775134	PGP9	P-glycoprotein 9 [Source:TAIR;Acc:AT4G18050]
AT4G18250	0.720117	2.93894	1.24e-06	8.69e-06		receptor serine/threonine kinase, putative [Source:TAIR;Acc:AT4G18250]
AT4G18253	0.839623	3.46351	3.95e-10	8.42e-09		Receptor Serine/Threonine kinase-like protein [Source:UniProtKB/TrEMBL;Acc:A0A1P8B6P8]
AT4G18260	1.02737	-0.983754	0.0310823	0.0423351		Cytochrome b561 domain-containing protein At4g18260 [Source:UniProtKB/Swiss-Prot;Acc:Q0WPS2]
AT4G18430	1.76337	-0.954391	0.00144521	0.00356673	RABA1E	Ras-related protein RABA1e [Source:UniProtKB/Swiss-Prot;Acc:O49513]
AT4G18630	-0.76636	-0.147562	0.0311278	0.0423381		Uncharacterized protein At4g18630/F28A21_40 [Source:UniProtKB/TrEMBL;Acc:Q8GYP4]
AT4G18970	0.57894	2.18513	0.00890837	0.0160423		GDSL-like Lipase/Acylhydrolase superfamily protein [Source:UniProtKB/TrEMBL;Acc:F4JSC9]
AT4G19050	-0.608081	0.280041	0.0667448	0.0755248		NB-ARC domain containing disease resistance protein [Source:UniProtKB/TrEMBL;Acc:A0A221J431]
AT4G19095	0.690174	1.00192	0.0111576	0.0193646		Putative uncharacterized protein [Source:UniProtKB/TrEMBL;Acc:Q8L8X7]
AT4G19220	-0.636855	-0.436884	0.0980234	0.099199	PCMP-E2	Pentatricopeptide repeat-containing protein At4g19220, mitochondrial [Source:UniProtKB/Swiss-Prot;Acc:O49680]
AT4G19370	1.43666	-0.179368	0.0127254	0.0215783		Chitin synthase, putative (DUF1218) [Source:UniProtKB/TrEMBL;Acc:O65708]
AT4G19420	0.976067	3.38624	4.35e-10	8.97e-09		Pectinacetylesterase family protein [Source:TAIR;Acc:AT4G19420]
AT4G19430	1.63953	-1.68576	0.00848613	0.0153914		At4g19430 [Source:UniProtKB/TrEMBL;Acc:Q67Y03]
AT4G19970	1.85873	-0.699347	0.000171927	0.000624291		CONTAINS InterPro DOMAIN/s: Nucleotide-diphospho-sugar transferase, predicted (InterPro:IPR005069); BEST Arabidopsis thaliana protein match is: Nucleotide-diphospho-sugar transferase family protein (TAIR:AT5G44820.1); Ha. [Source:TAIR;Acc:AT4G19970]
AT4G20040	-0.651252	-0.107691	0.0826005	0.0877793		AT4g20040/F18F4_140 [Source:UniProtKB/TrEMBL;Acc:Q944M6]
AT4G20770	-0.570483	0.579407	0.0424705	0.0535642	PCMP-E35	Pentatricopeptide repeat-containing protein At4g20770 [Source:UniProtKB/Swiss-Prot;Acc:Q9SVH0]
AT4G20820	-1.01651	-0.207943	0.0155388	0.025238		Berberine bridge enzyme-like 18 [Source:UniProtKB/Swiss-Prot;Acc:Q9SVG5]
AT4G20860	0.642392	1.65996	0.0042276	0.00877202	FAD-OXR	Berberine bridge enzyme-like 22 [Source:UniProtKB/Swiss-Prot;Acc:Q9SUC6]
AT4G21120	1.75298	1.18607	1.29e-08	1.62e-07	CAT1	CAT1 [Source:UniProtKB/TrEMBL;Acc:A0A178UYU0]
AT4G21310	-0.817283	-0.46737	0.049729	0.0606051		At4g21310 [Source:UniProtKB/TrEMBL;Acc:O81898]
AT4G21440	-0.929402	0.371491	0.0110162	0.0191695	ATMYB102	Transcription factor MYB102 [Source:UniProtKB/Swiss-Prot;Acc:Q9LDR8]
AT4G21760	-0.657169	2.04273	0.00099937	0.00262742	BGLU47	beta-glucosidase 47 [Source:TAIR;Acc:AT4G21760]
AT4G21830	1.36514	-0.472742	0.0163896	0.0264021	MSRB7	Peptide methionine sulfoxide reductase B7 [Source:UniProtKB/Swiss-Prot;Acc:Q8VY86]
AT4G21840	0.938899	1.84233	0.000460245	0.00139411	MSRB8	MSRB8 [Source:UniProtKB/TrEMBL;Acc:A0A178V0W9]
AT4G21850	1.08095	2.38726	1.81e-08	2.15e-07	MSRB9	MSRB9 [Source:UniProtKB/TrEMBL;Acc:A0A178V287]
AT4G21920	0.87688	-0.193726	0.0184132	0.0291063		Uncharacterized protein AT4g21920 [Source:UniProtKB/TrEMBL;Acc:O49715]
AT4G22070	1.69694	-2.28247	0.0223028	0.0334969	WRKY31	Probable WRKY transcription factor 31 [Source:UniProtKB/Swiss-Prot;Acc:Q93WT0]
AT4G22530	0.605437	2.32822	0.000250761	0.000838395		S-adenosyl-L-methionine-dependent methyltransferases superfamily protein [Source:UniProtKB/TrEMBL;Acc:Q9SUW6]
AT4G22960	2.9156	-1.32121	4.07e-05	0.000174528		Protein of unknown function (DUF544) [Source:TAIR;Acc:AT4G22960]
AT4G23020	-0.668848	1.42395	0.00221535	0.00506529		unknown protein; BEST Arabidopsis thaliana protein match is: unknown protein (TAIR:AT4G11780.1); Ha. [Source:TAIR;Acc:AT4G23020]
AT4G23060	0.50995	1.96142	0.00569817	0.0109991	22	Calmodulin binding protein IQD22 [Source:UniProtKB/TrEMBL;Acc:Q2NNE0]
AT4G23140	0.630716	6.14677	1.7e-07	1.55e-06	CRK6	cysteine-rich RLK (RECEPTOR-like protein kinase) 6 [Source:TAIR;Acc:AT4G23140]
AT4G23150	0.983785	4.58266	8.22e-10	1.58e-08	CRK7	Cysteine-rich receptor-like protein kinase 7 [Source:UniProtKB/Swiss-Prot;Acc:Q8L7G3]
AT4G23160	0.540374	1.94312	0.01151	0.0197441	CRK8	cysteine-rich RLK (RECEPTOR-like protein kinase) 8 [Source:TAIR;Acc:AT4G23160]
AT4G23210	0.608565	2.08578	0.00449969	0.00917543	CRK13	Cysteine-rich receptor-like protein kinase 13 [Source:UniProtKB/Swiss-Prot;Acc:Q0PW40]
AT4G23271	1.62355	-1.59077	0.0048413	0.0096608		unknown protein; LOCATED IN: endomembrane system; Ha. [Source:TAIR;Acc:AT4G23271]
AT4G23280	2.25816	-1.37919	9.78e-05	0.000385194	CRK20	Putative cysteine-rich receptor-like protein kinase 20 [Source:UniProtKB/Swiss-Prot;Acc:O65479]
AT4G23310	0.76068	3.61635	5.59e-06	3.16e-05	CRK23	Putative cysteine-rich receptor-like protein kinase 23 [Source:UniProtKB/Swiss-Prot;Acc:O65482]
AT4G23410	-0.91561	-1.19091	0.0765372	0.0834609	TET5	TET5 [Source:UniProtKB/TrEMBL;Acc:A0A178UV00]
AT4G23500	-0.714653	1.90977	0.000211808	0.00073449		Pectin lyase-like superfamily protein [Source:UniProtKB/TrEMBL;Acc:O81746]
AT4G23600	-0.540324	8.30664	0.00336179	0.0072559	CORI3	Cystine lyase CORI3 [Source:UniProtKB/Swiss-Prot;Acc:Q9SUR6]
AT4G23670	-0.656317	6.28905	2.45e-07	2.11e-06		AT4G23670 protein [Source:UniProtKB/TrEMBL;Acc:Q9SUR0]
AT4G23700	2.41091	1.16255	2.21e-09	3.76e-08	CHX17	Cation/H(+) antiporter 17 [Source:UniProtKB/Swiss-Prot;Acc:Q9SUQ7]
AT4G23750	-0.724599	2.9515	1.09e-05	5.61e-05	CRF2	Ethylene-responsive transcription factor CRF2 [Source:UniProtKB/Swiss-Prot;Acc:Q9SUQ2]
AT4G23810	0.72438	3.91517	1.87e-07	1.68e-06	WRKY53	Probable WRKY transcription factor 53 [Source:UniProtKB/Swiss-Prot;Acc:Q9SUP6]
AT4G23820	0.65494	4.83534	5.03e-06	2.92e-05		Pectin lyase-like superfamily protein [Source:UniProtKB/TrEMBL;Acc:Q9SUP5]
AT4G23885	-0.699999	1.81543	0.00971224	0.0172059		At4g23885 [Source:UniProtKB/TrEMBL;Acc:Q2HIQ5]
AT4G23990	-0.69564	1.28884	0.0133906	0.0225338	CSLG3	Cellulose synthase-like protein G3 [Source:UniProtKB/Swiss-Prot;Acc:Q0WVN5]
AT4G24010	-0.602479	1.63359	0.0269215	0.0384407	CSLG1	Glycosyltransferase (Fragment) [Source:UniProtKB/TrEMBL;Acc:W8QNF0]
AT4G24026	1.42905	-1.37831	0.0341535	0.0456066		Putative uncharacterized protein [Source:UniProtKB/TrEMBL;Acc:Q0WQ09]
AT4G24140	1.1347	-2.0759	0.0990981	0.0995475	BDG3	Probable lysophospholipase BODYGUARD 3 [Source:UniProtKB/Swiss-Prot;Acc:O22977]
AT4G24320	0.599838	-0.0221321	0.0956759	0.0972678		Ubiquitin carboxyl-terminal hydrolase family protein [Source:UniProtKB/TrEMBL;Acc:Q9STW2]
AT4G24615	-1.14217	-1.45785	0.0596918	0.0691332		Uncharacterized protein (Fragment) [Source:UniProtKB/TrEMBL;Acc:A0A1P8B7J5]
AT4G24860	2.03579	-0.884274	0.000638089	0.00183257		P-loop containing nucleoside triphosphate hydrolases superfamily protein [Source:UniProtKB/TrEMBL;Acc:F4JRR2]
AT4G24890	-2.50458	-1.39612	0.000295297	0.000963658	PAP24	Probable inactive purple acid phosphatase 24 [Source:UniProtKB/Swiss-Prot;Acc:Q8H1R2]
AT4G24972	-0.671171	2.92211	3.32e-06	2.05e-05	TPD1	TPD1 [Source:UniProtKB/TrEMBL;Acc:A0A178V0R1]
AT4G25000	0.637735	3.03917	0.000830669	0.0022371	AMY1	Alpha-amylase 1 [Source:UniProtKB/Swiss-Prot;Acc:Q8VZ56]
AT4G25070	0.61266	2.19051	0.00507431	0.010013		Caldesmon-like protein [Source:UniProtKB/TrEMBL;Acc:A0MFT2]
AT4G25100	-0.721403	7.31673	2.47e-12	1.22e-10	FSD1	Superoxide dismutase [Fe] 1, chloroplastic [Source:UniProtKB/Swiss-Prot;Acc:P21276]
AT4G25110	0.721983	4.31438	1.92e-10	4.6e-09	AMC2	Metacaspase-2 [Source:UniProtKB/Swiss-Prot;Acc:Q7XJE5]
AT4G25350	0.593959	0.20765	0.0883358	0.0917055	PHO1-H4	Phosphate transporter PHO1 homolog 4 [Source:UniProtKB/Swiss-Prot;Acc:Q6R8G6]
AT4G25480	-0.948664	2.98847	2.18e-11	7.59e-10	DREB1A	Dehydration-responsive element-binding protein 1A [Source:UniProtKB/Swiss-Prot;Acc:Q9M0L0]
AT4G25560	-0.689663	2.53114	0.00220574	0.00504984	LAF1	Transcription factor LAF1 [Source:UniProtKB/Swiss-Prot;Acc:Q9M0K4]
AT4G25835	0.587698	0.481032	0.0406281	0.0517402		AAA-ATPase At4g25835 [Source:UniProtKB/Swiss-Prot;Acc:Q8RY66]
AT4G25885	-0.629463	0.562537	0.0471255	0.0582081		other RNA [Source:TAIR;Acc:AT4G25885]
AT4G25990	-1.20524	0.377155	0.000209311	0.000733001	CIL	CCT motif family protein (Fragment) [Source:UniProtKB/TrEMBL;Acc:C0SVJ8]
AT4G26060	0.515969	2.83418	0.000410642	0.00125675		At4g26060 [Source:UniProtKB/TrEMBL;Acc:Q9SZI0]
AT4G26120	1.1386	0.611697	0.00203883	0.00474121		Ankyrin repeat family protein / BTB/POZ domain-containing protein [Source:TAIR;Acc:AT4G26120]
AT4G26990	0.544692	2.16603	0.00277754	0.00610645		AT4g26990/F10M23_330 [Source:UniProtKB/TrEMBL;Acc:Q8RY61]
AT4G27260	0.610483	1.68475	0.00818865	0.01499	GH3.5	Indole-3-acetic acid-amido synthetase GH3.5 [Source:UniProtKB/Swiss-Prot;Acc:O81829]
AT4G27450	1.53031	2.45957	1.31e-11	4.74e-10		AT4g27450/F27G19_50 [Source:UniProtKB/TrEMBL;Acc:Q93V62]
AT4G27480	0.501268	1.11327	0.0331244	0.0443998		Core-2/I-branching beta-1,6-N-acetylglucosaminyltransferase family protein [Source:UniProtKB/TrEMBL;Acc:F4JIW2]
AT4G27520	-0.752492	8.72228	5.33e-14	4.97e-12	ENODL2	Early nodulin-like protein 2 [Source:UniProtKB/Swiss-Prot;Acc:Q9T076]
AT4G27560	-0.658879	5.30579	2.72e-09	4.46e-08	UGT79B2	UDP-glycosyltransferase 79B2 [Source:UniProtKB/Swiss-Prot;Acc:Q9T080]
AT4G28140	-0.852338	0.147783	0.0153973	0.0250733	ERF054	Ethylene-responsive transcription factor ERF054 [Source:UniProtKB/Swiss-Prot;Acc:Q9M0J3]
AT4G28150	0.589701	0.788253	0.0422922	0.0534154		Uncharacterized protein At4g28150 [Source:UniProtKB/TrEMBL;Acc:Q8GUN3]
AT4G28250	-0.503952	3.13288	0.000467141	0.00140989	EXPB3	EXPB3 [Source:UniProtKB/TrEMBL;Acc:A0A178USU9]
AT4G28380	1.27344	-0.568615	0.00237411	0.00536597		Extensin-like protein [Source:UniProtKB/TrEMBL;Acc:O49448]
AT4G28390	0.554683	3.82681	0.00064281	0.00183902	AAC3	ADP,ATP carrier protein 3, mitochondrial [Source:UniProtKB/Swiss-Prot;Acc:O49447]
AT4G29050	0.566219	2.33004	0.000553986	0.00163338		Concanavalin A-like lectin protein kinase family protein [Source:TAIR;Acc:AT4G29050]
AT4G29310	0.532186	2.2094	0.00370405	0.00789841		DUF1005 family protein (DUF1005) [Source:UniProtKB/TrEMBL;Acc:Q9M0F0]
AT4G29360	-0.597585	4.12444	0.00275259	0.00605911		O-Glycosyl hydrolases family 17 protein [Source:TAIR;Acc:AT4G29360]
AT4G29700	-0.668444	0.810732	0.0300044	0.0413435		Alkaline-phosphatase-like family protein [Source:UniProtKB/TrEMBL;Acc:Q9SU81]
AT4G29740	0.618235	2.23554	0.000943688	0.00249713	CKX4	Cytokinin dehydrogenase 4 [Source:UniProtKB/Swiss-Prot;Acc:Q9FUJ2]
AT4G30230	0.720328	0.0819074	0.0732008	0.0810193		Uncharacterized protein AT4g30230 [Source:UniProtKB/TrEMBL;Acc:Q9SUM1]
AT4G30270	0.729764	4.0456	2.79e-06	1.78e-05	XTH24	Xyloglucan endotransglucosylase/hydrolase protein 24 [Source:UniProtKB/Swiss-Prot;Acc:P24806]
AT4G30290	2.09358	-0.786624	0.000855239	0.00228925	XTH19	Xyloglucan endotransglucosylase/hydrolase [Source:UniProtKB/TrEMBL;Acc:A0A178UU22]
AT4G30370	1.00666	-1.14242	0.0579596	0.0675687	ATL14	RING-H2 finger protein ATL14 [Source:UniProtKB/Swiss-Prot;Acc:Q9M0C3]
AT4G30410	0.772335	0.6568	0.0186953	0.0293187	IBL1	Transcription factor IBH1-like 1 [Source:UniProtKB/Swiss-Prot;Acc:Q9M0B9]
AT4G30450	-0.500463	2.03152	0.0116304	0.0199122		At4g30450 [Source:UniProtKB/TrEMBL;Acc:Q9M0B5]
AT4G30460	-0.589644	2.23115	0.00327077	0.00708532		Glycine-rich protein [Source:UniProtKB/TrEMBL;Acc:Q9M0B4]
AT4G30470	-0.571381	3.0472	0.000599271	0.00173798		Cinnamoyl-CoA reductase-like protein [Source:UniProtKB/TrEMBL;Acc:Q9M0B3]
AT4G30650	-0.588852	7.18669	8.77e-08	8.54e-07		UPF0057 membrane protein At4g30650 [Source:UniProtKB/Swiss-Prot;Acc:Q9M095]
AT4G30800	-0.572502	1.14262	0.0259043	0.0374102	RPS11B	40S ribosomal protein S11-2 [Source:UniProtKB/Swiss-Prot;Acc:O65569]
AT4G30830	-1.1704	-1.2617	0.0398999	0.0510812		Putative uncharacterized protein [Source:UniProtKB/TrEMBL;Acc:Q1PE31]
AT4G31000	0.679769	1.26645	0.00516375	0.0101443	CBP60F	Calmodulin-binding protein 60 F [Source:UniProtKB/Swiss-Prot;Acc:F4JR57]
AT4G31240	0.620928	0.91098	0.0315093	0.0426869		Probable nucleoredoxin 3 [Source:UniProtKB/Swiss-Prot;Acc:Q8VZQ0]
AT4G31280	-2.57707	-2.20897	0.0013983	0.00348003		Uncharacterized protein AT4g31280 [Source:UniProtKB/TrEMBL;Acc:O49578]
AT4G31330	-1.21099	-0.923073	0.0204742	0.0313844		Uncharacterized protein At4g31330 [Source:UniProtKB/TrEMBL;Acc:Q9C5C1]
AT4G31351	-1.02289	-1.66002	0.0992214	0.0995594		unknown protein; BEST Arabidopsis thaliana protein match is: unknown protein (TAIR:AT4G31354.1); Ha. [Source:TAIR;Acc:AT4G31351]
AT4G31380	1.22916	0.429045	0.000248291	0.000831704	FLP1	Flowering-promoting factor 1-like protein 1 [Source:UniProtKB/Swiss-Prot;Acc:Q5Q0B3]
AT4G31440	0.70461	1.07799	0.00291654	0.00639617		Transcriptional regulator of RNA polII, SAGA, subunit [Source:UniProtKB/TrEMBL;Acc:Q9SV25]
AT4G31800	0.78541	3.72209	3.86e-07	3.19e-06	WRKY18	WRKY like transcription factor [Source:UniProtKB/TrEMBL;Acc:Q0WTZ3]
AT4G32200	-0.555514	3.07806	3.02e-05	0.000135109	ASY2	Meiosis-specific protein ASY2 [Source:UniProtKB/Swiss-Prot;Acc:F4JTJ9]
AT4G32280	1.0893	2.80713	1.85e-09	3.18e-08	IAA29	Auxin-responsive protein [Source:UniProtKB/TrEMBL;Acc:Q2VWA0]
AT4G32430	-1.32782	0.013382	0.000178319	0.000639638	PCMP-E40	Pentatricopeptide repeat-containing protein At4g32430, mitochondrial [Source:UniProtKB/Swiss-Prot;Acc:Q84MA3]
AT4G32480	0.592555	0.869108	0.019727	0.0305829		AT4g32480/F8B4_180 [Source:UniProtKB/TrEMBL;Acc:Q9SUU4]
AT4G32650	1.56103	-0.895928	0.00203153	0.00473044	KAT3	KC1 [Source:UniProtKB/TrEMBL;Acc:A0A178UVX9]
AT4G32770	-0.609566	3.04355	4.01e-05	0.000172662	VTE1	Tocopherol cyclase, chloroplastic [Source:UniProtKB/Swiss-Prot;Acc:Q94FY7]
AT4G33050	0.509046	5.61085	3.29e-08	3.6e-07	EDA39	calmodulin-binding family protein [Source:TAIR;Acc:AT4G33050]
AT4G33130	2.0295	-1.66196	0.00188113	0.00445042		unknown protein; FUNCTIONS IN: molecular_function unknown; INVOLVED IN: biological_process unknown; LOCATED IN: chloroplast; EXPRESSED IN: 9 plant structures; EXPRESSED DURING: 6 growth stages; BEST Arabidopsis thaliana protein match is: Protein of /.../n function, DUF547 (TAIR:AT1G16750.1); Ha. [Source:TAIR;Acc:AT4G33130]
AT4G33230	-1.25136	-1.45828	0.0482389	0.0591962	PME45	Putative pectinesterase/pectinesterase inhibitor 45 [Source:UniProtKB/Swiss-Prot;Acc:Q9SMY6]
AT4G33565	0.64906	2.43865	0.000314101	0.00100649		RING/U-box superfamily protein [Source:UniProtKB/TrEMBL;Acc:F4JJ02]
AT4G33905	-1.04456	0.574087	0.000229672	0.000788718		AT4g33900 [Source:UniProtKB/TrEMBL;Acc:Q9FPH4]
AT4G33960	-0.518387	1.47803	0.0276569	0.0391125		At4g33960 [Source:UniProtKB/TrEMBL;Acc:O81764]
AT4G34138	-0.860659	1.94087	9.53e-05	0.00037613	UGT73B1	Glycosyltransferase (Fragment) [Source:UniProtKB/TrEMBL;Acc:W8PUI6]
AT4G34139	-0.511744	1.42388	0.028287	0.0396241
AT4G34150	0.516717	5.09723	2.14e-07	1.9e-06		AT4g34150/F28A23_90 [Source:UniProtKB/TrEMBL;Acc:Q945K9]
AT4G34320	-4.06713	-2.43682	0.000116916	0.000450379		UPF0496 protein At4g34320 [Source:UniProtKB/Swiss-Prot;Acc:Q9SYZ7]
AT4G34380	1.00954	-0.814283	0.0363699	0.0479164		At4g34380 [Source:UniProtKB/TrEMBL;Acc:Q9SZ03]
AT4G34550	-0.555258	1.01491	0.0229672	0.0342286		At4g34550 [Source:UniProtKB/TrEMBL;Acc:O65680]
AT4G34580	-0.80585	-0.336705	0.0817384	0.0872007	SFH1	SRH1 [Source:UniProtKB/TrEMBL;Acc:A0A178V672]
AT4G34650	-0.89662	1.91333	1.58e-05	7.75e-05	SQS2	Inactive squalene synthase 2 [Source:UniProtKB/Swiss-Prot;Acc:O65688]
AT4G34740	-0.588282	3.86432	1.14e-07	1.08e-06	ASE2	Amidophosphoribosyltransferase [Source:UniProtKB/TrEMBL;Acc:A0A178UYQ3]
AT4G34770	1.79375	-0.925226	8.96e-05	0.00035677		SAUR-like auxin-responsive protein family [Source:UniProtKB/TrEMBL;Acc:Q9SW57]
AT4G34880	-1.12283	-1.75929	0.0708285	0.078936		Amidase family protein [Source:TAIR;Acc:AT4G34880]
AT4G34881	0.698958	1.73009	0.0159976	0.0258751		Transmembrane protein [Source:UniProtKB/TrEMBL;Acc:Q0WQ74]
AT4G34990	-0.567553	1.12045	0.0232664	0.0345872	MYB32	Transcription factor MYB32 [Source:UniProtKB/Swiss-Prot;Acc:O49608]
AT4G35070	0.991475	1.08358	2.96e-05	0.000132981		At4g35070 [Source:UniProtKB/TrEMBL;Acc:Q66GR4]
AT4G35090	-0.525894	6.86549	1.05e-08	1.32e-07	CAT2	catalase 2 [Source:TAIR;Acc:AT4G35090]
AT4G35110	1.03886	1.51282	1.61e-06	1.11e-05		Phospholipase-like protein (PEARLI 4) family protein [Source:UniProtKB/TrEMBL;Acc:A8MQE1]
AT4G35180	1.12706	1.59599	3.31e-06	2.05e-05	LHT7	Lysine histidine transporter-like 7 [Source:UniProtKB/Swiss-Prot;Acc:Q84WE9]
AT4G35320	-0.633235	2.29636	0.00135998	0.00339899		AT4g35320/F23E12_120 [Source:UniProtKB/TrEMBL;Acc:Q9ASZ6]
AT4G35380	2.37379	-1.71128	0.000788296	0.00214242	BIG4	Brefeldin A-inhibited guanine nucleotide-exchange protein 4 [Source:UniProtKB/Swiss-Prot;Acc:F4JN05]
AT4G35560	-0.657551	2.43254	0.000361616	0.00113213		Transducin/WD40 repeat-like superfamily protein [Source:UniProtKB/TrEMBL;Acc:F4JN30]
AT4G35770	1.14235	1.79826	2.01e-07	1.79e-06	STR15	SEN1 [Source:UniProtKB/TrEMBL;Acc:A0A178UYD5]
AT4G35900	0.919001	0.164571	0.0137416	0.0229717	FD	Protein FD [Source:UniProtKB/Swiss-Prot;Acc:Q84JK2]
AT4G36010	-0.915985	3.27635	6.65e-11	1.81e-09		Pathogenesis-related thaumatin superfamily protein [Source:UniProtKB/TrEMBL;Acc:O65638]
AT4G36040	0.580412	5.86741	2.09e-08	2.47e-07	ATJ11	At4g36040 [Source:UniProtKB/TrEMBL;Acc:Q1H544]
AT4G36110	1.09452	0.081718	0.00427405	0.00881679		SAUR9 [Source:UniProtKB/TrEMBL;Acc:A0A178V0P2]
AT4G36260	-1.11671	-0.681977	0.0288155	0.0401423	SRS2	Protein SHI RELATED SEQUENCE 2 [Source:UniProtKB/Swiss-Prot;Acc:O65517]
AT4G36380	0.821837	0.276618	0.0110235	0.0191695	CYP90C1	ROT3 [Source:UniProtKB/TrEMBL;Acc:A0A178V4B0]
AT4G36570	0.942373	1.30265	2.86e-05	0.000129077	ATRL3	RAD-like 3 [Source:TAIR;Acc:AT4G36570]
AT4G36670	0.748845	2.79354	1.54e-05	7.58e-05	PLT6	At4g36670 [Source:UniProtKB/TrEMBL;Acc:A4VCM1]
AT4G36830	-1.1758	0.395656	0.000340501	0.00107552	HOS3-1	HOS3-1 [Source:UniProtKB/TrEMBL;Acc:A0A178UW40]
AT4G36950	0.96947	-0.840876	0.0523304	0.0627399	MAPKKK21	Mitogen-activated protein kinase kinase kinase 21 [Source:UniProtKB/TrEMBL;Acc:Q6K1M3]
AT4G36990	0.576255	4.52385	0.000308874	0.000995137	HSFB1	Heat stress transcription factor B-1 [Source:UniProtKB/Swiss-Prot;Acc:Q96320]
AT4G37010	1.43588	-1.52463	0.0244234	0.0359156	CEN2	Centrin 2 [Source:UniProtKB/TrEMBL;Acc:B6EUB9]
AT4G37150	0.689484	-0.301653	0.0978989	0.0991296	MES9	MES9 [Source:UniProtKB/TrEMBL;Acc:A0A178V387]
AT4G37390	0.729154	-0.264306	0.0982504	0.0992148	YDK1	Auxin-responsive GH3 family protein [Source:TAIR;Acc:AT4G37390]
AT4G37520	1.21213	2.71242	2.13e-08	2.5e-07	PER50	Peroxidase 50 [Source:UniProtKB/Swiss-Prot;Acc:Q43731]
AT4G37530	1.77	1.48309	1.24e-11	4.68e-10	PER51	Peroxidase 51 [Source:UniProtKB/Swiss-Prot;Acc:Q9SZE7]
AT4G37730	-0.655765	-0.478087	0.0963674	0.0978585	AtbZIP7	BZIP transcription factor-like protein [Source:UniProtKB/TrEMBL;Acc:Q9T062]
AT4G37760	-0.585232	4.98019	4.32e-09	6.44e-08	SQE3	Squalene epoxidase 3 [Source:UniProtKB/Swiss-Prot;Acc:Q8VYH2]
AT4G37770	1.34893	-0.557705	0.00134764	0.00337701	ACS8	1-aminocyclopropane-1-carboxylate synthase-like protein [Source:UniProtKB/TrEMBL;Acc:Q56Y32]
AT4G37890	-0.702438	0.619542	0.0152981	0.0249846	EDA40	Probable E3 ubiquitin-protein ligase EDA40 [Source:UniProtKB/Swiss-Prot;Acc:F4JSV3]
AT4G37895	-0.676335	0.189219	0.0290783	0.0403498		other RNA [Source:TAIR;Acc:AT4G37895]
AT4G38010	-0.659279	-0.0821711	0.083789	0.0884828	PCMP-E45	Pentatricopeptide repeat-containing protein At4g38010 [Source:UniProtKB/Swiss-Prot;Acc:Q9SZK1]
AT4G38062	-1.47248	-1.12352	0.0250912	0.0365895		Uncharacterized protein At4g38062 [Source:UniProtKB/Swiss-Prot;Acc:P0CB23]
AT4G38092	-1.02959	0.668995	0.00274674	0.00605375		unknown protein; FUNCTIONS IN: molecular_function unknown; INVOLVED IN: biological_process unknown; LOCATED IN: endomembrane system; BEST Arabidopsis thaliana protein match is: unknown protein (TAIR:AT3G04490.1); Ha. [Source:TAIR;Acc:AT4G38092]
AT4G38340	-1.84854	-1.01141	0.00077141	0.00210298	NLP3	Protein NLP3 [Source:UniProtKB/Swiss-Prot;Acc:Q9SVF1]
AT4G38560	0.525666	2.45461	0.00181697	0.00432751		Phospholipase like protein [Source:UniProtKB/TrEMBL;Acc:Q0WV01]
AT4G38830	1.55057	-1.95294	0.0277017	0.0391226	CRK26	Cysteine-rich receptor-like protein kinase 26 [Source:UniProtKB/Swiss-Prot;Acc:Q9T0J1]
AT4G38910	0.533743	1.54151	0.0221444	0.0333917	BPC5	Protein BASIC PENTACYSTEINE5 [Source:UniProtKB/Swiss-Prot;Acc:F4JUI3]
AT4G39030	0.517498	3.76361	0.000255677	0.000853221	DTX47	Protein DETOXIFICATION 47, chloroplastic [Source:UniProtKB/Swiss-Prot;Acc:Q945F0]
AT4G39320	1.21492	-1.92407	0.0790068	0.0852024		AT4g39320/T22F8_220 [Source:UniProtKB/TrEMBL;Acc:Q9T038]
AT4G39330	-0.590213	5.66025	6.02e-08	6.13e-07	CAD9	Probable cinnamyl alcohol dehydrogenase 9 [Source:UniProtKB/Swiss-Prot;Acc:P42734]
AT4G39380	0.713376	1.14164	0.00316257	0.00689309		BEST Arabidopsis thaliana protein match is: TSL-kinase interacting protein 1 (TAIR:AT2G36960.3); Ha. [Source:TAIR;Acc:AT4G39380]
AT4G39530	-0.578959	0.558397	0.0423577	0.0534599	PCMP-E52	Pentatricopeptide repeat-containing protein At4g39530 [Source:UniProtKB/Swiss-Prot;Acc:Q9SVA5]
AT4G39610	2.29356	-1.76085	0.000584308	0.00170295		At4g39610 [Source:UniProtKB/TrEMBL;Acc:Q9SV97]
AT4G39670	0.888519	0.000363543	0.0096925	0.0171923		ACD11 homolog protein [Source:UniProtKB/Swiss-Prot;Acc:Q8L7U7]
AT4G39830	1.08028	2.43885	3.31e-10	7.16e-09		At4g39830 [Source:UniProtKB/TrEMBL;Acc:O65670]
AT4G40000	-0.528128	1.37357	0.0176365	0.028005		S-adenosyl-L-methionine-dependent methyltransferases superfamily protein [Source:UniProtKB/TrEMBL;Acc:F4JJ52]
AT4G40020	1.49572	-0.953371	0.0207312	0.0317234		Myosin heavy chain-related protein [Source:UniProtKB/TrEMBL;Acc:Q9SMQ3]
AT5G00905	-0.544745	2.5083	0.00222134	0.00507244
AT5G01100	0.553812	2.02355	0.0063352	0.012058	FRB1	FRB1 [Source:UniProtKB/TrEMBL;Acc:A0A178U817]
AT5G01255	0.609429	5.3366	1.16e-06	8.24e-06
AT5G01320	-1.14185	-1.01144	0.0185981	0.0293187	PDC4	Pyruvate decarboxylase 4 [Source:UniProtKB/Swiss-Prot;Acc:Q9M040]
AT5G01340	-0.649339	0.194417	0.0841598	0.0887158	SFC1	Mitochondrial succinate-fumarate transporter 1 [Source:UniProtKB/Swiss-Prot;Acc:Q9M038]
AT5G01540	0.508166	3.19468	0.000603061	0.00174612	LECRK62	L-type lectin-domain containing receptor kinase VI.2 [Source:UniProtKB/Swiss-Prot;Acc:Q9M021]
AT5G01550	1.67941	-0.294628	0.000119558	0.000456587	LECRKA4.2	lectin receptor kinase a4.1 [Source:TAIR;Acc:AT5G01550]
AT5G01610	0.914172	0.691453	0.000891022	0.00237785		Uncharacterized protein At5g01610 [Source:UniProtKB/Swiss-Prot;Acc:Q9M015]
AT5G01765	-1.09876	-0.695266	0.013582	0.0227909
AT5G01790	-0.903207	3.63586	2.04e-11	7.24e-10		At5g01790 [Source:UniProtKB/TrEMBL;Acc:Q6NNJ2]
AT5G01840	-0.536122	0.440144	0.0694667	0.0779083	OFP1	Transcription repressor OFP1 [Source:UniProtKB/Swiss-Prot;Acc:Q9LZW2]
AT5G01900	0.942191	0.401114	0.00404068	0.0084435	WRKY62	Uncharacterized protein At5g01900 (Fragment) [Source:UniProtKB/TrEMBL;Acc:C0SVM7]
AT5G01940	0.889346	-0.0223892	0.0186739	0.0293187		eukaryotic translation initiation factor 2B family protein / eIF-2B family protein [Source:TAIR;Acc:AT5G01940]
AT5G02020	0.908084	0.468399	0.0190602	0.0297836	SIS	AT5g02020/T7H20_70 [Source:UniProtKB/TrEMBL;Acc:Q9LZM9]
AT5G02070	0.762627	0.2579	0.0366398	0.0481645	WAKL20	Wall-associated receptor kinase-like 20 [Source:UniProtKB/Swiss-Prot;Acc:Q9LZM4]
AT5G02100	0.548087	2.86122	0.000370238	0.00115098	ORP3A	Oxysterol-binding protein-related protein 3A [Source:UniProtKB/Swiss-Prot;Acc:Q9LZM1]
AT5G02155	0.549865	2.00898	0.00568506	0.0109858
AT5G02190	-1.11772	1.31637	7.58e-05	0.000306705	PCS1	Aspartic proteinase PCS1 [Source:UniProtKB/Swiss-Prot;Acc:Q9LZL3]
AT5G02540	0.858115	0.555854	0.0154202	0.0250733		NAD(P)-binding Rossmann-fold superfamily protein [Source:UniProtKB/TrEMBL;Acc:F4KCF2]
AT5G02705	-0.690405	0.195309	0.0648669	0.0739666
AT5G02755	-0.552144	2.57469	0.00142543	0.00353459
AT5G02760	0.890719	3.11869	5.12e-06	2.95e-05		Probable protein phosphatase 2C 67 [Source:UniProtKB/Swiss-Prot;Acc:Q501F9]
AT5G02780	2.03069	-0.352361	0.000121432	0.000462747	GSTL1	Glutathione S-transferase L1 [Source:UniProtKB/Swiss-Prot;Acc:Q6NLB0]
AT5G02895	0.558462	4.67311	0.000236286	0.000803645
AT5G03120	0.659154	1.3738	0.00773459	0.0142621		unknown protein; FUNCTIONS IN: molecular_function unknown; INVOLVED IN: biological_process unknown; LOCATED IN: endomembrane system; EXPRESSED IN: 21 plant structures; EXPRESSED DURING: 13 growth stages; Ha. [Source:TAIR;Acc:AT5G03120]
AT5G03210	-1.59654	3.82888	2.39e-11	8.15e-10		Arabidopsis thaliana genomic DNA, chromosome 5, P1 clone:MOK16 [Source:UniProtKB/TrEMBL;Acc:Q9FYM8]
AT5G03220	0.959551	1.02188	0.000111627	0.000431886	MED7A	Mediator of RNA polymerase II transcription subunit 7a [Source:UniProtKB/Swiss-Prot;Acc:Q9LYW3]
AT5G03355	1.73137	0.156777	4.31e-07	3.41e-06		Cysteine/histidine-rich C1 domain protein [Source:UniProtKB/TrEMBL;Acc:Q9LZF4]
AT5G03395	-3.45863	-2.28088	0.000161179	0.000589954
AT5G03545	-0.863127	-0.907884	0.0866272	0.0906465	AT4	At5g03545 [Source:UniProtKB/TrEMBL;Acc:Q9LZD2]
AT5G03700	-1.66509	-1.2806	0.00898299	0.0161603		PAN domain-containing protein At5g03700 [Source:UniProtKB/Swiss-Prot;Acc:Q9LZR8]
AT5G03875	-1.58429	-1.75908	0.0472637	0.0582081
AT5G03985	0.642642	3.8725	2.11e-06	1.4e-05
AT5G04055	-1.29382	-0.824362	0.00246471	0.00554066
AT5G04070	0.536581	1.20965	0.0248412	0.0363112		At5g04070 [Source:UniProtKB/TrEMBL;Acc:Q6NLR7]
AT5G04175	0.777007	1.17887	0.000975236	0.00256778
AT5G04190	1.33123	-1.04551	0.00933404	0.0166565	PKS4	Protein PHYTOCHROME KINASE SUBSTRATE 4 [Source:UniProtKB/Swiss-Prot;Acc:Q9FYE2]
AT5G04310	0.67488	0.0966853	0.0372092	0.04876		Pectate lyase [Source:UniProtKB/TrEMBL;Acc:F4JW80]
AT5G04530	0.691493	-0.254679	0.0777674	0.0841807	KCS19	3-ketoacyl-CoA synthase 19 [Source:UniProtKB/Swiss-Prot;Acc:Q9LZ72]
AT5G04660	-0.622109	1.04737	0.0197986	0.0306135	CYP77A4	Cytochrome P450 77A4 [Source:UniProtKB/Swiss-Prot;Acc:Q9LZ31]
AT5G04820	0.533983	1.54201	0.0563645	0.0663453	OFP13	Transcription repressor OFP13 [Source:UniProtKB/Swiss-Prot;Acc:Q9FMC8]
AT5G05125	4.04198	-1.81451	4.76e-06	2.81e-05
AT5G05160	-0.571675	3.38654	2.34e-05	0.000108015		Probable leucine-rich repeat receptor-like protein kinase At5g05160 [Source:UniProtKB/Swiss-Prot;Acc:Q9FHK7]
AT5G05270	-0.593911	3.58194	0.000222475	0.000766977	CHI3	Probable chalcone--flavonone isomerase 3 [Source:UniProtKB/Swiss-Prot;Acc:Q8VZW3]
AT5G05300	1.05892	-0.0296759	0.00729684	0.0136105		Gb [Source:UniProtKB/TrEMBL;Acc:Q9FLC4]
AT5G05320	0.539596	2.26646	0.00134584	0.00337701	MO3	Monooxygenase 3 [Source:UniProtKB/Swiss-Prot;Acc:Q9FLC2]
AT5G05440	1.1105	-0.150911	0.00562134	0.0108864	PYL5	Abscisic acid receptor PYL5 [Source:UniProtKB/Swiss-Prot;Acc:Q9FLB1]
AT5G05840	-0.778018	1.09131	0.00246703	0.00554066		Emb [Source:UniProtKB/TrEMBL;Acc:Q9FFJ4]
AT5G05865	0.984696	-0.257767	0.0628485	0.0720359
AT5G05965	-0.595805	1.32838	0.0228126	0.0340843		Cell wall RBR3-like protein [Source:UniProtKB/TrEMBL;Acc:Q5XV49]
AT5G05995	0.762367	2.28615	0.000135276	0.000506784
AT5G06190	0.979881	-0.407538	0.0202835	0.0311458		unknown protein; BEST Arabidopsis thaliana protein match is: unknown protein (TAIR:AT3G58540.1); Ha. [Source:TAIR;Acc:AT5G06190]
AT5G06250	1.46862	-1.68497	0.0218461	0.0330866		DPA4 [Source:UniProtKB/TrEMBL;Acc:A0A178UF66]
AT5G06285	-0.789777	0.272981	0.0588094	0.0684243
AT5G06300	0.623638	0.355659	0.0452432	0.0564028	LOG7	Cytokinin riboside 5'-monophosphate phosphoribohydrolase LOG7 [Source:UniProtKB/Swiss-Prot;Acc:Q8GW29]
AT5G06320	0.536859	5.64301	9.5e-07	6.99e-06	NHL3	NHL3 [Source:UniProtKB/TrEMBL;Acc:A0A178UB58]
AT5G06330	0.967016	-0.92439	0.0391953	0.0504698		At5g06330 [Source:UniProtKB/TrEMBL;Acc:Q9FNH5]
AT5G06730	2.56594	-1.15999	2.3e-06	1.51e-05	PER54	Peroxidase 54 [Source:UniProtKB/Swiss-Prot;Acc:Q9FG34]
AT5G06760	-2.00885	0.668666	5.63e-07	4.32e-06	LEA46	LEA4-5 [Source:UniProtKB/TrEMBL;Acc:A0A178UIZ0]
AT5G06955	0.937408	-0.321928	0.0227643	0.0340547
AT5G07000	0.617508	0.239305	0.0513487	0.0618558	SOT14	Cytosolic sulfotransferase 14 [Source:UniProtKB/Swiss-Prot;Acc:Q8GZ53]
AT5G07010	0.672322	3.70083	0.000363708	0.00113667	SOT15	Sulfotransferase [Source:UniProtKB/TrEMBL;Acc:A0A178UG65]
AT5G07030	-0.674558	4.02095	3.9e-07	3.22e-06		Eukaryotic aspartyl protease family protein [Source:UniProtKB/TrEMBL;Acc:F4K5B9]
AT5G07100	1.01268	1.83689	0.000203706	0.000716204	WRKY26	Probable WRKY transcription factor 26 [Source:UniProtKB/Swiss-Prot;Acc:Q9C5T3]
AT5G07180	-0.650708	0.322509	0.055532	0.0656456	ERL2	LRR receptor-like serine/threonine-protein kinase ERL2 [Source:UniProtKB/Swiss-Prot;Acc:Q6XAT2]
AT5G07322	-0.890364	-0.577708	0.0224431	0.0336173		other RNA [Source:TAIR;Acc:AT5G07322]
AT5G07700	-0.514962	0.456772	0.0855914	0.0898507	MYB76	MYB76 [Source:UniProtKB/TrEMBL;Acc:A0A178UB51]
AT5G07720	-1.15912	-1.26364	0.057011	0.0667379	XXT3	Probable xyloglucan 6-xylosyltransferase 3 [Source:UniProtKB/Swiss-Prot;Acc:Q9LF80]
AT5G07780	0.666157	0.668839	0.0271767	0.0387115	FH19	Formin-like protein 19 [Source:UniProtKB/Swiss-Prot;Acc:Q9FF14]
AT5G07820	0.560702	2.62993	0.0014937	0.0036662		Plant calmodulin-binding protein-like protein [Source:UniProtKB/TrEMBL;Acc:Q9SDA2]
AT5G08000	-0.533962	0.619109	0.0479249	0.0588516	E13L3	glucan endo-1,3-beta-glucosidase-like protein 3 [Source:TAIR;Acc:AT5G08000]
AT5G08240	1.09423	2.32157	1.77e-05	8.49e-05		At5g08240 [Source:UniProtKB/TrEMBL;Acc:Q9LEY3]
AT5G08425	0.958179	-0.330902	0.016004	0.0258751
AT5G08640	-0.682529	5.33806	2.31e-08	2.68e-07	FLS1	Flavonol synthase/flavanone 3-hydroxylase [Source:UniProtKB/Swiss-Prot;Acc:Q96330]
AT5G08835	-0.507302	1.05645	0.0507433	0.0613768
AT5G09175	0.938389	3.28669	2.24e-05	0.000104528
AT5G09290	0.869297	2.14059	2.26e-05	0.00010503	SAL4	3'(2'),5'-bisphosphate nucleotidase-like protein [Source:UniProtKB/TrEMBL;Acc:Q0WTK9]
AT5G09295	-0.816987	-0.865028	0.098487	0.0992148
AT5G09440	0.559303	2.72285	0.00045872	0.00139187	EXL4	EXL4 [Source:UniProtKB/TrEMBL;Acc:A0A178UJ96]
AT5G09990	-0.617004	0.341556	0.0716151	0.0796123	PEP5	Elicitor peptide 5 [Source:UniProtKB/Swiss-Prot;Acc:Q8LD63]
AT5G10380	0.523656	5.97819	0.000307715	0.000993206	ATL55	E3 ubiquitin-protein ligase RING1 [Source:UniProtKB/Swiss-Prot;Acc:Q9LX93]
AT5G10720	-1.2597	-0.520884	0.0045833	0.00928183	AHK5	Histidine kinase 5 [Source:UniProtKB/Swiss-Prot;Acc:Q3S4A7]
AT5G10870	0.553908	2.00818	0.00223059	0.00508701	CM2	Chorismate mutase 2 [Source:UniProtKB/Swiss-Prot;Acc:Q9S7H4]
AT5G11160	0.812476	-0.569417	0.0797011	0.0856981	APT5	Adenine phosphoribosyltransferase 5 [Source:UniProtKB/Swiss-Prot;Acc:Q9LFP0]
AT5G11210	1.23491	-0.275352	0.00483051	0.00965013	GLR2.5	Glutamate receptor 2.5 [Source:UniProtKB/Swiss-Prot;Acc:Q9LFN5]
AT5G11510	-0.618126	0.542355	0.0279127	0.0392862	MYB3R4	Transcription factor MYB3R-4 [Source:UniProtKB/Swiss-Prot;Acc:Q94FL9]
AT5G11590	-1.1604	2.24609	1.17e-06	8.28e-06	DREB3	Dehydration-responsive element-binding protein 3 [Source:UniProtKB/Swiss-Prot;Acc:Q9LYD3]
AT5G11780	-1.55801	-1.01094	0.0118059	0.0201736		SNF2 domain protein [Source:UniProtKB/TrEMBL;Acc:Q56Y63]
AT5G11920	1.09309	2.54047	4.81e-06	2.83e-05	CWINV6	Beta-fructofuranosidase, insoluble isoenzyme CWINV6 [Source:UniProtKB/Swiss-Prot;Acc:Q8W4S6]
AT5G12050	0.575312	1.83277	0.0109128	0.0190516		Protein BIG GRAIN 1-like D [Source:UniProtKB/Swiss-Prot;Acc:Q9LYH0]
AT5G12080	-0.574497	3.50761	4.22e-06	2.54e-05	MSL10	Mechanosensitive ion channel protein 10 [Source:UniProtKB/Swiss-Prot;Acc:Q9LYG9]
AT5G12360	-0.785215	0.318631	0.0250504	0.0365645	PANS2	Protein PATRONUS 2 [Source:UniProtKB/Swiss-Prot;Acc:Q94CK6]
AT5G12420	1.13127	1.00366	0.000742422	0.00203649		O-acyltransferase (WSD1-like) family protein [Source:UniProtKB/TrEMBL;Acc:Q94CK0]
AT5G13080	1.20371	-0.180546	0.0426122	0.0536666	WRKY75	WRKY75 [Source:UniProtKB/TrEMBL;Acc:A0A178UJF4]
AT5G13320	1.07432	2.8829	2.01e-07	1.79e-06	PBS3	Auxin-responsive GH3 family protein [Source:TAIR;Acc:AT5G13320]
AT5G13630	-0.506532	8.83441	1.02e-05	5.32e-05	CHLH	Magnesium-chelatase subunit ChlH, chloroplastic [Source:UniProtKB/Swiss-Prot;Acc:Q9FNB0]
AT5G13740	0.716973	5.48697	3.35e-09	5.4e-08	ZIF1	Protein ZINC INDUCED FACILITATOR 1 [Source:UniProtKB/Swiss-Prot;Acc:Q8RWN2]
AT5G14930	0.568772	3.38484	2.19e-06	1.45e-05	SAG101	Senescence-associated carboxylesterase 101 [Source:UniProtKB/Swiss-Prot;Acc:Q4F883]
AT5G15022	1.32433	-0.840672	0.00690442	0.0130017		Potential natural antisense gene, locus overlaps with AT5G15030 [Source:TAIR;Acc:AT5G15022]
AT5G15190	-1.08883	1.68001	2.45e-07	2.11e-06		At5g15190 [Source:UniProtKB/TrEMBL;Acc:Q8GW49]
AT5G15240	-0.53982	0.455583	0.0769259	0.0837316	AVT1J	Amino acid transporter AVT1J [Source:UniProtKB/Swiss-Prot;Acc:Q9LXF8]
AT5G15300	0.815814	-0.0454113	0.0260184	0.0375139	PCMP-E40	Pentatricopeptide repeat-containing protein At5g15300 [Source:UniProtKB/Swiss-Prot;Acc:Q9LXF2]
AT5G15350	0.589153	3.02638	0.00101792	0.00266828	ENODL17	Lamin-like protein [Source:UniProtKB/Swiss-Prot;Acc:Q39131]
AT5G15500	-0.779228	3.52152	5.03e-09	7.25e-08		Ankyrin repeat family protein [Source:UniProtKB/TrEMBL;Acc:Q9LF32]
AT5G15581	0.570698	0.469731	0.0791066	0.0852105		Putative uncharacterized protein T20K14_200 [Source:UniProtKB/TrEMBL;Acc:Q9LF23]
AT5G15830	1.07456	-0.73501	0.0311324	0.0423381	AtbZIP3	At5g15830 [Source:UniProtKB/TrEMBL;Acc:Q9LFU3]
AT5G15960	-0.849036	1.69909	0.0267391	0.0382419	KIN1	Stress-induced protein KIN1 [Source:UniProtKB/Swiss-Prot;Acc:P18612]
AT5G16170	0.784845	0.853169	0.0360211	0.047632		At5g16170 [Source:UniProtKB/TrEMBL;Acc:Q4V3A2]
AT5G16250	-0.519922	0.859657	0.0911169	0.0938171		Transmembrane protein [Source:UniProtKB/TrEMBL;Acc:Q9LF03]
AT5G16410	0.81404	-0.735772	0.0986775	0.0993503		HXXXD-type acyl-transferase family protein [Source:UniProtKB/TrEMBL;Acc:Q9FFE4]
AT5G16480	-0.64375	0.95397	0.0307765	0.0420802	DSP5	Tyrosine-protein phosphatase DSP5 [Source:UniProtKB/Swiss-Prot;Acc:Q9FFD7]
AT5G16570	0.651243	2.09529	0.000323349	0.00103425	GLN1-4	Glutamine synthetase [Source:UniProtKB/TrEMBL;Acc:A0A178UB24]
AT5G16860	-0.552828	0.353076	0.0750751	0.0822207	PCMP-H92	Pentatricopeptide repeat-containing protein At5g16860 [Source:UniProtKB/Swiss-Prot;Acc:Q9LFL5]
AT5G17000	-0.550214	3.77054	1.13e-05	5.76e-05		AT5g16970/F2K13_120 [Source:UniProtKB/TrEMBL;Acc:Q93Z72]
AT5G17050	-0.510701	4.5974	1.14e-06	8.13e-06	UGT78D2	Glycosyltransferase (Fragment) [Source:UniProtKB/TrEMBL;Acc:W8PUE7]
AT5G17170	-0.670599	5.37038	1.31e-06	9.15e-06	ENH1	Rubredoxin family protein [Source:UniProtKB/TrEMBL;Acc:Q9FFJ2]
AT5G17300	1.00551	0.0739918	0.0050699	0.010013	RVE1	Protein REVEILLE 1 [Source:UniProtKB/Swiss-Prot;Acc:F4KGY6]
AT5G17330	0.933426	-0.775322	0.0889855	0.0921041	GAD1	Glutamate decarboxylase 1 [Source:UniProtKB/Swiss-Prot;Acc:Q42521]
AT5G17460	-0.892783	4.9743	6.76e-13	4.44e-11		Glutamyl-tRNA (Gln) amidotransferase subunit C [Source:UniProtKB/TrEMBL;Acc:Q949X1]
AT5G17490	-0.785941	0.266855	0.0169695	0.0271145	RGL3	DELLA protein RGL3 [Source:UniProtKB/Swiss-Prot;Acc:Q9LF53]
AT5G17680	-1.40357	-1.78516	0.0602619	0.0697024		Disease resistance protein (TIR-NBS-LRR class) [Source:UniProtKB/TrEMBL;Acc:Q9FN83]
AT5G18050	0.940152	0.720764	0.0010756	0.00281531	SAUR22	Auxin-responsive protein SAUR22 [Source:UniProtKB/Swiss-Prot;Acc:Q9FJF7]
AT5G18060	0.583306	1.12468	0.0188942	0.0295764	SAUR23	SAUR23 [Source:UniProtKB/TrEMBL;Acc:A0A178UM65]
AT5G18270	1.56326	-0.954781	0.00116013	0.00299237	ANAC087	NAC domain-containing protein 87 [Source:UniProtKB/Swiss-Prot;Acc:Q9FK44]
AT5G18310	0.677721	3.24397	7.74e-06	4.2e-05		AT5G18310 protein [Source:UniProtKB/TrEMBL;Acc:B9DGJ0]
AT5G18350	1.36971	-1.07739	0.0100295	0.0177192		Disease resistance protein (TIR-NBS-LRR class) family [Source:UniProtKB/TrEMBL;Acc:F4JWL7]
AT5G18470	0.616685	4.63566	8.51e-07	6.39e-06		Curculin-like (Mannose-binding) lectin family protein [Source:UniProtKB/TrEMBL;Acc:Q94K76]
AT5G18630	0.631688	3.55522	2.02e-06	1.35e-05		Alpha/beta-Hydrolases superfamily protein [Source:UniProtKB/TrEMBL;Acc:Q6DBI3]
AT5G18748	-0.866301	-0.588306	0.0564235	0.0663453		unknown protein; Ha. [Source:TAIR;Acc:AT5G18748]
AT5G18930	0.840255	0.0975365	0.0186959	0.0293187	SAMDC4	S-adenosylmethionine decarboxylase proenzyme 4 [Source:UniProtKB/Swiss-Prot;Acc:Q3E9D5]
AT5G19060	0.88591	-0.698119	0.0524666	0.0628606		Cytochrome P450 family protein [Source:UniProtKB/TrEMBL;Acc:Q5XV39]
AT5G19120	0.509434	3.15292	0.000117629	0.000451166		AT5g19120/T24G5_20 [Source:UniProtKB/TrEMBL;Acc:Q93VG3]
AT5G19150	0.5469	4.14436	0.000211301	0.00073449		ATP-dependent (S)-NAD(P)H-hydrate dehydratase [Source:UniProtKB/TrEMBL;Acc:A0A178UA58]
AT5G19170	-1.07053	-1.50102	0.0783235	0.0846792		Protein of Unknown Function (DUF239) [Source:TAIR;Acc:AT5G19170]
AT5G19190	0.857427	1.69229	0.000158224	0.000582898		Uncharacterized protein At5g19190/T24G5_90 [Source:UniProtKB/TrEMBL;Acc:Q8GYS0]
AT5G19470	-2.4909	-2.04272	0.00125796	0.00318899	NUDT24	nudix hydrolase homolog 24 [Source:TAIR;Acc:AT5G19470]
AT5G19490	0.868673	-0.359851	0.0300494	0.0413734		Histone superfamily protein [Source:UniProtKB/TrEMBL;Acc:F4K162]
AT5G19580	-0.745307	1.61193	0.000551237	0.00162798		Glyoxal oxidase-related protein [Source:UniProtKB/TrEMBL;Acc:F4K172]
AT5G19595	0.776165	-0.2558	0.0277082	0.0391226
AT5G19650	1.43057	-1.30209	0.0104299	0.0183352	OFP8	Transcription repressor OFP8 [Source:UniProtKB/Swiss-Prot;Acc:Q3E9B4]
AT5G19675	-0.5134	0.915425	0.0895471	0.0925233
AT5G19880	1.97366	-0.073067	0.000305953	0.000989323	PER58	Peroxidase 58 [Source:UniProtKB/Swiss-Prot;Acc:P59120]
AT5G20030	0.721675	0.362571	0.0290204	0.0403452		At5g20030 [Source:UniProtKB/TrEMBL;Acc:Q8LES5]
AT5G20110	0.56806	2.0607	0.00234702	0.0053183		At5g20110 [Source:UniProtKB/TrEMBL;Acc:Q6NM36]
AT5G20230	1.51328	3.98756	4.11e-15	5.61e-13	BCB	SAG14 [Source:UniProtKB/TrEMBL;Acc:A0A178UM84]
AT5G20250	0.89326	2.98602	4.27e-06	2.56e-05	DIN10	Raffinose synthase family protein [Source:UniProtKB/TrEMBL;Acc:F4K470]
AT5G20635	1.14798	-2.17545	0.0993889	0.0996702	GG3	Guanine nucleotide-binding protein subunit gamma 3 [Source:UniProtKB/Swiss-Prot;Acc:Q6AWT8]
AT5G20640	-0.606628	1.83	0.00129082	0.00325414		Protein LURP-one-related 16 [Source:UniProtKB/Swiss-Prot;Acc:A0MFH4]
AT5G20830	-0.537594	5.95523	2.54e-08	2.89e-07	SUS1	Sucrose synthase 1 [Source:UniProtKB/Swiss-Prot;Acc:P49040]
AT5G20960	0.854902	2.95186	4.27e-05	0.000181716	AAO1	Indole-3-acetaldehyde oxidase [Source:UniProtKB/Swiss-Prot;Acc:Q7G193]
AT5G21170	0.63143	3.19521	8.64e-05	0.00034607	AKINBETA1	5'-AMP-activated protein kinase beta-2 subunit protein [Source:UniProtKB/TrEMBL;Acc:Q2V357]
AT5G21900	0.590827	1.59156	0.00557218	0.0108148		At5g21900 [Source:UniProtKB/TrEMBL;Acc:Q9C597]
AT5G22250	0.619913	2.32563	0.00039717	0.00121762	CAF1-11	Probable CCR4-associated factor 1 homolog 11 [Source:UniProtKB/Swiss-Prot;Acc:Q9FMS6]
AT5G22380	0.589134	1.17431	0.0191463	0.0298473	NAC090	NAC-domain protein-like [Source:UniProtKB/TrEMBL;Acc:Q680R1]
AT5G22500	0.516046	1.51239	0.0251088	0.0365895	FAR1	Fatty acyl-CoA reductase 1 [Source:UniProtKB/Swiss-Prot;Acc:Q39152]
AT5G22530	1.55605	-0.736467	0.00255824	0.00571653		Uncharacterized protein At5g22530 [Source:UniProtKB/TrEMBL;Acc:Q9FK86]
AT5G22560	1.55299	-2.0763	0.0221764	0.0333917		Emb [Source:UniProtKB/TrEMBL;Acc:Q9FK83]
AT5G22570	0.954503	2.29423	9.75e-08	9.39e-07	WRKY38	Probable WRKY transcription factor 38 [Source:UniProtKB/Swiss-Prot;Acc:Q8GWF1]
AT5G22810	1.34225	-1.59063	0.0325239	0.0437936		GDSL-like Lipase/Acylhydrolase superfamily protein [Source:TAIR;Acc:AT5G22810]
AT5G23160	0.945156	-1.07597	0.0652464	0.0741965		Uncharacterized protein At5g23160 [Source:UniProtKB/Swiss-Prot;Acc:Q9FMY4]
AT5G23270	-1.12411	-1.68429	0.0988113	0.0994285	STP11	Sugar transport protein 11 [Source:UniProtKB/Swiss-Prot;Acc:Q9FMX3]
AT5G23405	0.510654	1.69836	0.0179488	0.0284229	HMGB12	High mobility group B protein 12 [Source:UniProtKB/Swiss-Prot;Acc:Q941D1]
AT5G23411	0.533211	0.465015	0.0750113	0.0822016		unknown protein; Ha. [Source:TAIR;Acc:AT5G23411]
AT5G24030	-0.728228	1.1908	0.00246084	0.00554066	SLAH3	S-type anion channel SLAH3 [Source:UniProtKB/Swiss-Prot;Acc:Q9FLV9]
AT5G24110	0.686821	0.158192	0.038249	0.0495811	WRKY30	Probable WRKY transcription factor 30 [Source:UniProtKB/Swiss-Prot;Acc:Q9FL62]
AT5G24120	-0.703058	3.83723	1.26e-07	1.18e-06	SIGE	RNA polymerase sigma factor sigE, chloroplastic/mitochondrial [Source:UniProtKB/Swiss-Prot;Acc:Q9ZNX9]
AT5G24150	-0.695091	3.65037	9.5e-09	1.25e-07	SQE5	Squalene epoxidase 5 [Source:UniProtKB/Swiss-Prot;Acc:O65404]
AT5G24155	-0.764867	1.05503	0.0057165	0.0110225		At5g24155 [Source:UniProtKB/TrEMBL;Acc:Q6ID26]
AT5G24200	0.717322	2.66112	0.0012038	0.00306485		alpha/beta-Hydrolases superfamily protein [Source:TAIR;Acc:AT5G24200]
AT5G24206	1.24796	-1.41945	0.0556162	0.0656599		other RNA [Source:TAIR;Acc:AT5G24206]
AT5G24210	0.561339	6.06237	4.9e-10	9.86e-09		Alpha/beta-Hydrolases superfamily protein [Source:UniProtKB/TrEMBL;Acc:Q9FNG1]
AT5G24240	-2.54146	-0.244056	9.06e-07	6.72e-06	PI4KG3	Phosphatidylinositol 4-kinase gamma 3 [Source:UniProtKB/Swiss-Prot;Acc:Q9FNF8]
AT5G24270	0.798051	0.22354	0.0277979	0.0391869	CBL4	Calcineurin B-like protein 4 [Source:UniProtKB/Swiss-Prot;Acc:O81223]
AT5G24290	0.544725	0.453151	0.0761949	0.08319	MEB2	Membrane protein of ER body 2 [Source:UniProtKB/Swiss-Prot;Acc:F4KFS7]
AT5G24530	0.509871	6.46822	0.000954866	0.00251789	DMR6	Protein DOWNY MILDEW RESISTANCE 6 [Source:UniProtKB/Swiss-Prot;Acc:Q9FLV0]
AT5G24540	1.01681	0.058886	0.0209884	0.0320616	BGLU31	Beta-glucosidase 31 [Source:UniProtKB/Swiss-Prot;Acc:Q9FLU9]
AT5G24770	-0.752167	3.72314	0.0362777	0.0478304	VSP2	Vegetative storage protein 2 [Source:UniProtKB/Swiss-Prot;Acc:O82122]
AT5G24780	-0.987023	2.38225	0.00972548	0.0172059	VSP1	Vegetative storage protein 1 [Source:UniProtKB/Swiss-Prot;Acc:O49195]
AT5G24940	-0.549819	3.00715	0.00119479	0.00305066		Probable protein phosphatase 2C 71 [Source:UniProtKB/Swiss-Prot;Acc:Q4PSE8]
AT5G24990	-0.888831	0.559359	0.0150955	0.0247448		Enhanced disease resistance-like protein (DUF1336) [Source:UniProtKB/TrEMBL;Acc:Q94AK1]
AT5G25140	0.697929	1.92531	0.000193127	0.000683885	CYP71B13	Cytochrome P450 71B13 [Source:UniProtKB/Swiss-Prot;Acc:P58050]
AT5G25190	1.42288	0.395929	5.58e-06	3.16e-05	ERF003	Ethylene-responsive transcription factor ERF003 [Source:UniProtKB/Swiss-Prot;Acc:Q94AW5]
AT5G25240	-1.03794	-1.12205	0.0735329	0.081083		Stress induced protein [Source:UniProtKB/TrEMBL;Acc:Q8GYN8]
AT5G25250	0.522742	4.67189	2e-06	1.34e-05	FLOT1	Flotillin-like protein 1 [Source:UniProtKB/Swiss-Prot;Acc:Q501E6]
AT5G25260	1.03443	1.58486	7.51e-06	4.11e-05	FLOT2	Flotillin-like protein 2 [Source:UniProtKB/Swiss-Prot;Acc:Q4V3D6]
AT5G25450	0.920608	-0.786575	0.0771285	0.0837963	QCR7-2	Cytochrome b-c1 complex subunit 7 [Source:UniProtKB/TrEMBL;Acc:A0A178UDJ6]
AT5G25610	-0.742837	8.87719	1.06e-12	6.09e-11	RD22	BURP domain protein RD22 [Source:UniProtKB/Swiss-Prot;Acc:Q08298]
AT5G25755	-0.891221	0.365629	0.00836721	0.0152286
AT5G25810	0.887579	-0.536225	0.0916665	0.0943114	TINY	Tny [Source:UniProtKB/TrEMBL;Acc:A0A178URN2]
AT5G25830	0.552742	0.688093	0.054759	0.0649721	GATA12	GATA transcription factor 12 [Source:UniProtKB/Swiss-Prot;Acc:P69781]
AT5G25910	1.60074	0.210334	4.53e-06	2.69e-05	AtRLP52	Receptor-like protein 52 [Source:UniProtKB/Swiss-Prot;Acc:Q7FZR1]
AT5G26170	0.654739	1.73621	0.00189548	0.00447838	WRKY50	Probable WRKY transcription factor 50 [Source:UniProtKB/Swiss-Prot;Acc:Q8VWQ5]
AT5G26220	0.774968	1.13065	0.00090808	0.00241957	GGCT2;1	Gamma-glutamylcyclotransferase 2-1 [Source:UniProtKB/Swiss-Prot;Acc:Q8GY54]
AT5G26270	2.07999	-1.01493	4.95e-05	0.000207475		unknown protein; Ha. [Source:TAIR;Acc:AT5G26270]
AT5G26690	0.580988	1.89755	0.00433888	0.00888843	HIPP02	Heavy metal-associated isoprenylated plant protein 2 [Source:UniProtKB/Swiss-Prot;Acc:Q8GWS3]
AT5G26920	0.913169	4.27994	1.17e-09	2.14e-08	CBP60G	Calmodulin-binding protein 60 G [Source:UniProtKB/Swiss-Prot;Acc:F4K2R6]
AT5G27210	0.599131	0.57991	0.0474369	0.0583332		Protein of unknown function, transmembrane-40 [Source:TAIR;Acc:AT5G27210]
AT5G27220	0.998321	-0.429378	0.029031	0.0403452		A_TM021B04.7 protein [Source:UniProtKB/TrEMBL;Acc:O04650]
AT5G27230	-0.907025	-0.733906	0.0501708	0.0610177	FRL5	FRIGIDA-like protein 5 [Source:UniProtKB/Swiss-Prot;Acc:Q5XV31]
AT5G27330	-0.733586	2.2239	2.08e-05	9.73e-05		Prefoldin chaperone subunit family protein [Source:UniProtKB/TrEMBL;Acc:F4K498]
AT5G27420	0.626636	3.20263	5.2e-07	4.06e-06	ATL31	E3 ubiquitin-protein ligase ATL31 [Source:UniProtKB/Swiss-Prot;Acc:Q8LGA5]
AT5G27680	-0.908913	0.61054	0.00204753	0.0047552	RECQSIM	ATP-dependent DNA helicase Q-like SIM [Source:UniProtKB/Swiss-Prot;Acc:Q9FT69]
AT5G28080	-1.8084	-1.98101	0.00827069	0.0151245	WNK9	Probable serine/threonine-protein kinase WNK9 [Source:UniProtKB/Swiss-Prot;Acc:Q2V338]
AT5G28450	1.09283	-1.81315	0.0673906	0.0759047		Chlorophyll a-b binding protein, chloroplastic [Source:UniProtKB/TrEMBL;Acc:F4K8I1]
AT5G28460	-1.33909	-1.33823	0.0274731	0.0390395		Pentatricopeptide repeat-containing protein At5g28460 [Source:UniProtKB/Swiss-Prot;Acc:Q9LKU8]
AT5G28910	-0.676667	0.79301	0.0188837	0.0295764		Alpha-(1,6)-fucosyltransferase [Source:UniProtKB/TrEMBL;Acc:Q6ICX5]
AT5G35740	0.513978	0.320126	0.098299	0.0992148		At5g35740 [Source:UniProtKB/TrEMBL;Acc:Q9FKH4]
AT5G35920	2.16324	-1.84091	0.00374217	0.00795098	CYP79A4P	Cytochrome P450-like [Source:UniProtKB/TrEMBL;Acc:Q9LTK9]
AT5G35927	0.542221	0.0394285	0.0983482	0.0992148
AT5G36001	1.01645	0.269262	0.00518434	0.0101735		RING/U-box superfamily protein [Source:UniProtKB/TrEMBL;Acc:F4K2W6]
AT5G36002	0.827707	0.982416	0.00179808	0.00429405		other RNA [Source:TAIR;Acc:AT5G36002]
AT5G37550	-1.06919	0.952285	0.000546418	0.00161915		At5g37550 [Source:UniProtKB/TrEMBL;Acc:Q9FGI2]
AT5G37710	0.507549	1.44625	0.0220341	0.0333144		alpha/beta-Hydrolases superfamily protein [Source:TAIR;Acc:AT5G37710]
AT5G37715	0.583347	0.0606202	0.0771251	0.0837963
AT5G37740	0.587304	2.40095	0.000678196	0.00190993		Calcium-dependent lipid-binding (CaLB domain) family protein [Source:UniProtKB/TrEMBL;Acc:F4K8L6]
AT5G37950	1.63198	-1.68504	0.00715815	0.01338		Glucosyltransferase-like protein [Source:UniProtKB/TrEMBL;Acc:Q9FKD1]
AT5G38005	3.19224	-2.39807	0.000381012	0.00117828		other RNA [Source:TAIR;Acc:AT5G38005]
AT5G38250	0.639959	1.45866	0.017294	0.0275953	LRK10L-2.3	LEAF RUST 10 DISEASE-RESISTANCE LOCUS RECEPTOR-LIKE PROTEIN KINASE-like 2.3 [Source:UniProtKB/Swiss-Prot;Acc:F4KA51]
AT5G38310	2.54606	-1.76111	0.000118365	0.000453009		Putative uncharacterized protein [Source:UniProtKB/TrEMBL;Acc:Q9FKN2]
AT5G38710	0.702626	1.7297	0.00108474	0.00283086	POX2	Proline dehydrogenase 2, mitochondrial [Source:UniProtKB/Swiss-Prot;Acc:Q6NKX1]
AT5G38895	0.528785	2.52183	0.00249995	0.00560039		RING/U-box superfamily protein [Source:TAIR;Acc:AT5G38895]
AT5G38900	1.54	2.28808	2.22e-07	1.96e-06		Thioredoxin superfamily protein [Source:TAIR;Acc:AT5G38900]
AT5G39240	0.945298	-1.2833	0.0917618	0.0943167		unknown protein; BEST Arabidopsis thaliana protein match is: unknown protein (TAIR:AT3G29370.1); Ha. [Source:TAIR;Acc:AT5G39240]
AT5G39610	0.694858	1.25534	0.00607174	0.0116315	NAC92	NAC domain-containing protein 92 [Source:UniProtKB/Swiss-Prot;Acc:Q9FKA0]
AT5G39670	0.826662	2.74574	2.47e-05	0.000113412	CML46	Probable calcium-binding protein CML46 [Source:UniProtKB/Swiss-Prot;Acc:Q93Z27]
AT5G39970	-0.975919	-1.26236	0.0726193	0.0804975		catalytics [Source:TAIR;Acc:AT5G39970]
AT5G40010	1.42055	-0.35997	0.000244112	0.000820809	AATP1	AAA-ATPase ASD, mitochondrial [Source:UniProtKB/Swiss-Prot;Acc:Q9FLD5]
AT5G40330	-1.21372	-1.12389	0.0465352	0.0577454	MYB23	Transcription factor MYB23 [Source:UniProtKB/Swiss-Prot;Acc:Q96276]
AT5G40390	-0.62222	4.28449	4.05e-09	6.09e-08	RFS5	Probable galactinol--sucrose galactosyltransferase 5 [Source:UniProtKB/Swiss-Prot;Acc:Q9FND9]
AT5G40450	0.506805	7.0757	2.99e-06	1.88e-05		unknown protein; FUNCTIONS IN: molecular_function unknown; INVOLVED IN: biological_process unknown; LOCATED IN: chloroplast, plasma membrane; EXPRESSED IN: 24 plant structures; EXPRESSED DURING: 13 growth stages; Ha. [Source:TAIR;Acc:AT5G40450]
AT5G40530	-0.578757	2.48081	0.000210619	0.00073449		S-adenosyl-L-methionine-dependent methyltransferases superfamily protein [Source:TAIR;Acc:AT5G40530]
AT5G40690	0.69611	2.01304	0.000369848	0.00115098		At5g40690 [Source:UniProtKB/TrEMBL;Acc:Q9FM29]
AT5G40720	0.525389	3.49177	7.72e-05	0.000311533		C3H4 type zinc finger protein (DUF23) [Source:UniProtKB/TrEMBL;Acc:Q9FM26]
AT5G40780	0.618861	5.53617	2.44e-06	1.59e-05	LHT1	Lysine histidine transporter 1 [Source:UniProtKB/Swiss-Prot;Acc:Q9FKS8]
AT5G40790	-1.93102	-1.65988	0.00352626	0.0075648		Emb [Source:UniProtKB/TrEMBL;Acc:Q9FKS7]
AT5G40990	1.26084	-1.54651	0.0814007	0.0870186	GLIP1	GDSL esterase/lipase 1 [Source:UniProtKB/Swiss-Prot;Acc:Q9FLN0]
AT5G41070	-0.73994	0.100082	0.040502	0.0516328	DRB5	Double-stranded RNA-binding protein 5 [Source:UniProtKB/Swiss-Prot;Acc:Q8GY79]
AT5G41109	-1.23019	-1.05875	0.0142369	0.0235995		unknown protein; LOCATED IN: endomembrane system; Ha. [Source:TAIR;Acc:AT5G41109]
AT5G41460	-0.503939	3.59343	1.35e-05	6.72e-05		At5g41460 [Source:UniProtKB/TrEMBL;Acc:Q9FN55]
AT5G41740	0.579846	4.0943	2.32e-08	2.68e-07		Disease resistance protein (TIR-NBS-LRR class) family [Source:UniProtKB/TrEMBL;Acc:F4JYI4]
AT5G41761	0.563104	0.571709	0.0521321	0.0625444		Putative uncharacterized protein [Source:UniProtKB/TrEMBL;Acc:Q1G3G9]
AT5G41820	0.976149	-1.56767	0.0881502	0.0916142	RGTA2	Geranylgeranyl transferase type-2 subunit alpha 2 [Source:UniProtKB/Swiss-Prot;Acc:Q9FJ32]
AT5G41830	1.04219	-0.339287	0.0154232	0.0250733		RNI-like superfamily protein [Source:TAIR;Acc:AT5G41830]
AT5G41890	1.74141	-1.41861	0.00263955	0.0058686		GDSL-like Lipase/Acylhydrolase superfamily protein [Source:TAIR;Acc:AT5G41890]
AT5G41900	-0.617349	2.1147	0.00201383	0.00469541	BDG2	Probable lysophospholipase BODYGUARD 2 [Source:UniProtKB/Swiss-Prot;Acc:Q9FJ24]
AT5G41910	0.553541	0.761622	0.0498123	0.0606649	MED10A	Mediator of RNA polymerase II transcription subunit 10a [Source:UniProtKB/Swiss-Prot;Acc:Q9FHZ2]
AT5G42010	0.788314	1.05086	0.00196988	0.00460504		Similarity to unknown protein [Source:UniProtKB/TrEMBL;Acc:Q9FHY2]
AT5G42460	0.535787	1.51954	0.0238288	0.0352166		F-box protein At5g42460 [Source:UniProtKB/Swiss-Prot;Acc:Q9FIH1]
AT5G42690	-1.07404	-1.49957	0.073992	0.0813361		Expressed protein [Source:UniProtKB/TrEMBL;Acc:Q45GG2]
AT5G42830	0.852752	2.16203	5.85e-06	3.29e-05		HXXXD-type acyl-transferase family protein [Source:UniProtKB/TrEMBL;Acc:Q9FMN6]
AT5G43070	-0.5576	1.71569	0.00931321	0.0166565	WPP1	WPP domain-containing protein 1 [Source:UniProtKB/Swiss-Prot;Acc:Q9FMH6]
AT5G43400	-0.766716	1.78167	0.000176864	0.000635705		AT5g43400/MWF20_9 [Source:UniProtKB/TrEMBL;Acc:Q94AE4]
AT5G43770	-0.916527	1.58995	8.88e-05	0.000354543		At5g43770 [Source:UniProtKB/TrEMBL;Acc:Q9FG86]
AT5G43910	0.762053	2.89979	9.91e-08	9.5e-07		PfkB-like carbohydrate kinase family protein [Source:UniProtKB/TrEMBL;Acc:F4K7C7]
AT5G44110	-0.503655	1.98211	0.00456517	0.00925569	ABCI21	ABC transporter I family member 21 [Source:UniProtKB/Swiss-Prot;Acc:Q9XF19]
AT5G44400	-0.612406	4.59073	6.25e-09	8.52e-08		Berberine bridge enzyme-like 26 [Source:UniProtKB/Swiss-Prot;Acc:Q9FKU8]
AT5G44420	1.2321	2.41948	9.48e-06	5.03e-05	PDF1.2A	Defensin-like protein 16 [Source:UniProtKB/Swiss-Prot;Acc:Q9FI23]
AT5G44430	1.54822	1.09457	2.71e-07	2.31e-06	PDF1.2C	PDF1.2c [Source:UniProtKB/TrEMBL;Acc:A0A178UR42]
AT5G44460	1.07998	-1.43864	0.0733448	0.0810727	CML43	Probable calcium-binding protein CML43 [Source:UniProtKB/Swiss-Prot;Acc:Q9FI19]
AT5G44480	1.47305	-0.616607	0.0235402	0.0348772	DUR	Putative UDP-arabinose 4-epimerase 4 [Source:UniProtKB/Swiss-Prot;Acc:Q9FI17]
AT5G44490	-0.664673	0.547497	0.0697832	0.0781149		FBD-associated F-box protein At5g44490 [Source:UniProtKB/Swiss-Prot;Acc:Q9FI16]
AT5G44567	1.7636	-0.762991	0.00168469	0.00407266
AT5G44568	0.964848	3.37478	1.41e-12	7.82e-11		Transmembrane protein [Source:UniProtKB/TrEMBL;Acc:Q570K8]
AT5G44990	3.04273	-1.40028	1.58e-05	7.75e-05		Glutathione S-transferase family protein [Source:UniProtKB/TrEMBL;Acc:Q9FL98]
AT5G45090	1.89052	-1.86812	0.011483	0.019717	PP2A7	Uncharacterized protein PHLOEM PROTEIN 2-LIKE A7 [Source:UniProtKB/Swiss-Prot;Acc:Q9FHE5]
AT5G45150	1.28286	-1.0285	0.0235108	0.0348629	RTL3	Ribonuclease 3-like protein 3 [Source:UniProtKB/Swiss-Prot;Acc:Q9FKF0]
AT5G45440	-1.4369	-1.75938	0.0268074	0.0383087		Probable disease resistance protein At5g45440 [Source:UniProtKB/Swiss-Prot;Acc:Q9FHJ2]
AT5G45720	-0.812733	-1.10672	0.095649	0.0972678		Protein STICHEL-like 4 [Source:UniProtKB/Swiss-Prot;Acc:F4KEM0]
AT5G46050	2.02134	2.37141	1.12e-15	1.65e-13	NPF5.2	Protein NRT1/ PTR FAMILY 5.2 [Source:UniProtKB/Swiss-Prot;Acc:Q9FNL7]
AT5G46350	1.03741	0.157245	0.00420892	0.00875376	WRKY8	WRKY transcription factor 8 [Source:UniProtKB/Swiss-Prot;Acc:Q9FL26]
AT5G46780	0.505847	2.71997	0.000444168	0.00135467		At5g46780 [Source:UniProtKB/TrEMBL;Acc:Q9FIP7]
AT5G46830	-0.794427	0.0705832	0.046857	0.0580633	BHLH28	Transcription factor bHLH28 [Source:UniProtKB/Swiss-Prot;Acc:Q9LUK7]
AT5G47130	0.717516	1.24061	0.00176252	0.00421557		Bax inhibitor-1 family protein [Source:TAIR;Acc:AT5G47130]
AT5G47530	-0.807434	-0.289357	0.0286996	0.0400754		Cytochrome b561 and DOMON domain-containing protein [Source:UniProtKB/TrEMBL;Acc:A0A178USN6]
AT5G47635	-0.871942	-0.720089	0.0621138	0.0714054		At5g47635 [Source:UniProtKB/TrEMBL;Acc:Q29PT1]
AT5G47850	1.67856	0.761384	1.69e-06	1.16e-05	CCR4	Serine/threonine-protein kinase-like protein CCR4 [Source:UniProtKB/Swiss-Prot;Acc:Q9FIJ6]
AT5G48400	1.72818	0.818858	7.17e-07	5.43e-06	GLR1.2	Glutamate receptor 1.2 [Source:UniProtKB/Swiss-Prot;Acc:Q9LV72]
AT5G48410	1.58387	-0.939592	0.00164843	0.00399592	GLR1.3	Glutamate receptor 1.3 [Source:UniProtKB/Swiss-Prot;Acc:Q9FH75]
AT5G48540	0.691544	2.16763	0.00125425	0.00318415	CRRSP55	Cysteine-rich repeat secretory protein 55 [Source:UniProtKB/Swiss-Prot;Acc:Q9LV60]
AT5G48560	0.730578	0.818421	0.00788631	0.0145115	BHLH78	Transcription factor bHLH78 [Source:UniProtKB/Swiss-Prot;Acc:Q9FJL4]
AT5G48657	0.585834	2.62256	0.00110832	0.00288223		defense protein-related [Source:TAIR;Acc:AT5G48657]
AT5G48690	-1.40695	-1.86634	0.0488939	0.0598756		Ubiquitin-associated (UBA)/TS-N domain protein [Source:UniProtKB/TrEMBL;Acc:Q5XV09]
AT5G48740	-0.521588	0.563409	0.0615511	0.070861		Probable LRR receptor-like serine/threonine-protein kinase At5g48740 [Source:UniProtKB/Swiss-Prot;Acc:C0LGV0]
AT5G49120	-0.887969	-0.114932	0.048816	0.0598257	FLZ15	FCS-Like Zinc finger 15 [Source:UniProtKB/Swiss-Prot;Acc:Q9FH22]
AT5G49170	1.03164	-0.685586	0.018694	0.0293187		Uncharacterized protein At5g49170 [Source:UniProtKB/TrEMBL;Acc:Q0WQJ1]
AT5G49360	1.03695	3.92294	7.71e-13	4.88e-11	BXL1	Beta-D-xylosidase 1 [Source:UniProtKB/Swiss-Prot;Acc:Q9FGY1]
AT5G49480	-0.667567	2.67998	0.000189006	0.000672527	ATCP1	Calcium-binding protein CP1 [Source:UniProtKB/Swiss-Prot;Acc:Q9FDX6]
AT5G49520	0.791224	0.237305	0.028174	0.0394971	WRKY48	Probable WRKY transcription factor 48 [Source:UniProtKB/Swiss-Prot;Acc:Q9FGZ4]
AT5G49525	-1.24119	-1.33718	0.018657	0.0293187		At5g49525 [Source:UniProtKB/TrEMBL;Acc:Q8L7F0]
AT5G49920	-0.529862	1.76574	0.0193239	0.0300369		At5g49920 [Source:UniProtKB/TrEMBL;Acc:Q9LTX8]
AT5G50010	0.77318	-0.535169	0.0877474	0.0913026	BHLH145	Transcription factor bHLH145 [Source:UniProtKB/Swiss-Prot;Acc:Q9FGB0]
AT5G50090	-1.03133	-1.58987	0.0996416	0.0998348		At5g50090 [Source:UniProtKB/TrEMBL;Acc:Q9FGA2]
AT5G50360	-1.17566	0.211713	0.00816527	0.0149626		von willebrand factor A domain protein [Source:UniProtKB/TrEMBL;Acc:Q9FK36]
AT5G50720	-0.885731	1.21381	0.00015812	0.000582898	HVA22E	HVA22-like protein [Source:UniProtKB/TrEMBL;Acc:Q0IGM2]
AT5G50800	-0.769167	1.64917	0.000273286	0.000903475	SWEET13	Bidirectional sugar transporter SWEET [Source:UniProtKB/TrEMBL;Acc:A0A178UJY5]
AT5G51310	0.920885	-1.04524	0.0648004	0.0739384		Gibberellin 20-oxidase-like protein [Source:UniProtKB/Swiss-Prot;Acc:F4KBY0]
AT5G51465	1.75233	1.01063	8.77e-08	8.54e-07
AT5G51720	-1.28832	1.44544	1.93e-05	9.13e-05	NEET	NEET [Source:UniProtKB/TrEMBL;Acc:A0A178UGQ5]
AT5G51850	0.998034	-0.998396	0.0529004	0.0632093		TRM24 [Source:UniProtKB/TrEMBL;Acc:A0A178UFN7]
AT5G51915	-0.961791	-1.31891	0.0853439	0.0896971		Uncharacterized protein (Fragment) [Source:UniProtKB/TrEMBL;Acc:A0A1P8BA64]
AT5G52300	-1.26343	3.26453	4.37e-11	1.25e-09	LTI65	Low-temperature-induced 65 kDa protein [Source:UniProtKB/Swiss-Prot;Acc:Q04980]
AT5G52310	-0.974801	9.79375	8.89e-24	5.25e-21	RD29A	Low-temperature-induced 78 kDa protein [Source:UniProtKB/Swiss-Prot;Acc:Q06738]
AT5G52390	0.63434	1.50801	0.039292	0.0505265		PAR1 protein [Source:UniProtKB/TrEMBL;Acc:Q9FHC1]
AT5G52570	-0.722744	0.604835	0.0103831	0.0182709	BETA-OHASE 2	Beta-carotene 3-hydroxylase 2, chloroplastic [Source:UniProtKB/Swiss-Prot;Acc:Q9LTG0]
AT5G52720	1.56209	-1.95347	0.0233292	0.0346516		Copper transport protein family [Source:TAIR;Acc:AT5G52720]
AT5G52730	1.63172	-2.31986	0.0281575	0.0394971	HIPP11	Heavy metal-associated isoprenylated plant protein 11 [Source:UniProtKB/Swiss-Prot;Acc:Q9LTE4]
AT5G52740	1.29446	-0.176078	0.000680643	0.00190993	HIPP12	Heavy metal-associated isoprenylated plant protein 12 [Source:UniProtKB/Swiss-Prot;Acc:Q9LTE3]
AT5G52760	0.674464	3.83786	4.11e-07	3.31e-06	HIPP14	Heavy metal-associated isoprenylated plant protein 14 [Source:UniProtKB/Swiss-Prot;Acc:Q9LTE1]
AT5G52900	0.818797	2.1773	3.91e-05	0.00016901	MAKR6	Probable membrane-associated kinase regulator 6 [Source:UniProtKB/Swiss-Prot;Acc:Q84JK8]
AT5G53110	0.538135	1.05601	0.0321029	0.0433255		RING/U-box superfamily protein [Source:UniProtKB/TrEMBL;Acc:F4KJ04]
AT5G53450	0.590157	7.54988	3.03e-06	1.89e-05	PAP14	Probable plastid-lipid-associated protein 14, chloroplastic [Source:UniProtKB/Swiss-Prot;Acc:Q9LV04]
AT5G53486	-0.62616	0.584763	0.0241823	0.0356151		unknown protein; LOCATED IN: endomembrane system; Ha. [Source:TAIR;Acc:AT5G53486]
AT5G54145	-0.999636	0.435676	0.000768655	0.0020987		At5g54141/$At5g54141 [Source:UniProtKB/TrEMBL;Acc:Q94BV1]
AT5G54240	0.527029	1.01303	0.036817	0.0483258		Membrane lipoprotein lipid attachment site-like protein, putative (DUF1223) [Source:UniProtKB/TrEMBL;Acc:Q9FL72]
AT5G54280	-0.558561	6.89166	5.15e-06	2.95e-05	VIII-2	Myosin-2 [Source:UniProtKB/Swiss-Prot;Acc:F4K0A6]
AT5G54569	0.683069	0.481085	0.0211958	0.0323227		other RNA [Source:TAIR;Acc:AT5G54569]
AT5G54910	-0.547764	3.21313	1.07e-05	5.53e-05	RH32	DEAD-box ATP-dependent RNA helicase 32 [Source:UniProtKB/Swiss-Prot;Acc:Q9FFT9]
AT5G55460	0.650832	1.84617	0.000619111	0.00178675		At5g55460 [Source:UniProtKB/TrEMBL;Acc:Q8GWA4]
AT5G55470	-0.683924	0.27966	0.0387886	0.0501004	NHX4	Sodium/hydrogen exchanger 4 [Source:UniProtKB/Swiss-Prot;Acc:Q8S397]
AT5G55820	-0.575684	0.868195	0.0734779	0.0810727		Inner centromere protein, ARK-binding region protein [Source:UniProtKB/TrEMBL;Acc:Q9FM57]
AT5G55930	0.515973	1.8772	0.00444532	0.00907501	OPT1	Oligopeptide transporter 1 [Source:UniProtKB/Swiss-Prot;Acc:Q9FG72]
AT5G56160	-0.551483	1.22566	0.0136986	0.0229216	SFH14	Phosphatidylinositol/phosphatidylcholine transfer protein SFH14 [Source:UniProtKB/Swiss-Prot;Acc:F4K6D3]
AT5G56580	-1.86426	-1.70795	0.00564999	0.0109299	MKK6	Mitogen-activated protein kinase kinase 6 [Source:UniProtKB/Swiss-Prot;Acc:Q9FJV0]
AT5G56870	1.45948	2.08273	1.29e-11	4.74e-10	BGAL4	Beta-galactosidase 4 [Source:UniProtKB/Swiss-Prot;Acc:Q9SCV8]
AT5G57010	0.820019	-0.0390091	0.0408886	0.0519388	IQM5	IQ domain-containing protein IQM5 [Source:UniProtKB/Swiss-Prot;Acc:Q058N0]
AT5G57220	0.848755	1.29356	0.00073088	0.00201418	CYP81F2	Cytochrome P450 81F2 [Source:UniProtKB/Swiss-Prot;Acc:Q9LVD6]
AT5G57480	0.858288	0.331103	0.00853614	0.0154277		AAA-ATPase At5g57480 [Source:UniProtKB/Swiss-Prot;Acc:Q9FKM3]
AT5G57550	1.51779	1.72013	2.9e-10	6.49e-09	XTH25	Probable xyloglucan endotransglucosylase/hydrolase protein 25 [Source:UniProtKB/Swiss-Prot;Acc:Q38907]
AT5G57560	0.831251	0.0581543	0.0733884	0.0810727	XTH22	Xyloglucan endotransglucosylase/hydrolase [Source:UniProtKB/TrEMBL;Acc:A0A178UQX4]
AT5G57569	-1.63688	-1.95189	0.0201502	0.0309949
AT5G57640	1.30533	-1.30261	0.0374457	0.0489182		GCK domain-containing protein [Source:UniProtKB/TrEMBL;Acc:Q9FKK9]
AT5G57660	0.531679	6.06093	5.25e-07	4.08e-06	COL5	Zinc finger protein CONSTANS-LIKE 5 [Source:UniProtKB/Swiss-Prot;Acc:Q9FHH8]
AT5G57760	1.03577	0.964898	1.75e-05	8.44e-05		At5g57760 [Source:UniProtKB/TrEMBL;Acc:Q9FHG7]
AT5G57770	1.03663	0.917386	0.000148613	0.000554406		Plant protein of unknown function (DUF828) with plant pleckstrin homology-like region [Source:TAIR;Acc:AT5G57770]
AT5G57780	0.691263	0.63022	0.0383826	0.0497179		At5g57780 [Source:UniProtKB/TrEMBL;Acc:Q9FJN6]
AT5G57910	0.797811	1.13536	0.00174004	0.00417797		At5g57910 [Source:UniProtKB/TrEMBL;Acc:Q8GW24]
AT5G58575	0.657288	2.28884	4.47e-05	0.000189016		SAGA-associated factor 11 [Source:UniProtKB/TrEMBL;Acc:Q94BV2]
AT5G58680	0.717931	-0.625695	0.0854906	0.0897981		ARM repeat superfamily protein [Source:UniProtKB/TrEMBL;Acc:Q8LGC7]
AT5G58690	-0.840047	0.672974	0.00146205	0.00360327	PLC5	Phosphoinositide phospholipase C 5 [Source:UniProtKB/Swiss-Prot;Acc:Q944C2]
AT5G58770	-0.940894	3.32426	3.68e-09	5.73e-08		Dehydrodolichyl diphosphate synthase 2 [Source:UniProtKB/Swiss-Prot;Acc:Q56Y11]
AT5G58780	-1.86282	-1.70798	0.00494222	0.00982898		Dehydrodolichyl diphosphate synthase 3 [Source:UniProtKB/Swiss-Prot;Acc:Q8RX73]
AT5G59050	-0.515235	2.34753	0.00118818	0.00303875		unknown protein; BEST Arabidopsis thaliana protein match is: unknown protein (TAIR:AT3G54000.1); Ha. [Source:TAIR;Acc:AT5G59050]
AT5G59070	0.699813	-0.429003	0.0941432	0.0960402		UDP-Glycosyltransferase superfamily protein [Source:UniProtKB/TrEMBL;Acc:F4KHR9]
AT5G59080	0.66468	2.03039	0.000284586	0.000932138		Emb [Source:UniProtKB/TrEMBL;Acc:Q9FGU5]
AT5G59130	-0.698963	4.84063	2.5e-11	8.2e-10	SBT4.11	Subtilisin-like protease SBT4.11 [Source:UniProtKB/Swiss-Prot;Acc:Q9FIG1]
AT5G59190	-1.48205	-2.04242	0.0715762	0.0796123		subtilase family protein [Source:TAIR;Acc:AT5G59190]
AT5G59220	-1.08313	2.71458	1.58e-06	1.09e-05	SAG113	Probable protein phosphatase 2C 78 [Source:UniProtKB/Swiss-Prot;Acc:Q9FIF5]
AT5G59320	-2.18164	1.79167	9.33e-09	1.24e-07	LTP3	Non-specific lipid-transfer protein 3 [Source:UniProtKB/Swiss-Prot;Acc:Q9LLR7]
AT5G59580	1.30988	-0.503566	0.00273519	0.0060358	UGT76E1	UDP-glycosyltransferase 76E1 [Source:UniProtKB/Swiss-Prot;Acc:Q9LTH3]
AT5G59600	-0.626287	0.0704121	0.0658505	0.0747665	PCMP-E1	Pentatricopeptide repeat-containing protein At5g59600 [Source:UniProtKB/Swiss-Prot;Acc:Q9FGR2]
AT5G59610	-0.530656	2.5778	0.00172174	0.00414527		Chaperone DnaJ-domain superfamily protein [Source:TAIR;Acc:AT5G59610]
AT5G59720	-1.09497	-1.09075	0.0221524	0.0333917	HSP18.1	18.1 kDa class I heat shock protein [Source:UniProtKB/Swiss-Prot;Acc:P19037]
AT5G59780	0.67254	2.69675	9.55e-06	5.05e-05	MYB59	Transcription factor MYB59 [Source:UniProtKB/Swiss-Prot;Acc:Q4JL84]
AT5G59820	1.47605	1.92473	8.7e-10	1.62e-08	ZAT12	Zinc finger protein ZAT12 [Source:UniProtKB/Swiss-Prot;Acc:Q42410]
AT5G59860	0.594608	3.95893	0.0015849	0.00385774		RNA-binding (RRM/RBD/RNP motifs) family protein [Source:UniProtKB/TrEMBL;Acc:F4JXD2]
AT5G60250	0.784551	0.286759	0.0386291	0.0500006		RBR-type E3 ubiquitin transferase [Source:UniProtKB/TrEMBL;Acc:Q9LSS2]
AT5G60370	0.621139	1.96466	0.00045052	0.00136933		Exonuclease V, chloroplastic [Source:UniProtKB/Swiss-Prot;Acc:Q9FKK6]
AT5G60490	-0.689849	0.279823	0.0264176	0.037966	FLA12	Fasciclin-like arabinogalactan protein 12 [Source:UniProtKB/Swiss-Prot;Acc:Q8LEE9]
AT5G60720	-0.815836	-0.981556	0.068045	0.0764105		Protein of unknown function, DUF547 [Source:TAIR;Acc:AT5G60720]
AT5G60800	0.607569	3.29506	1.02e-06	7.39e-06		Heavy metal transport/detoxification superfamily protein [Source:UniProtKB/TrEMBL;Acc:F4K0H3]
AT5G61290	-0.941851	0.673975	0.00153118	0.00374241		Flavin-containing monooxygenase FMO GS-OX-like 8 [Source:UniProtKB/Swiss-Prot;Acc:Q9FLK4]
AT5G61350	-0.722949	0.412717	0.0595852	0.069055		Probable receptor-like protein kinase At5g61350 [Source:UniProtKB/Swiss-Prot;Acc:Q9FLJ8]
AT5G61430	0.839407	-0.556794	0.0372131	0.04876	NAC100	NAC domain-containing protein 100 [Source:UniProtKB/Swiss-Prot;Acc:Q9FLJ2]
AT5G61495	1.23197	-1.35808	0.0301094	0.0414237		unknown protein; FUNCTIONS IN: molecular_function unknown; INVOLVED IN: biological_process unknown; LOCATED IN: cellular_component unknown; Ha. [Source:TAIR;Acc:AT5G61495]
AT5G61570	-0.650066	2.11363	0.000710749	0.00197406		Protein kinase superfamily protein [Source:UniProtKB/TrEMBL;Acc:F4K3J7]
AT5G61590	0.684451	3.16917	6.28e-06	3.51e-05	ERF107	Ethylene-responsive transcription factor ERF107 [Source:UniProtKB/Swiss-Prot;Acc:Q9FKG2]
AT5G61650	-0.721139	4.16801	2.26e-09	3.81e-08	CYCU4-3	Cyclin-U4-3 [Source:UniProtKB/Swiss-Prot;Acc:Q9FKF6]
AT5G61660	-0.521598	4.20208	5.54e-06	3.16e-05		At5g61660 [Source:UniProtKB/TrEMBL;Acc:Q9FKF5]
AT5G61820	-0.906965	5.82367	4e-19	7.88e-17		Stress up-regulated Nod 19 protein [Source:UniProtKB/TrEMBL;Acc:Q8VZ21]
AT5G62165	0.832804	3.09761	3.12e-08	3.46e-07	AGL42	MADS-box protein AGL42 [Source:UniProtKB/Swiss-Prot;Acc:Q9FIS1]
AT5G62280	1.05073	0.765123	9.84e-05	0.000385743		At5g62280 [Source:UniProtKB/TrEMBL;Acc:Q9LVA8]
AT5G62380	-0.855429	-0.733023	0.0455308	0.0566577	NAC101	NAC domain-containing protein 101 [Source:UniProtKB/Swiss-Prot;Acc:Q9LVA1]
AT5G62470	-0.613252	2.41825	0.000759058	0.0020789	MYB96	Transcription factor MYB96 [Source:UniProtKB/Swiss-Prot;Acc:Q24JK1]
AT5G62480	0.908452	-1.09272	0.0825001	0.0877492	GSTU9	Glutathione S-transferase U9 [Source:UniProtKB/Swiss-Prot;Acc:Q9FUT0]
AT5G62770	0.571571	2.07792	0.00170798	0.00412336		At5g62770 [Source:UniProtKB/TrEMBL;Acc:Q9FM16]
AT5G62865	0.643829	1.51262	0.0049895	0.00990078		Uncharacterized protein At5g62860/MQB2_160 [Source:UniProtKB/TrEMBL;Acc:Q9FM08]
AT5G62900	0.588592	3.2666	5.84e-06	3.29e-05		Basic-leucine zipper transcription factor K [Source:UniProtKB/TrEMBL;Acc:Q9FM06]
AT5G63130	0.824597	0.828248	0.019257	0.0299591		At5g63130 [Source:UniProtKB/TrEMBL;Acc:Q9FML0]
AT5G63160	-0.722082	4.21939	2.92e-07	2.48e-06	BT1	BTB/POZ and TAZ domain-containing protein 1 [Source:UniProtKB/Swiss-Prot;Acc:Q9FMK7]
AT5G63225	3.3481	-1.92424	1.27e-05	6.35e-05		At5g63230 [Source:UniProtKB/TrEMBL;Acc:Q8GX54]
AT5G64000	0.662987	3.41493	0.000575344	0.00167959	SAL2	SAL2 phosphatase [Source:UniProtKB/Swiss-Prot;Acc:O49623]
AT5G64060	1.17854	-1.52415	0.0408826	0.0519388	anac103	NAC domain containing protein 103 [Source:UniProtKB/TrEMBL;Acc:Q9FMJ1]
AT5G64080	-0.5623	1.53546	0.00459543	0.00929577		Non-specific lipid-transfer protein-like protein At5g64080 [Source:UniProtKB/Swiss-Prot;Acc:Q8VYI9]
AT5G64190	1.37214	-1.14248	0.00877025	0.0158096		unknown protein; BEST Arabidopsis thaliana protein match is: unknown protein (TAIR:AT2G40390.1); Ha. [Source:TAIR;Acc:AT5G64190]
AT5G64260	0.502097	4.58751	3.1e-05	0.000137969	EXL2	Protein EXORDIUM-like 2 [Source:UniProtKB/Swiss-Prot;Acc:Q9FE06]
AT5G64370	0.511107	4.71211	7.95e-08	7.87e-07	PYD3	Beta-ureidopropionase [Source:UniProtKB/Swiss-Prot;Acc:Q8H183]
AT5G64401	-0.872439	-1.07513	0.0651136	0.0741525		unknown protein; LOCATED IN: mitochondrion; Ha. [Source:TAIR;Acc:AT5G64401]
AT5G64410	0.69161	3.92813	1.75e-08	2.09e-07	OPT4	Isp4-like protein [Source:UniProtKB/TrEMBL;Acc:Q0WUW4]
AT5G64800	-1.03986	-0.771918	0.0227736	0.0340547	21	CLAVATA3/ESR (CLE)-related protein 21 [Source:UniProtKB/Swiss-Prot;Acc:Q9LV97]
AT5G64810	0.851558	1.93754	5.22e-06	2.98e-05	WRKY51	Probable WRKY transcription factor 51 [Source:UniProtKB/Swiss-Prot;Acc:Q93WU9]
AT5G64870	-0.781778	-0.436393	0.0498905	0.0607183	FLOT3	Flotillin-like protein 3 [Source:UniProtKB/Swiss-Prot;Acc:Q9LV90]
AT5G64910	-1.35804	-2.10707	0.0729838	0.0808296		unknown protein; BEST Arabidopsis thaliana protein match is: unknown protein (TAIR:AT5G10010.1); Ha. [Source:TAIR;Acc:AT5G64910]
AT5G65070	-1.24735	-0.599182	0.015563	0.0252542	4	K-box region and MADS-box transcription factor family protein [Source:UniProtKB/TrEMBL;Acc:F4KGH9]
AT5G65140	-0.56056	1.41014	0.0627235	0.0719392	TPPJ	Probable trehalose-phosphate phosphatase J [Source:UniProtKB/Swiss-Prot;Acc:Q5HZ05]
AT5G65200	0.505163	1.76009	0.0128532	0.021712	PUB38	U-box domain-containing protein 38 [Source:UniProtKB/Swiss-Prot;Acc:Q9FJP6]
AT5G65390	1.02899	-0.685146	0.0279639	0.0392958	AGP7	Classical arabinogalactan protein 7 [Source:UniProtKB/Swiss-Prot;Acc:Q8LG54]
AT5G65730	1.01007	3.04027	3.68e-08	3.98e-07	XTH6	Xyloglucan endotransglucosylase/hydrolase [Source:UniProtKB/TrEMBL;Acc:Q0WUU2]
AT5G65860	-0.603074	2.62537	0.000241118	0.00081383		Ankyrin repeat family protein [Source:UniProtKB/TrEMBL;Acc:Q2V2U9]
AT5G66400	-1.00425	5.50842	8.13e-10	1.58e-08	RAB18	RAB18 [Source:UniProtKB/TrEMBL;Acc:A0A178UN24]
AT5G66590	0.539443	1.49866	0.0217422	0.0329856		CAP (Cysteine-rich secretory proteins, Antigen 5, and Pathogenesis-related 1 protein) superfamily protein [Source:UniProtKB/TrEMBL;Acc:Q9FJY1]
AT5G66630	0.606637	2.21241	0.000563313	0.00165538	DAR5	Protein DA1-related 5 [Source:UniProtKB/Swiss-Prot;Acc:Q84WJ0]
AT5G66640	1.09578	2.08405	9.87e-05	0.000385974	DAR3	DA1-related protein 3 [Source:TAIR;Acc:AT5G66640]
AT5G66690	1.28033	-0.45203	0.0071147	0.013341	UGT72E2	Glycosyltransferase (Fragment) [Source:UniProtKB/TrEMBL;Acc:W8PUV8]
AT5G66800	-1.37823	-1.31781	0.0140043	0.023323		Emb [Source:UniProtKB/TrEMBL;Acc:Q9FL00]
AT5G66890	1.11358	-1.35877	0.0378802	0.049269		Probable disease resistance protein At5g66890 [Source:UniProtKB/Swiss-Prot;Acc:Q9FKZ2]
AT5G67090	-0.891225	-0.488719	0.0393341	0.0505438	SBT1.9	Subtilisin-like protease SBT1.9 [Source:UniProtKB/Swiss-Prot;Acc:Q9FHA4]
AT5G67340	0.620737	3.07171	0.00014988	0.00055736	PUB2	U-box domain-containing protein 2 [Source:UniProtKB/Swiss-Prot;Acc:Q5XEZ8]
AT5G67450	0.78365	0.302378	0.0229494	0.0342286	AZF1	ZF1 [Source:UniProtKB/TrEMBL;Acc:A0A178UTI6]

## Sheet: Suppl Data 2
Supplementary Data 2. Tomato graft progeny R/msh1 versus R/R leaf tissue DEGs and unique Arabidopsis homologs
					tomato gene orthologs in Arabidopsis identified through protein sequence blast
Tomato Gene ID	logFC	logCPM	PValue	adj.pval	Arabidopsis Ortholog gene ID	Arabidopsis gene name	Arabidopsis gene description	pident	qcovs	bitscore	score	evalue
Solyc01g005000.3	1.03492	5.84151	5.07318e-05	0.00196209	AT2G02010	GAD4	glutamate decarboxylase 4 [Source:TAIR;Acc:AT2G02010]	82.424	99	842	2176	0
Solyc01g005295.1	0.640167	1.20977	0.0827234	0.0911683	AT1G14820	NA	AT1G14820 protein [Source:UniProtKB/TrEMBL;Acc:B9DGS8]	70	80	62	149	1.12e-13
Solyc01g005470.3	-1.17409	3.01064	3.31666e-05	0.00139581	AT1G14870	PCR2	PCR2 [Source:UniProtKB/TrEMBL;Acc:A0A178WDU8]	67.143	83	197	502	1.25e-65
Solyc01g005500.3	-2.28748	-2.15641	0.0458165	0.0700507	AT1G52340	ABA2	Xanthoxin dehydrogenase [Source:UniProtKB/Swiss-Prot;Acc:Q9C826]	46.494	92	229	585	1.46e-74
Solyc01g005840.3	-0.541571	4.2528	0.0301518	0.0589968	AT3G13550	COP10	FUS9 [Source:UniProtKB/TrEMBL;Acc:A0A178VI85]	70	88	251	641	4.92e-86
Solyc01g006080.2	4.72893	-2.19873	0.000850523	0.0115402	AT4G03420	NA	AT4g03420/F9H3_4 [Source:UniProtKB/TrEMBL;Acc:Q8S9K9]	38.095	93	194	493	1.29e-60
Solyc01g006090.3	-0.817998	1.80239	0.0941971	0.0974141	AT3G22660	EBP2	Probable rRNA-processing protein EBP2 homolog [Source:UniProtKB/Swiss-Prot;Acc:Q9LUJ5]	61.938	98	330	847	5.83e-114
Solyc01g006160.3	-0.670533	7.24863	0.0313285	0.0598765	AT5G24510	NA	60S acidic ribosomal protein family [Source:UniProtKB/TrEMBL;Acc:Q9FLV1]	61.739	99	129	324	4.48e-40
Solyc01g006170.3	-0.630196	3.42331	0.0885555	0.0947365	AT3G22660	EBP2	Probable rRNA-processing protein EBP2 homolog [Source:UniProtKB/Swiss-Prot;Acc:Q9LUJ5]	59.732	99	325	833	9.62e-112
Solyc01g006290.3	1.12641	1.87997	0.00429642	0.0270076	AT5G06720	PER53	Peroxidase 53 [Source:UniProtKB/Swiss-Prot;Acc:Q42578]	63.975	98	421	1081	2.8e-148
Solyc01g006565.1	0.726966	5.23781	0.044628	0.0692736	AT3G45140	LOX2	Lipoxygenase 2, chloroplastic [Source:UniProtKB/Swiss-Prot;Acc:P38418]	42.017	57	102	255	4.03e-25
Solyc01g006650.2	2.21275	4.0621	0.000596758	0.00935854	AT1G73730	EIL3	SLIM1 [Source:UniProtKB/TrEMBL;Acc:A0A178VZZ3]	52.751	78	490	1262	4.37e-167
Solyc01g006720.3	0.615028	6.20398	0.0135935	0.0458245	AT5G06530	ABCG22	ABC transporter G family member 22 [Source:UniProtKB/Swiss-Prot;Acc:Q93YS4]	75.632	99	1137	2940	0
Solyc01g006730.3	1.26703	-0.399423	0.0978712	0.0989695	AT2G38910	CPK20	CPK20 [Source:UniProtKB/TrEMBL;Acc:A0A178VWI7]	72.835	99	890	2300	0
Solyc01g007070.3	0.552711	4.94775	0.0296425	0.0587403	AT2G35940	BLH1	BEL1-like homeodomain protein 1 [Source:UniProtKB/Swiss-Prot;Acc:Q9SJ56]	47.543	99	463	1191	2.26e-154
Solyc01g007080.3	-1.5427	-0.69779	0.0269438	0.0564092	AT3G11680	NA	Aluminum activated malate transporter family protein [Source:UniProtKB/TrEMBL;Acc:A0A1I9LRV2]	43.722	91	323	829	1.16e-105
Solyc01g007180.3	-0.776572	1.15273	0.0328737	0.0614186	AT1G80245	NA	Gamma-tubulin complex component [Source:UniProtKB/TrEMBL;Acc:Q0V7R8]	47.5	84	98.2	243	4.21e-27
Solyc01g007810.1	-0.949285	1.68713	0.0211386	0.052804	AT5G04820	OFP13	Transcription repressor OFP13 [Source:UniProtKB/Swiss-Prot;Acc:Q9FMC8]	36.287	75	117	292	6.22e-31
Solyc01g008090.3	-0.617637	8.21785	0.0172481	0.0502217	AT3G61110	RPS27B	40S ribosomal protein S27 [Source:UniProtKB/TrEMBL;Acc:A0A178VC05]	89.024	61	157	398	2.66e-50
Solyc01g008280.3	0.507131	4.13755	0.0605574	0.0786131	AT4G08960	NA	Serine/threonine-protein phosphatase 2A activator [Source:UniProtKB/TrEMBL;Acc:Q9C5N3]	72.115	79	500	1287	1.19e-177
Solyc01g008510.3	-1.45313	0.710781	0.0102605	0.0397454	AT1G51400	NA	At1g51400/F5D21_10 [Source:UniProtKB/TrEMBL;Acc:Q9SYE2]	41.176	98	65.9	159	5.78e-15
Solyc01g009100.3	-0.701639	6.66015	0.0246235	0.055102	AT1G36240	RPL30A	Putative 60S ribosomal protein L30-1 [Source:UniProtKB/Swiss-Prot;Acc:Q9C8F7]	84.821	99	205	522	3.91e-70
Solyc01g009160.2	-1.23105	-0.296228	0.0199865	0.0524039	AT2G27080	NHL13	NDR1/HIN1-like protein 13 [Source:UniProtKB/Swiss-Prot;Acc:Q9ZVD2]	50.185	99	274	700	1.99e-92
Solyc01g009380.3	0.519558	3.93498	0.0160444	0.0489167	AT3G44330	NA	Nicalin [Source:UniProtKB/TrEMBL;Acc:Q9M292]	72.76	93	823	2125	0
Solyc01g009430.3	-0.813158	4.55197	0.00088194	0.011802	AT2G27830	NA	Expressed protein [Source:UniProtKB/TrEMBL;Acc:Q9ZUY4]	48.947	96	162	409	1.18e-50
Solyc01g009520.3	-0.583321	6.80774	0.0298315	0.0587403	AT1G08360	RPL10AA	60S ribosomal protein L10a-1 [Source:UniProtKB/Swiss-Prot;Acc:Q8VZB9]	89.815	97	362	930	5.9e-129
Solyc01g009670.3	-0.599941	3.65521	0.0241458	0.0549533	AT5G23690	NA	Polynucleotide adenylyltransferase family protein [Source:UniProtKB/TrEMBL;Acc:F4KE92]	59.717	90	592	1525	0
Solyc01g009700.2	-1.01297	0.226946	0.0846091	0.0923242	AT2G33060	AtRLP27	Receptor like protein 27 [Source:UniProtKB/TrEMBL;Acc:F4IUU1]	36.409	93	224	572	7.75e-66
Solyc01g010280.3	1.17974	-1.52505	0.0697521	0.0833066	AT2G03630	NA	unknown protein; BEST Arabidopsis thaliana protein match is: unknown protein (TAIR:AT1G74220.1); Has 126 Blast hits to 126 proteins in 28 species: Archae - 0; Bacteria - 6; Metazoa - 7; Fungi - 5; Plants - 87; Viruses - 0; Other Eukaryotes - 21 (sou /.../CBI BLink). [Source:TAIR;Acc:AT2G03630]	37.589	31	63.2	152	8.28e-11
Solyc01g010540.3	-0.602174	5.75714	0.0424611	0.0681519	AT5G39850	RPS9C	40S ribosomal protein S9-2 [Source:UniProtKB/Swiss-Prot;Acc:Q9FLF0]	89.84	94	353	905	8.13e-126
Solyc01g010580.3	-0.62351	6.74001	0.0202809	0.0526332	AT5G39850	RPS9C	40S ribosomal protein S9-2 [Source:UniProtKB/Swiss-Prot;Acc:Q9FLF0]	89.84	94	353	905	8.13e-126
Solyc01g010720.3	0.735784	1.90042	0.0693886	0.0830671	AT2G33530	SCPL46	Serine carboxypeptidase-like 46 [Source:UniProtKB/Swiss-Prot;Acc:Q8VY01]	42.029	96	354	909	7.22e-114
Solyc01g010770.3	-1.77631	-1.7206	0.0448431	0.069374	AT5G62740	HIR1	HIR4 [Source:UniProtKB/TrEMBL;Acc:A0A178U8N7]	75	97	426	1096	3.12e-152
Solyc01g010910.2	-0.702011	2.19006	0.0775528	0.0880895	AT3G01140	MYB106	Myb domain protein 106 [Source:UniProtKB/TrEMBL;Acc:F4J2A8]	77.778	51	290	741	1.62e-96
Solyc01g011000.3	-0.700761	6.92529	0.00618349	0.0317272	AT1G13950	ELF5A-1	Eukaryotic translation initiation factor 5A [Source:UniProtKB/TrEMBL;Acc:A0A178WBN7]	89.937	99	293	750	1.91e-103
Solyc01g011415.1	-0.811167	1.22471	0.0928035	0.096829	ATCG00680	NA	NA	84.615	29	79.7	195	3.29e-18
Solyc01g014495.1	0.628123	2.4583	0.0926254	0.0968151	AT3G20780	TOP6B	DNA topoisomerase 6 subunit B [Source:UniProtKB/Swiss-Prot;Acc:Q9C5V6]	80.385	94	440	1132	3.94e-152
Solyc01g014840.3	-0.74369	0.716623	0.0626866	0.0799439	AT5G17680	NA	Disease resistance protein (TIR-NBS-LRR class) [Source:UniProtKB/TrEMBL;Acc:Q9FN83]	35.708	72	520	1338	1.06e-161
Solyc01g016470.3	-0.799222	5.02175	0.00701893	0.0336488	AT5G24510	NA	60S acidic ribosomal protein family [Source:UniProtKB/TrEMBL;Acc:Q9FLV1]	62.931	99	125	313	2.28e-38
Solyc01g016723.1	-2.12781	-2.11607	0.0351085	0.0634861	AT4G23160	CRK8	cysteine-rich RLK (RECEPTOR-like protein kinase) 8 [Source:TAIR;Acc:AT4G23160]	42.935	69	169	428	1.92e-45
Solyc01g017087.1	-1.78172	-1.02454	0.0525515	0.0734715	ATCG00650	NA	NA	71.053	86	112	281	4.98e-34
Solyc01g017187.1	-1.82693	-1.35126	0.0998083	0.0999174	ATCG01230	NA	NA	51.948	59	64.3	155	4.16e-15
Solyc01g017220.1	-0.731829	4.86105	0.0244374	0.055102	ATCG00470	NA	NA	81.25	99	160	406	1.44e-52
Solyc01g017330.2	-0.895296	3.21242	0.0257023	0.0553808	ATCG00350	NA	NA	55.479	70	283	723	6.11e-90
Solyc01g017460.2	-1.07837	-0.609954	0.0661948	0.0815481	ATCG00180	NA	NA	88.732	50	129	324	1.97e-35
Solyc01g017740.1	-0.964727	2.07507	0.0091154	0.0378529	ATCG00720	NA	NA	100	52	104	259	3.88e-29
Solyc01g018090.2	-1.13853	1.00418	0.0486196	0.0714335	ATCG00350	NA	NA	92.727	59	111	278	4.81e-30
Solyc01g020125.1	1.37672	-0.755728	0.0365075	0.0647025	AT5G67230	IRX14H	Probable beta-1,4-xylosyltransferase IRX14H [Source:UniProtKB/Swiss-Prot;Acc:Q9FH90]	55.455	97	120	301	2.11e-33
Solyc01g034080.1	1.50409	-2.29546	0.0882514	0.0946558	AT3G13620	NA	PUT4 [Source:UniProtKB/TrEMBL;Acc:A0A178VLM5]	70.13	97	672	1734	0
Solyc01g028800.2	1.8776	-2.71278	0.0862117	0.0932597	AT5G56510	APUM12	Pumilio homolog 12 [Source:UniProtKB/Swiss-Prot;Acc:Q9LVC3]	40.57	98	449	1154	2.58e-149
Solyc01g048590.2	-1.50421	5.96137	0.00148063	0.0154165	ATCG00020	NA	NA	93.59	100	150	380	3.1e-46
Solyc01g049975.1	0.97522	0.692975	0.0191178	0.0514754	AT3G42170	HAT	DAYSLEEPER [Source:UniProtKB/TrEMBL;Acc:A0A178VJS5]	25.469	98	119	299	8.3e-30
Solyc01g050020.2	-1.22108	1.54416	0.0236651	0.0544079	ATCG00680	NA	NA	89.831	66	113	282	8.26e-31
Solyc01g056470.1	-1.44459	-0.934229	0.0486197	0.0714335	ATCG00280	NA	NA	47.712	57	127	318	1.29e-34
Solyc01g056620.3	1.13321	0.545524	0.0351309	0.0634861	AT2G28380	DRB2	Double-stranded RNA-binding protein 2 [Source:UniProtKB/Swiss-Prot;Acc:Q9SKN2]	47.761	66	64.7	156	2.04e-13
Solyc01g056940.2	-0.665559	8.18887	0.0356804	0.0638692	AT2G47110	RPS27AB	UBQ6 [Source:UniProtKB/TrEMBL;Acc:A0A178VYW3]	94.805	77	256	654	3.38e-88
Solyc01g057270.3	1.47996	-1.14946	0.0308131	0.0593935	AT2G22300	CMTA3	Calmodulin-binding transcription activator 3 [Source:UniProtKB/Swiss-Prot;Acc:Q8GSA7]	36.134	49	215	547	6.39e-59
Solyc01g058030.2	1.30401	-0.868656	0.0380892	0.0652805	AT1G02400	GA2OX6	Gibberellin 2-beta-dioxygenase 6 [Source:UniProtKB/Swiss-Prot;Acc:Q9FZ21]	55.663	93	337	864	1.45e-115
Solyc01g060085.1	-1.3111	8.0296	0.00216902	0.0190369	ATCG00490	NA	NA	74.444	84	243	620	5.15e-79
Solyc01g060130.3	-0.581507	3.80013	0.0624726	0.0797939	AT3G62560	NA	Putative Sar1 GTP binding protein [Source:UniProtKB/TrEMBL;Acc:Q8VYP7]	91.146	99	369	946	3.56e-132
Solyc01g060455.1	2.40225	-3.15276	0.0621875	0.0796346	AT1G05490	CLSY3	SNF2 domain-containing protein CLASSY 3 [Source:UniProtKB/Swiss-Prot;Acc:F4I8S3]	45.925	71	525	1352	2.61e-168
Solyc01g065490.3	0.760203	1.22389	0.0446387	0.0692736	AT1G60690	NA	Probable aldo-keto reductase 3 [Source:UniProtKB/Swiss-Prot;Acc:O22707]	71.324	94	204	520	3.56e-66
Solyc01g065720.3	0.514084	4.25097	0.0693553	0.0830671	AT3G16785	PLDP1	Phospholipase D P1 [Source:UniProtKB/TrEMBL;Acc:A0A1I9LQ40]	74.121	99	1604	4153	0
Solyc01g066820.3	0.954345	0.736797	0.08495	0.092392	AT3G16630	KIN13A	Kinesin-like protein [Source:UniProtKB/TrEMBL;Acc:A0A178VP70]	62.754	99	1040	2688	0
Solyc01g066840.3	-0.692199	7.64309	0.0206135	0.052804	AT5G27700	RPS21C	40S ribosomal protein S21 [Source:UniProtKB/TrEMBL;Acc:A0A178UBS9]	83.951	98	151	381	1.46e-49
Solyc01g067040.2	-1.76562	-2.26393	0.0358645	0.0640198	AT3G05430	NA	F22F7.12 protein [Source:UniProtKB/TrEMBL;Acc:Q9MA56]	46.875	66	190	483	9.66e-51
Solyc01g067090.3	0.625685	2.99882	0.0604731	0.0786131	AT2G47820	NA	Arginine-glutamic acid dipeptide repeat protein [Source:UniProtKB/TrEMBL;Acc:Q8GZA1]	33.022	94	360	923	3.16e-111
Solyc01g067103.1	0.91308	3.7919	0.0166064	0.0494829	AT4G02570	CUL1	AT4G02570 protein [Source:UniProtKB/TrEMBL;Acc:B9DGE3]	83.333	93	399	1024	1.31e-135
Solyc01g067120.3	-0.844788	1.46863	0.0929337	0.0968299	AT4G02570	CUL1	AT4G02570 protein [Source:UniProtKB/TrEMBL;Acc:B9DGE3]	47.959	97	187	475	1.04e-55
Solyc01g067125.1	-1.11781	-0.735919	0.0741914	0.0860025	AT4G02570	CUL1	AT4G02570 protein [Source:UniProtKB/TrEMBL;Acc:B9DGE3]	34.211	90	48.1	113	5.96e-08
Solyc01g067210.3	1.42733	0.24644	0.0988391	0.0993191	AT4G02570	CUL1	AT4G02570 protein [Source:UniProtKB/TrEMBL;Acc:B9DGE3]	69.746	99	1063	2750	0
Solyc01g067440.3	0.870469	1.29018	0.0233498	0.0542203	AT3G21460	GRXS10	Monothiol glutaredoxin-S10 [Source:UniProtKB/Swiss-Prot;Acc:Q9LIF1]	74.51	86	169	429	4.74e-56
Solyc01g067550.3	0.583945	5.46274	0.0239934	0.054725	AT5G18550	NA	Zinc finger CCCH domain-containing protein 58 [Source:UniProtKB/Swiss-Prot;Acc:Q6NPN3]	55.532	93	449	1156	4.45e-155
Solyc01g067600.3	0.823934	4.58799	0.0686818	0.0826244	AT3G62900	NA	CW-type Zinc Finger [Source:UniProtKB/TrEMBL;Acc:F4IZK5]	48.473	21	224	572	6.22e-59
Solyc01g067660.3	0.545927	5.73216	0.0257128	0.0553808	AT5G18670	BAM9	Inactive beta-amylase 9 [Source:UniProtKB/Swiss-Prot;Acc:Q8VYW2]	57.358	97	586	1510	0
Solyc01g067740.3	0.791193	7.3411	0.0117644	0.0424585	AT1G08830	CSD1	Superoxide dismutase [Cu-Zn] 1 [Source:UniProtKB/Swiss-Prot;Acc:P24704]	84.868	99	261	667	6.02e-91
Solyc01g068050.3	-0.688857	2.77363	0.00763483	0.0350412	AT4G01880	NA	Methyltransferase [Source:UniProtKB/TrEMBL;Acc:F4JG68]	61.074	98	555	1429	0
Solyc01g068140.3	0.613494	2.61305	0.0562901	0.0756323	AT3G62160	NA	At3g62160 [Source:UniProtKB/TrEMBL;Acc:Q9M1Q8]	50.893	95	391	1004	5.23e-133
Solyc01g068530.3	-0.792859	7.47263	0.00911181	0.0378529	AT2G09990	RPS16A	40S ribosomal protein S16-1 [Source:UniProtKB/Swiss-Prot;Acc:Q9SK22]	86.207	96	264	674	3.88e-92
Solyc01g068540.3	-1.04968	1.36525	0.014334	0.0466466	AT3G53440	NA	At3g53440 [Source:UniProtKB/TrEMBL;Acc:Q9LFH4]	42.085	59	183	464	3.41e-52
Solyc01g079110.3	-0.690061	5.94436	0.0322398	0.0609725	AT5G65360	HTR1	Histone H3 [Source:UniProtKB/TrEMBL;Acc:A0A178WG20]	99.265	99	271	693	1.7e-95
Solyc01g079170.3	1.34685	-0.122767	0.02074	0.052804	AT2G47180	GOLS1	Galactinol synthase 1 [Source:UniProtKB/Swiss-Prot;Acc:O22893]	76	99	559	1440	0
Solyc01g079620.3	0.866138	1.63557	0.0225	0.0539782	AT2G47460	MYB12	Transcription factor MYB12 [Source:UniProtKB/Swiss-Prot;Acc:O22264]	72.368	44	227	578	1.53e-71
Solyc01g079940.3	-1.45019	-0.455271	0.0536769	0.0740855	AT1G03220	NA	Eukaryotic aspartyl protease family protein [Source:UniProtKB/TrEMBL;Acc:Q9ZVS4]	41.913	98	322	826	1.11e-106
Solyc01g080010.2	1.31444	2.0278	0.000900618	0.0118949	AT1G03220	NA	Eukaryotic aspartyl protease family protein [Source:UniProtKB/TrEMBL;Acc:Q9ZVS4]	63.719	99	556	1433	0
Solyc01g080260.3	1.1133	2.45561	0.0405067	0.0671416	AT5G18980	NA	ARM repeat superfamily protein [Source:UniProtKB/TrEMBL;Acc:Q93ZV0]	60.188	99	1011	2615	0
Solyc01g080410.3	2.2136	5.50463	0.00215261	0.0190369	AT4G04830	MSRB5	Peptide methionine sulfoxide reductase B5 [Source:UniProtKB/Swiss-Prot;Acc:Q9ZS91]	79.851	99	238	606	3.02e-82
Solyc01g080415.1	-0.758321	1.70593	0.0384832	0.0655826	AT5G18920	NA	Cox19-like CHCH family protein [Source:TAIR;Acc:AT5G18920]	59.524	51	45.4	106	7.45e-08
Solyc01g080490.2	1.21001	1.10881	0.0132408	0.0452851	AT3G21550	DMP2	DMP2 [Source:UniProtKB/TrEMBL;Acc:A0A178VDX9]	59.77	99	237	605	1.23e-80
Solyc01g080600.3	-0.772989	5.54038	0.0581213	0.0767416	AT5G65360	HTR1	Histone H3 [Source:UniProtKB/TrEMBL;Acc:A0A178WG20]	100	99	272	695	7.95e-96
Solyc01g080705.1	-0.510457	2.75966	0.084789	0.092392	AT5G18860	NA	AT5g18860/F17K4_110 [Source:UniProtKB/TrEMBL;Acc:Q8RY23]	51.531	96	202	515	1.58e-60
Solyc01g081020.1	0.813972	1.79936	0.0188252	0.0514754	AT4G37380	ELI1	Pentatricopeptide repeat-containing protein ELI1, chloroplastic [Source:UniProtKB/Swiss-Prot;Acc:Q9SZT8]	58.07	99	766	1978	0
Solyc01g081115.1	-0.66624	2.2959	0.0388703	0.0656117	AT1G65032	NA	unknown protein; FUNCTIONS IN: molecular_function unknown; INVOLVED IN: biological_process unknown; LOCATED IN: cellular_component unknown; Has 30201 Blast hits to 17322 proteins in 780 species: Archae - 12; Bacteria - 1396; Metazoa - 17338; Fungi - /.../ Plants - 5037; Viruses - 0; Other Eukaryotes - 2996 (source: NCBI BLink). [Source:TAIR;Acc:AT1G65032]	64.634	94	112	279	7.22e-34
Solyc01g081250.3	2.37445	2.90546	4.09609e-07	5.65033e-05	AT3G09270	GSTU8	Glutathione S-transferase U8 [Source:UniProtKB/Swiss-Prot;Acc:Q9SR36]	45.283	98	193	491	3.08e-58
Solyc01g081290.3	0.938413	0.595164	0.0657838	0.0813827	AT3G03580	PCMP-H23	Pentatricopeptide repeat-containing protein At3g03580 [Source:UniProtKB/Swiss-Prot;Acc:Q9SS60]	55.378	90	999	2583	0
Solyc01g081440.3	-0.521682	4.39437	0.0157937	0.0485549	AT5G17640	NA	At5g17640 [Source:UniProtKB/TrEMBL;Acc:Q9LF60]	73.853	99	609	1571	0
Solyc01g081620.3	0.994408	-0.0299536	0.0569191	0.0759222	AT2G44260	NA	Plant protein of unknown function (DUF946) [Source:TAIR;Acc:AT2G44260]	57.934	99	650	1677	0
Solyc01g073720.2	-1.67923	-0.901608	0.0918334	0.0966606	AT2G31945	NA	At2g31940/F20M17.2 [Source:UniProtKB/TrEMBL;Acc:Q8RU85]	60.656	65	73.9	180	1.18e-18
Solyc01g073750.3	0.932994	5.9453	0.0527134	0.0735521	AT2G31960	CALS2	Callose synthase 2 [Source:UniProtKB/Swiss-Prot;Acc:Q9SL03]	80.442	99	2469	6398	0
Solyc01g073970.3	-0.761324	5.64113	0.0392309	0.0660408	AT5G65360	HTR1	Histone H3 [Source:UniProtKB/TrEMBL;Acc:A0A178WG20]	100	99	272	695	7.95e-96
Solyc01g086650.3	0.576726	4.04907	0.0926871	0.0968204	AT5G40850	UPM1	AT5g40850/MHK7_8 [Source:UniProtKB/TrEMBL;Acc:Q42606]	74.531	98	539	1388	0
Solyc01g086720.3	0.750858	2.47332	0.0118193	0.0424585	AT5G48060	NA	C2 calcium/lipid-binding plant phosphoribosyltransferase family protein [Source:UniProtKB/TrEMBL;Acc:Q9FI32]	65.78	99	1444	3739	0
Solyc01g086800.3	-0.999182	4.21661	0.00311563	0.0230979	AT5G65360	HTR1	Histone H3 [Source:UniProtKB/TrEMBL;Acc:A0A178WG20]	94.118	99	251	641	1.15e-87
Solyc01g086810.2	0.542044	4.0612	0.0625515	0.0798537	AT3G07040	RPM1	Disease resistance protein RPM1 [Source:UniProtKB/Swiss-Prot;Acc:Q39214]	32.268	95	471	1212	3.92e-151
Solyc01g086820.3	-0.842968	6.19883	0.0249491	0.055102	AT5G65360	HTR1	Histone H3 [Source:UniProtKB/TrEMBL;Acc:A0A178WG20]	100	99	272	695	7.95e-96
Solyc01g086950.3	0.79943	3.62789	0.00113899	0.0133401	AT5G08430	NA	Uncharacterized protein At5g08430 [Source:UniProtKB/Swiss-Prot;Acc:Q9FT92]	49.495	99	283	723	4.66e-93
Solyc01g086957.1	0.510473	4.24121	0.0550684	0.0750035	AT5G08430	NA	Uncharacterized protein At5g08430 [Source:UniProtKB/Swiss-Prot;Acc:Q9FT92]	32.331	96	86.7	213	3.77e-19
Solyc01g087003.1	3.91059	-2.80522	0.00360238	0.0247091	AT1G09900	NA	Pentatricopeptide repeat-containing protein At1g09900 [Source:UniProtKB/Swiss-Prot;Acc:Q3EDF8]	32.877	91	43.5	101	2.73e-06
Solyc01g087130.3	1.05994	-0.384331	0.0590359	0.0773134	AT5G12870	MYB46	Transcription factor MYB46 [Source:UniProtKB/Swiss-Prot;Acc:Q9LXV2]	51.304	93	209	533	2.28e-67
Solyc01g087210.3	0.733191	7.85513	0.0531027	0.0738265	AT5G05170	CESA3	Cellulose synthase A catalytic subunit 3 [UDP-forming] [Source:UniProtKB/Swiss-Prot;Acc:Q941L0]	84.303	99	1883	4877	0
Solyc01g087270.3	1.13984	3.29039	2.01518e-05	0.000981114	AT3G63520	CCD1	Carotenoid 9,10(9',10')-cleavage dioxygenase 1 [Source:UniProtKB/Swiss-Prot;Acc:O65572]	52.113	80	79.7	195	7.88e-19
Solyc01g087332.1	-0.95235	0.441661	0.066638	0.0816694	AT3G08020	NA	PHD finger family protein [Source:UniProtKB/TrEMBL;Acc:Q0WKW1]	86.667	88	85.1	209	1.82e-21
Solyc01g087450.3	0.576367	2.25939	0.0791057	0.0892815	AT5G21080	NA	Uncharacterized protein [Source:TAIR;Acc:AT5G21080]	45.144	99	792	2046	0
Solyc01g087570.2	-0.701697	3.75489	0.0211153	0.052804	AT3G57450	NA	At3g57450 [Source:UniProtKB/TrEMBL;Acc:Q9SCM7]	64.444	50	65.9	159	1.68e-15
Solyc01g087630.2	-1.65459	-0.620509	0.0550795	0.0750035	AT1G66800	NA	NAD(P)-binding Rossmann-fold superfamily protein [Source:UniProtKB/TrEMBL;Acc:F4HQ07]	55.357	41	69.3	168	1.2e-14
Solyc01g087780.2	-0.591077	5.74111	0.0542096	0.0744071	AT5G67090	SBT1.9	Subtilisin-like protease SBT1.9 [Source:UniProtKB/Swiss-Prot;Acc:Q9FHA4]	39.08	97	513	1320	7.52e-172
Solyc01g087800.2	-1.38425	0.878919	0.0241922	0.0549714	AT5G67090	SBT1.9	Subtilisin-like protease SBT1.9 [Source:UniProtKB/Swiss-Prot;Acc:Q9FHA4]	39.313	97	528	1360	9.82e-178
Solyc01g087880.3	-0.556644	2.7393	0.0533105	0.0739085	AT3G52040	NA	2,3-bisphosphoglycerate-dependent phosphoglycerate mutase [Source:UniProtKB/TrEMBL;Acc:Q9SV00]	65.517	88	109	273	8.48e-33
Solyc01g088590.3	1.17145	-0.803575	0.0578212	0.0764908	AT5G46940	NA	Plant invertase/pectin methylesterase inhibitor superfamily protein [Source:UniProtKB/TrEMBL;Acc:Q9FJR7]	35.838	84	104	260	2.85e-28
Solyc01g089855.1	0.581618	3.05002	0.0935023	0.0969378	AT4G24370	NA	Putative uncharacterized protein [Source:UniProtKB/TrEMBL;Acc:Q9STV7]	40.404	70	57.8	138	3.06e-11
Solyc01g089970.3	-0.671021	8.13737	0.0129207	0.0448073	AT4G09320	NDK1	Nucleoside diphosphate kinase [Source:UniProtKB/TrEMBL;Acc:A0A178UXQ6]	81.757	99	257	657	1.43e-89
Solyc01g090120.3	1.04575	1.74894	0.00162983	0.016059	AT3G60280	UCC3	Uclacyanin-3 [Source:UniProtKB/Swiss-Prot;Acc:Q96316]	52.427	54	119	298	1.39e-33
Solyc01g090440.2	0.621367	3.61132	0.0118329	0.0424585	AT3G60380	NA	Cotton fiber protein [Source:UniProtKB/TrEMBL;Acc:Q9M221]	46.316	44	74.3	181	2.29e-13
Solyc01g090860.3	0.800683	4.59098	0.0311085	0.0597851	AT4G00060	MEE44	Nucleotidyltransferase family protein [Source:UniProtKB/TrEMBL;Acc:F4JH01]	52.359	97	1395	3610	0
Solyc01g091160.3	-0.842014	7.43539	0.00983155	0.0391529	AT4G08900	ARGAH1	Arginase 1, mitochondrial [Source:UniProtKB/Swiss-Prot;Acc:P46637]	87.879	99	597	1539	0
Solyc01g091220.3	-0.505686	6.13377	0.0687961	0.0827219	AT4G00100	RPS13B	40S ribosomal protein S13-2 [Source:UniProtKB/Swiss-Prot;Acc:P59224]	93.377	99	287	734	3.51e-101
Solyc01g091330.3	0.551366	2.83421	0.0654927	0.0812325	AT2G02380	GSTZ2	Glutathione S-transferase Z2 [Source:UniProtKB/Swiss-Prot;Acc:Q9ZVQ4]	48.718	76	216	549	1.39e-69
Solyc01g091430.2	1.76935	-1.25075	0.0690024	0.0829163	AT1G48050	KU80	ATP-dependent DNA helicase 2 subunit KU80 [Source:UniProtKB/Swiss-Prot;Acc:Q9FQ09]	55.208	75	95.5	236	7.7e-24
Solyc01g091490.3	-1.16559	-0.637768	0.0701951	0.0833545	AT3G60890	ZPR2	Binding protein [Source:UniProtKB/TrEMBL;Acc:B3H6W5]	54.545	48	55.5	132	4.59e-11
Solyc01g091850.3	1.01049	1.25571	0.0860315	0.0931601	AT2G01770	VIT1	Vacuolar iron transporter 1 [Source:UniProtKB/Swiss-Prot;Acc:Q9ZUA5]	29.018	84	89.7	221	4.07e-21
Solyc01g091920.3	0.505977	4.00738	0.098477	0.099212	AT4G00230	SBT4.14	Subtilisin-like protease SBT4.14 [Source:UniProtKB/Swiss-Prot;Acc:Q9LLL8]	59.115	98	912	2357	0
Solyc01g093960.3	-1.46511	-1.66855	0.0686271	0.0826231	AT2G45650	AGL6	AGAMOUS-like protein 6 [Source:UniProtKB/TrEMBL;Acc:Q1PEU3]	61.538	99	295	754	4.58e-101
Solyc01g093965.1	0.594258	4.08142	0.0409592	0.0673937	AT2G45660	SOC1	SOC1 [Source:UniProtKB/TrEMBL;Acc:A0A178VZL4]	53.012	79	142	358	2.4e-42
Solyc01g093990.3	-0.621608	3.83343	0.0118672	0.0424585	AT2G45630	NA	D-isomer specific 2-hydroxyacid dehydrogenase family protein [Source:UniProtKB/TrEMBL;Acc:Q67Y01]	57.187	99	380	977	1.46e-132
Solyc01g094020.3	0.671652	3.95593	0.00811272	0.0358432	AT2G45590	NA	Receptor-like serine/threonine-protein kinase At2g45590 [Source:UniProtKB/Swiss-Prot;Acc:O64639]	52.192	99	622	1605	0
Solyc01g094170.3	0.514749	2.01834	0.0978933	0.0989695	AT4G00550	DGD2	Digalactosyldiacylglycerol synthase 2, chloroplastic [Source:UniProtKB/Swiss-Prot;Acc:Q8W1S1]	63.834	97	620	1599	0
Solyc01g094330.3	0.709459	2.59807	0.0243733	0.055102	AT1G01770	NA	Propionyl-CoA carboxylase [Source:UniProtKB/TrEMBL;Acc:Q8GZ85]	60.909	98	786	2030	0
Solyc01g094380.2	-1.83477	-0.647575	0.00123993	0.0138061	AT2G45830	DTA2	Downstream target of AGL15 2 [Source:UniProtKB/TrEMBL;Acc:F4IH50]	54.6	95	575	1481	0
Solyc01g094510.2	-1.51716	-1.10524	0.0664452	0.0815923	AT4G00525	NA	At4g00525 [Source:UniProtKB/TrEMBL;Acc:Q6AWV5]	34.653	78	52.4	124	2.04e-09
Solyc01g094560.3	-0.524587	4.87088	0.0511096	0.0727601	AT3G53740	RPL36B	60S ribosomal protein L36 [Source:UniProtKB/TrEMBL;Acc:A0A178VA59]	81.25	99	168	426	1.34e-55
Solyc01g094640.3	0.504782	5.32951	0.0319524	0.0606558	AT4G00440	NA	Protein of unknown function (DUF3741) [Source:TAIR;Acc:AT4G00440]	29.48	96	281	720	2.32e-81
Solyc01g094725.1	-3.21578	-1.7483	0.000164634	0.00429633	AT1G31150	NA	F28K20.8 protein [Source:UniProtKB/TrEMBL;Acc:Q9SA08]	20.874	22	53.5	127	7.99e-07
Solyc01g094790.3	-0.849195	4.11022	0.000275911	0.00595589	AT3G61440	CYSC1	Bifunctional L-3-cyanoalanine synthase/cysteine synthase C1, mitochondrial [Source:UniProtKB/Swiss-Prot;Acc:Q9S757]	74.462	99	551	1421	0
Solyc01g094910.3	0.773339	3.81351	0.00778789	0.0355107	AT1G01580	FRO2	ferric reduction oxidase 2 [Source:TAIR;Acc:AT1G01580]	56.276	99	845	2182	0
Solyc01g094990.2	-3.05868	-2.65147	0.00371637	0.0250754	AT4G11350	NA	At4g11350 [Source:UniProtKB/TrEMBL;Acc:B6IDH2]	52.642	99	548	1413	0
Solyc01g095020.3	0.569215	5.79004	0.0211191	0.052804	AT4G01290	NA	Chorismate synthase [Source:UniProtKB/TrEMBL;Acc:Q56YR0]	35.245	99	418	1074	1.76e-129
Solyc01g095240.3	-0.983922	0.571399	0.02102	0.052804	AT5G52900	MAKR6	Probable membrane-associated kinase regulator 6 [Source:UniProtKB/Swiss-Prot;Acc:Q84JK8]	25.735	92	53.5	127	4.14e-08
Solyc01g095480.3	-0.527729	3.91319	0.0575162	0.0762888	AT3G61620	RRP41	Exosome complex component RRP41 homolog [Source:UniProtKB/Swiss-Prot;Acc:Q9SP08]	80.498	81	395	1014	4.93e-140
Solyc01g095500.3	-1.17664	-0.754264	0.0907744	0.0959935	AT4G27950	CRF4	Ethylene-responsive transcription factor CRF4 [Source:UniProtKB/Swiss-Prot;Acc:Q9SUE3]	36.923	78	144	362	1.51e-40
Solyc01g095520.3	-1.05931	1.14434	0.0261091	0.0558184	AT2G46330	AGP16	ATAGP16 [Source:UniProtKB/TrEMBL;Acc:A0A178VYP5]	68.966	84	80.1	196	8.29e-22
Solyc01g095550.2	1.82489	-2.56338	0.0633873	0.0801379	AT5G41730	NA	Protein kinase family protein [Source:UniProtKB/TrEMBL;Acc:Q9FGG5]	49.379	97	699	1804	0
Solyc01g095630.3	-0.572746	2.80253	0.0823169	0.0910841	AT4G11070	WRKY41	Probable WRKY transcription factor 41 [Source:UniProtKB/Swiss-Prot;Acc:Q8H0Y8]	34.218	98	141	356	2.54e-39
Solyc01g095720.3	0.842561	2.37047	0.00453753	0.0273271	AT3G61680	NA	Alpha/beta-Hydrolases superfamily protein [Source:UniProtKB/TrEMBL;Acc:Q7Y220]	51.705	99	661	1705	0
Solyc01g095730.3	0.529485	4.52062	0.0498946	0.0720433	AT3G61690	NA	Nucleotidyltransferase [Source:UniProtKB/TrEMBL;Acc:F4JFF2]	52.697	99	1256	3249	0
Solyc01g095960.3	-2.0361	3.78582	0.0659604	0.0813827	AT5G53390	NA	WSD11 [Source:UniProtKB/TrEMBL;Acc:A0A178UHJ7]	40.343	90	387	993	7.21e-130
Solyc01g096170.3	0.921399	0.0549044	0.0503133	0.0722508	AT3G18750	WNK6	Probable serine/threonine-protein kinase WNK6 [Source:UniProtKB/Swiss-Prot;Acc:Q8S8Y8]	58.824	57	499	1285	6.15e-170
Solyc01g096290.3	-0.722776	7.21188	0.0165248	0.049435	AT3G52590	RPL40B	Ubiquitin-60S ribosomal protein L40-1 [Source:UniProtKB/Swiss-Prot;Acc:B9DHA6]	98.438	99	260	664	2.44e-91
Solyc01g096475.1	-0.775058	5.72906	0.00650567	0.0321784	AT3G06730	CITRX	Thioredoxin-like protein CITRX, chloroplastic [Source:UniProtKB/Swiss-Prot;Acc:Q9M7X9]	83.333	72	229	584	1.92e-77
Solyc01g096580.3	-0.785708	5.98359	0.0144624	0.0467578	AT5G62300	RPS20A	40S ribosomal protein S20-1 [Source:UniProtKB/Swiss-Prot;Acc:P49200]	90.909	98	225	574	1.09e-77
Solyc01g096590.3	-0.707765	6.34842	0.0200373	0.0524263	AT5G62300	RPS20A	40S ribosomal protein S20-1 [Source:UniProtKB/Swiss-Prot;Acc:P49200]	91.736	98	226	575	7.32e-78
Solyc01g096670.3	0.598495	5.40158	0.0692759	0.0830575	AT2G40890	CYP98A3	Cytochrome P450 98A3 [Source:UniProtKB/Swiss-Prot;Acc:O22203]	79.96	98	859	2219	0
Solyc01g096740.3	0.696033	3.87901	0.00312562	0.0230979	AT5G13750	ZIFL1	ZIFL1 [Source:UniProtKB/TrEMBL;Acc:A0A178UFA6]	60.722	97	540	1390	0
Solyc01g096800.3	-0.582928	3.111	0.0188002	0.0514754	AT5G61770	PPAN	Peter Pan-like protein [Source:UniProtKB/TrEMBL;Acc:F4K3M1]	76.797	88	486	1251	1.01e-173
Solyc01g096850.3	0.566573	3.44563	0.0375808	0.0652202	AT2G27110	FRS3	Protein FAR1-RELATED SEQUENCE 3 [Source:UniProtKB/Swiss-Prot;Acc:Q9ZVC9]	55.451	98	949	2452	0
Solyc01g096960.3	0.833945	3.09598	0.00218125	0.0190369	AT2G27140	NA	At2g27140 [Source:UniProtKB/TrEMBL;Acc:Q9ZVC6]	33.083	30	85.9	211	6.37e-19
Solyc01g096980.2	0.987789	0.474448	0.0210453	0.052804	AT2G27140	NA	At2g27140 [Source:UniProtKB/TrEMBL;Acc:Q9ZVC6]	36.264	25	81.6	200	1.09e-17
Solyc01g097155.1	1.16214	0.0100049	0.0899804	0.0954792	AT1G31830	NA	Probable polyamine transporter At1g31830 [Source:UniProtKB/Swiss-Prot;Acc:Q9C6S5]	60.684	79	146	369	2.48e-42
Solyc01g097270.3	-1.04607	4.21246	0.000338717	0.00676293	AT3G04720	HEL	Hevein-like preproprotein [Source:UniProtKB/Swiss-Prot;Acc:P43082]	65.306	93	246	627	2.6e-80
Solyc01g097300.3	-0.524667	4.15002	0.036998	0.0649621	AT1G08780	AIP3	Probable prefoldin subunit 4 [Source:UniProtKB/Swiss-Prot;Acc:Q9M4B5]	75.969	99	206	524	6.28e-70
Solyc01g097330.3	-0.687061	3.45383	0.0236481	0.0544079	AT5G28770	BZIP63	Basic leucine zipper 63 [Source:UniProtKB/Swiss-Prot;Acc:B9DGI8]	40.406	97	230	586	6.29e-72
Solyc01g097360.3	-0.701189	4.18464	0.00854696	0.036653	AT1G47820	NA	Putative uncharacterized protein [Source:UniProtKB/TrEMBL;Acc:Q9FZG2]	57.407	48	67	162	9.32e-16
Solyc01g097520.3	0.642004	5.97937	0.0235614	0.0543203	AT2G38750	ANN4	Annexin D4 [Source:UniProtKB/Swiss-Prot;Acc:Q9ZVJ6]	50.799	97	305	782	2.61e-103
Solyc01g097530.2	-1.633	1.18402	0.00413761	0.026547	ATCG00020	NA	NA	94.231	61	103	258	4.04e-28
Solyc01g097760.3	-0.622514	7.51729	0.0570272	0.0759321	AT3G62870	RPL7AB	60S ribosomal protein L7a-2 [Source:UniProtKB/Swiss-Prot;Acc:Q9LZH9]	84.109	99	451	1160	1e-162
Solyc01g097870.3	-0.641738	6.86349	0.010796	0.0408635	AT5G28060	RPS24B	40S ribosomal protein S24-2 [Source:UniProtKB/Swiss-Prot;Acc:Q8LC83]	90.226	99	249	635	1.09e-86
Solyc01g097970.3	-1.03	3.01405	0.00569291	0.0307776	AT3G46940	DUT1	DUTP-PYROPHOSPHATASE-LIKE 1 [Source:UniProtKB/TrEMBL;Acc:A0A1I9LM85]	82.707	95	224	572	1.55e-76
Solyc01g097990.3	-1.24046	0.0892653	0.0574824	0.0762847	AT3G22560	NA	Acyl-CoA N-acyltransferases (NAT) superfamily protein [Source:UniProtKB/TrEMBL;Acc:Q9LJ90]	58.75	99	100	249	2.04e-28
Solyc01g098000.3	-0.517601	5.73869	0.0824854	0.0911488	AT2G18110	NA	Elongation factor 1-delta 2 [Source:UniProtKB/Swiss-Prot;Acc:Q9SI20]	79.565	95	321	823	4.35e-112
Solyc01g098100.2	-0.847359	4.386	0.00754995	0.0349318	AT4G15770	NA	60S ribosome subunit biogenesis protein NIP7 homolog [Source:UniProtKB/TrEMBL;Acc:Q6NM52]	80.749	95	317	813	6.44e-112
Solyc01g098340.3	0.595613	3.93131	0.00545491	0.0303689	AT5G27240	NA	DNAJ heat shock N-terminal domain-containing protein [Source:UniProtKB/TrEMBL;Acc:F4K2V2]	30.171	83	290	741	7.45e-84
Solyc01g099150.3	-0.676429	1.96802	0.0570712	0.0759321	AT1G47980	NA	unknown protein; FUNCTIONS IN: molecular_function unknown; INVOLVED IN: biological_process unknown; LOCATED IN: endomembrane system; EXPRESSED IN: 6 plant structures; EXPRESSED DURING: 4 anthesis, F mature embryo stage, petal differentiation and exp /.../ stage, E expanded cotyledon stage; BEST Arabidopsis thaliana protein match is: unknown protein (TAIR:AT3G62730.1); Has 169 Blast hits to 169 pr…	57.566	96	344	883	1.06e-118
Solyc01g099160.3	0.806759	1.54652	0.0371228	0.0649621	AT1G55020	LOX1	Linoleate 9S-lipoxygenase 1 [Source:UniProtKB/Swiss-Prot;Acc:Q06327]	68.102	99	1226	3173	0
Solyc01g099385.1	-1.89569	-2.42958	0.052285	0.0732639	AT1G09070	SRC2	Protein SRC2 homolog [Source:UniProtKB/Swiss-Prot;Acc:O04023]	36.913	86	135	339	6.08e-37
Solyc01g099410.3	-0.676698	7.68306	0.0683437	0.0825395	AT5G27670	HTA7	Histone H2A [Source:UniProtKB/TrEMBL;Acc:A0A178UFF2]	81.818	97	231	590	1.79e-79
Solyc01g099650.3	0.508484	4.08691	0.0255913	0.0553808	AT3G05470	FH11	Formin-like protein [Source:UniProtKB/TrEMBL;Acc:A0A178VCE3]	46.667	99	664	1712	0
Solyc01g099670.3	-0.707913	7.71096	0.0233146	0.0542203	AT4G25740	RPS10A	40S ribosomal protein S10-1 [Source:UniProtKB/Swiss-Prot;Acc:Q9SW09]	81.215	99	253	645	1.06e-86
Solyc01g099770.3	-0.533467	10.4641	0.0968811	0.098666	AT3G16640	TCTP1	Translationally-controlled tumor protein 1 [Source:UniProtKB/Swiss-Prot;Acc:P31265]	76.19	99	268	686	2.3e-93
Solyc01g099810.3	0.835259	3.00689	0.0164779	0.049435	AT1G09140	SR30	Serine/arginine-rich splicing factor SR30 [Source:UniProtKB/Swiss-Prot;Acc:Q9XFR5]	75.521	72	282	721	6.16e-96
Solyc01g099830.3	-0.790878	7.80311	0.0137037	0.0459053	AT3G05560	RPL22B	60S ribosomal protein L22-2 [Source:UniProtKB/Swiss-Prot;Acc:Q9M9W1]	79.2	99	179	455	1.26e-59
Solyc01g099900.3	-0.681142	8.5628	0.0191186	0.0514754	AT3G05590	RPL18B	RPL18 [Source:UniProtKB/TrEMBL;Acc:A0A178V8M9]	83.333	48	322	826	6.7e-111
Solyc01g099910.3	-0.575504	2.89198	0.0930487	0.0968621	AT3G05600	NA	Alpha/beta-Hydrolases superfamily protein [Source:UniProtKB/TrEMBL;Acc:Q9M9W5]	61.728	99	430	1105	3.66e-152
Solyc01g099980.3	0.661497	2.98867	0.0686383	0.0826231	AT1G56230	NA	Enolase (DUF1399) [Source:UniProtKB/TrEMBL;Acc:Q9C7J8]	52.597	99	771	1990	0
Solyc01g100030.3	-0.663875	5.4925	0.0346674	0.0630822	AT3G46940	DUT1	DUTP-PYROPHOSPHATASE-LIKE 1 [Source:UniProtKB/TrEMBL;Acc:A0A1I9LM85]	77.301	71	257	657	5.3e-88
Solyc01g100080.3	-0.783398	2.6999	0.0299896	0.0588671	AT4G11060	MTSSB	Single-stranded DNA-binding protein, mitochondrial [Source:UniProtKB/Swiss-Prot;Acc:Q84J78]	63.033	99	271	693	3.4e-93
Solyc01g100100.3	-1.47135	-2.63285	0.0969725	0.098666	AT4G38140	ATL18	RING-H2 finger protein ATL18 [Source:UniProtKB/Swiss-Prot;Acc:Q9SZL4]	47.143	70	68.9	167	5.43e-16
Solyc01g100340.3	-1.07798	0.197365	0.0229397	0.0542203	AT1G09190	PCMP-E70	Pentatricopeptide repeat-containing protein At1g09190 [Source:UniProtKB/Swiss-Prot;Acc:O80488]	58.787	98	606	1562	0
Solyc01g100370.3	-0.889963	2.56681	0.0194473	0.0519781	AT3G62550	NA	Adenine nucleotide alpha hydrolases-like superfamily protein [Source:UniProtKB/TrEMBL;Acc:Q93W91]	50.633	94	168	426	6.45e-54
Solyc01g100430.3	-0.617506	3.22643	0.0558713	0.0753959	AT2G47420	DIM1A	rRNA adenine N(6)-methyltransferase [Source:UniProtKB/TrEMBL;Acc:A0A178VWJ8]	73.056	99	503	1295	3.83e-180
Solyc01g100450.1	0.736756	0.994131	0.0944254	0.0975502	AT1G09820	NA	Pentatricopeptide repeat-containing protein At1g09820 [Source:UniProtKB/Swiss-Prot;Acc:O04504]	50.94	96	605	1560	0
Solyc01g100490.3	-1.88051	1.45255	0.000335871	0.00676293	AT1G09240	NAS3	Nicotianamine synthase 3 [Source:UniProtKB/Swiss-Prot;Acc:O80483]	61.218	97	392	1007	2.02e-137
Solyc01g100700.3	-0.546855	4.55013	0.0175291	0.0503758	AT5G26800	NA	FUNCTIONS IN: molecular_function unknown; INVOLVED IN: biological_process unknown; LOCATED IN: mitochondrion; CONTAINS InterPro DOMAIN/s: IGR protein motif (InterPro:IPR019083); BEST Arabidopsis thaliana protein match is: unknown protein (TAIR:AT3G0 /.../); Has 1807 Blast hits to 1807 proteins in 277 species: Archae - 0; Bacteria - 0; Metazoa - 736; Fungi - 347; Plants - 385; Viruses - 0; Other E…	66.071	99	152	385	2.61e-49
Solyc01g100750.2	-0.735468	3.68507	0.0513979	0.0727601	AT1G56580	SVB	At1g56580/F25P12_18 [Source:UniProtKB/TrEMBL;Acc:Q9FXB0]	63.333	91	187	475	1.98e-61
Solyc01g100900.3	0.602754	3.37115	0.0448307	0.069374	AT1G09380	NA	WAT1-related protein At1g09380 [Source:UniProtKB/Swiss-Prot;Acc:Q8GXB4]	50.658	99	316	810	5.29e-107
Solyc01g100910.3	-0.909432	0.571313	0.0366825	0.0647354	AT1G09380	NA	WAT1-related protein At1g09380 [Source:UniProtKB/Swiss-Prot;Acc:Q8GXB4]	47.185	97	341	874	1.07e-115
Solyc01g101130.3	-0.622345	2.89099	0.0160672	0.0489167	AT5G26770	NA	unknown protein; BEST Arabidopsis thaliana protein match is: unknown protein (TAIR:AT3G05830.1); Has 35333 Blast hits to 34131 proteins in 2444 species: Archae - 798; Bacteria - 22429; Metazoa - 974; Fungi - 991; Plants - 531; Viruses - 0; Other Euk /.../s - 9610 (source: NCBI BLink). [Source:TAIR;Acc:AT5G26770]	66.463	97	420	1080	4.29e-148
Solyc01g102265.1	-0.615431	2.25468	0.0584916	0.0768437	AT3G05870	APC11	APC11 [Source:UniProtKB/TrEMBL;Acc:A0A1I9LLE5]	96.154	84	162	409	8.07e-54
Solyc01g102300.3	0.754558	4.64193	0.0044885	0.027281	AT1G09530	PIF3	Transcription factor PIF3 [Source:UniProtKB/Swiss-Prot;Acc:O80536]	34.206	73	227	578	8.77e-66
Solyc01g102380.3	0.516708	4.51736	0.0535555	0.0740001	AT1G09560	GLP4	Germin-like protein subfamily 2 member 1 [Source:UniProtKB/Swiss-Prot;Acc:P94014]	65.263	94	268	685	1.8e-86
Solyc01g102830.3	-0.629703	5.79001	0.0139135	0.0460661	AT1G14450	NA	NADH dehydrogenase (ubiquinone)s [Source:TAIR;Acc:AT1G14450]	75.806	86	104	259	2.58e-31
Solyc01g102840.3	0.673105	2.05085	0.0335971	0.0619774	AT5G36930	NA	Disease resistance protein (TIR-NBS-LRR class) family [Source:UniProtKB/TrEMBL;Acc:B3H776]	42.49	83	357	915	2.88e-110
Solyc01g103310.3	1.31295	0.559819	0.0212948	0.052981	AT5G08430	NA	Uncharacterized protein At5g08430 [Source:UniProtKB/Swiss-Prot;Acc:Q9FT92]	38.571	77	205	521	2.45e-59
Solyc01g103360.3	0.577771	2.64008	0.0275649	0.0573709	AT1G09610	GXM1	GXM3 [Source:UniProtKB/TrEMBL;Acc:A0A178W7U8]	70.567	99	409	1052	1.52e-145
Solyc01g103650.3	-0.65572	2.63599	0.0989044	0.0993445	AT1G34340	NA	Alpha/beta-Hydrolases superfamily protein [Source:UniProtKB/TrEMBL;Acc:Q9XID7]	59.145	95	521	1341	0
Solyc01g103695.1	1.12598	3.11427	0.0347397	0.0631188	AT1G58060	NA	DExH-box ATP-dependent RNA helicase DExH7, chloroplastic [Source:UniProtKB/Swiss-Prot;Acc:F4I9Q5]	53.295	98	607	1564	0
Solyc01g103700.3	0.784852	3.31657	0.0103964	0.0400417	AT1G58070	NA	At1g58070 [Source:UniProtKB/TrEMBL;Acc:Q9C6F8]	38.628	96	110	274	7.3e-29
Solyc01g103800.3	-0.826801	6.71912	0.00302046	0.0228105	AT2G32060	RPS12C	40S ribosomal protein S12 [Source:UniProtKB/TrEMBL;Acc:A0A178VU31]	71.311	85	191	486	1.15e-63
Solyc01g103970.3	0.502834	3.2549	0.0512107	0.0727601	AT4G33940	NA	At4g33940 [Source:UniProtKB/TrEMBL;Acc:Q501G9]	39.175	94	134	336	1.84e-38
Solyc01g103990.3	1.02685	6.50175	0.000682153	0.0100821	AT1G22930	NA	Putative uncharacterized protein At1g22930 [Source:UniProtKB/TrEMBL;Acc:O23129]	50	97	1032	2668	0
Solyc01g104000.3	1.08075	6.31496	0.00484863	0.0283942	AT1G22020	SHM6	Serine hydroxymethyltransferase 6 [Source:UniProtKB/Swiss-Prot;Acc:Q9LM59]	66	98	828	2138	0
Solyc01g104140.3	0.68238	4.12017	0.00354331	0.024507	AT1G60890	NA	Phosphatidylinositol-4-phosphate 5-kinase family protein [Source:UniProtKB/TrEMBL;Acc:F4HRM3]	64.591	99	1008	2606	0
Solyc01g104370.3	-0.72055	7.48447	0.0230604	0.0542203	AT1G01100	RPP1A	60S acidic ribosomal protein P1-1 [Source:UniProtKB/Swiss-Prot;Acc:Q8LCW9]	52.128	97	102	255	3.22e-30
Solyc01g104470.3	-0.562558	6.95981	0.0195841	0.0519862	AT1G25260	NA	Ribosome assembly factor mrt4 [Source:UniProtKB/TrEMBL;Acc:Q94AK8]	70.213	99	343	881	4.71e-121
Solyc01g104950.3	-1.09573	6.48084	0.0249295	0.055102	AT5G64570	BXL4	Beta-D-xylosidase 4 [Source:UniProtKB/Swiss-Prot;Acc:Q9FLG1]	65.179	99	1093	2826	0
Solyc01g105040.3	-0.871913	3.51648	0.0626575	0.0799439	AT3G58520	NA	AT3g58520/F14P22_110 [Source:UniProtKB/TrEMBL;Acc:Q940L8]	66.31	87	514	1323	0
Solyc01g105310.3	1.51779	2.95143	2.91485e-06	0.000314677	AT1G02170	AMC1	MCP1b [Source:UniProtKB/TrEMBL;Acc:A0A178W8H4]	47.312	97	319	818	2.55e-107
Solyc01g105370.3	0.949393	2.4441	0.000526047	0.0087815	AT5G64250	NA	2-nitropropane dioxygenase-like protein [Source:UniProtKB/TrEMBL;Acc:Q9FMG0]	76.37	50	468	1203	8.65e-163
Solyc01g105435.1	-1.54317	-1.48599	0.0793629	0.0894238	AT1G17840	ABCG11	ABC transporter G family member 11 [Source:UniProtKB/Swiss-Prot;Acc:Q8RXN0]	43.994	93	488	1255	1.39e-164
Solyc01g105660.3	0.591166	3.18254	0.0464122	0.0703121	AT2G36690	NA	2-oxoglutarate (2OG) and Fe(II)-dependent oxygenase superfamily protein [Source:UniProtKB/TrEMBL;Acc:F4INZ9]	38.764	95	244	624	3.02e-78
Solyc01g105810.3	-0.633637	4.49065	0.00506799	0.0293038	AT5G09550	NA	Guanosine nucleotide diphosphate dissociation inhibitor At5g09550 [Source:UniProtKB/Swiss-Prot;Acc:Q9LXC0]	79.582	77	742	1915	0
Solyc01g105890.3	-1.33304	4.20116	0.00975521	0.039068	AT3G25810	TPS24	Beta-myrcene/(E)-beta-ocimene synthase 2, chloroplastic [Source:UniProtKB/Swiss-Prot;Acc:Q9LRZ6]	44.062	93	477	1227	6.9e-156
Solyc01g106060.3	0.802765	3.99903	0.0388535	0.0656117	AT2G23970	GGP5	Gamma-glutamyl peptidase 5 [Source:UniProtKB/Swiss-Prot;Acc:O82225]	53.061	99	275	704	1.23e-93
Solyc01g106500.3	1.3914	-0.192001	0.00549994	0.0305511	AT1G09970	LRR XI-23	Leucine-rich receptor-like protein kinase family protein [Source:UniProtKB/TrEMBL;Acc:F4I2N7]	57.746	97	1047	2708	0
Solyc01g106770.3	0.568045	5.98313	0.0822873	0.0910841	AT1G50030	TOR	TOR [Source:UniProtKB/TrEMBL;Acc:A0A178WN52]	79.347	99	4056	10520	0
Solyc01g106800.3	0.872185	1.21523	0.0416122	0.0676677	AT5G49630	AAP6	AAP6 [Source:UniProtKB/TrEMBL;Acc:A0A178UHU7]	70.968	95	337	864	6.55e-115
Solyc01g107080.3	1.15406	0.0249168	0.0952608	0.0981463	AT5G67150	NA	Anthranilate N-hydroxycinnamoyl/benzoyltransferase-like protein [Source:UniProtKB/TrEMBL;Acc:Q9FH98]	40.435	95	322	824	1.39e-105
Solyc01g107190.3	-0.89221	2.99662	0.00259228	0.021243	AT5G67420	LBD37	LOB domain-containing protein 37 [Source:UniProtKB/Swiss-Prot;Acc:Q9FN11]	47.843	99	207	528	2.21e-67
Solyc01g107240.3	1.02588	1.41758	0.00617457	0.0317272	AT4G33905	NA	AT4g33900 [Source:UniProtKB/TrEMBL;Acc:Q9FPH4]	59.722	83	268	685	2.45e-90
Solyc01g107370.3	-1.9418	1.25555	0.018446	0.0514532	AT5G59845	GASA10	Gibberellin-regulated protein 10 [Source:UniProtKB/Swiss-Prot;Acc:Q8LFM2]	60.227	97	108	269	2.99e-32
Solyc01g107450.3	-0.870975	5.00419	0.00309199	0.0230979	AT2G15000	NA	unknown protein; FUNCTIONS IN: molecular_function unknown; INVOLVED IN: biological_process unknown; LOCATED IN: chloroplast; EXPRESSED IN: 22 plant structures; EXPRESSED DURING: 13 growth stages; BEST Arabidopsis thaliana protein match is: unknown p /.../ (TAIR:AT4G34265.2); Has 70 Blast hits to 70 proteins in 9 species: Archae - 0; Bacteria - 0; Metazoa - 0; Fungi - 0; Plants - 70; Viruses - 0; …	61.538	99	104	260	1.48e-30
Solyc01g107550.3	0.821208	6.90008	0.024198	0.0549714	AT1G49820	MTK	Methylthioribose kinase [Source:UniProtKB/Swiss-Prot;Acc:Q9C6D2]	76.794	99	687	1772	0
Solyc01g107630.3	-0.793748	1.9374	0.00956151	0.0388464	AT4G05440	EDA35	Cell division cycle protein 123 homolog [Source:UniProtKB/TrEMBL;Acc:Q9M0V1]	61.607	99	425	1093	5.01e-150
Solyc01g107910.3	0.529247	5.07108	0.0096959	0.038964	AT4G34050	CCoAOMT1	S-adenosyl-L-methionine-dependent methyltransferases superfamily protein [Source:TAIR;Acc:AT4G34050]	87.603	94	452	1164	7.56e-163
Solyc01g107990.3	0.589963	4.54308	0.0307989	0.0593935	AT1G49740	NA	F14J22.5 protein [Source:UniProtKB/TrEMBL;Acc:Q9FXA0]	69.527	82	526	1355	0
Solyc01g108035.1	1.18889	0.606525	0.00343343	0.0240825	AT4G33650	DRP3A	NOXY15 [Source:UniProtKB/TrEMBL;Acc:A0A178UUQ6]	39.151	72	121	303	3.25e-32
Solyc01g108040.1	0.872402	-0.454751	0.0876223	0.094103	AT2G14120	DRP3B	Dynamin related protein [Source:UniProtKB/TrEMBL;Acc:F4IFG2]	32.5	75	60.8	146	5.01e-12
Solyc01g108047.1	1.01818	1.32555	0.077271	0.0879699	AT4G17570	GATA26	GATA transcription factor 26 [Source:UniProtKB/TrEMBL;Acc:F4JP80]	32.338	55	89.7	221	1.52e-19
Solyc01g108087.1	0.876607	4.34766	0.000144641	0.00394664	AT3G19290	ABF4	ABRE binding factor 4 [Source:UniProtKB/TrEMBL;Acc:F4JB53]	39.545	99	221	562	1.58e-68
Solyc01g108160.3	0.534303	4.35915	0.0380957	0.0652805	AT3G19190	ATG2	Autophagy-related protein 2 [Source:UniProtKB/Swiss-Prot;Acc:F8S296]	43.517	98	1395	3610	0
Solyc01g108250.3	0.531169	3.39639	0.0341937	0.0626668	AT3G19240	NA	Dem protein [Source:UniProtKB/TrEMBL;Acc:Q9LJK5]	73.445	91	879	2271	0
Solyc01g108650.2	-0.528183	3.96446	0.0896478	0.09533	AT1G49510	emb1273	At1g49510 [Source:UniProtKB/TrEMBL;Acc:Q9XIB8]	49.239	76	228	580	7.39e-75
Solyc01g108910.3	-0.647964	4.66663	0.0055316	0.0306584	AT2G15890	MEE14	CCG-binding protein 1 [Source:UniProtKB/Swiss-Prot;Acc:Q9XIM0]	55.276	99	192	487	4e-62
Solyc01g108935.1	-4.03263	-1.14545	0.000104107	0.00323122	AT3G46770	REM22	B3 domain-containing protein REM22 [Source:UniProtKB/Swiss-Prot;Acc:Q9STF1]	25.091	94	65.1	157	5.41e-12
Solyc01g109010.3	-1.17156	1.06705	0.0614382	0.0789602	AT2G15900	NA	Phox domain-containing protein [Source:UniProtKB/TrEMBL;Acc:F4IJE1]	57.447	70	53.5	127	4.76e-10
Solyc01g109070.2	-0.779395	2.41334	0.0220559	0.0534291	AT2G15910	NA	CSL zinc finger domain-containing protein [Source:UniProtKB/TrEMBL;Acc:Q9XIM2]	79.012	99	140	354	1.37e-45
Solyc01g109080.3	0.637476	5.01584	0.0893067	0.0952572	AT1G50030	TOR	TOR [Source:UniProtKB/TrEMBL;Acc:A0A178WN52]	28.616	18	254	650	4.72e-67
Solyc01g109120.3	0.597896	2.22063	0.0777377	0.088122	AT3G18950	NA	En/Spm-like transposon protein-like [Source:UniProtKB/TrEMBL;Acc:Q9LJ71]	56.568	96	521	1343	0
Solyc01g109220.3	-0.742655	4.41921	0.0190677	0.0514754	AT1G49410	TOM6	Mitochondrial import receptor subunit TOM6 homolog [Source:UniProtKB/Swiss-Prot;Acc:Q9XIA7]	75.472	90	93.2	230	2.21e-27
Solyc01g109310.3	-2.1516	1.4628	0.00262592	0.0213077	AT1G47530	DTX33	Protein DETOXIFICATION 33 [Source:UniProtKB/Swiss-Prot;Acc:Q9SX83]	47.835	96	444	1142	5.92e-153
Solyc01g109500.3	-0.716435	3.54323	0.041666	0.0676677	AT1G49320	USPL1	BURP domain protein USPL1 [Source:UniProtKB/Swiss-Prot;Acc:Q9XI99]	39.273	67	216	549	1.82e-67
Solyc01g109610.3	0.690553	1.53112	0.0540762	0.0743353	AT1G19400	NA	Erythronate-4-phosphate dehydrogenase family protein [Source:UniProtKB/TrEMBL;Acc:Q8VYC6]	53.878	85	247	631	4.18e-81
Solyc01g109700.3	-0.703608	4.92205	0.00208779	0.0190369	AT4G34530	BHLH63	CIB1 [Source:UniProtKB/TrEMBL;Acc:A0A178V495]	47.328	55	201	511	7.41e-61
Solyc01g109720.3	-2.74081	-2.24675	0.0162798	0.049121	AT2G18360	NA	Alpha/beta-Hydrolases superfamily protein [Source:UniProtKB/TrEMBL;Acc:Q9ASW5]	48.71	99	313	801	1.38e-106
Solyc01g109790.3	0.834922	5.38944	0.000190462	0.00472916	AT4G39210	APL3	Glucose-1-phosphate adenylyltransferase [Source:UniProtKB/TrEMBL;Acc:A0A178US50]	70.42	99	789	2037	0
Solyc01g109860.3	-0.95842	0.523519	0.0627785	0.0800201	AT4G36490	SFH12	Phosphatidylinositol/phosphatidylcholine transfer protein SFH12 [Source:UniProtKB/Swiss-Prot;Acc:Q94A34]	61.4	95	678	1750	0
Solyc01g110050.2	-0.627819	5.33369	0.0413572	0.0676037	AT2G16430	PAP10	Purple acid phosphatase [Source:UniProtKB/TrEMBL;Acc:A0A178VZQ7]	75.647	99	759	1959	0
Solyc01g110340.3	0.892716	5.10198	0.0328518	0.0614186	AT4G39010	AtGH9B18	Endoglucanase 24 [Source:UniProtKB/Swiss-Prot;Acc:Q93YQ7]	72.318	94	730	1884	0
Solyc01g110520.3	-0.59677	5.96568	0.00914689	0.0378529	AT4G34740	ASE2	Amidophosphoribosyltransferase [Source:UniProtKB/TrEMBL;Acc:A0A178UYQ3]	86.749	83	860	2222	0
Solyc01g110530.3	-0.50077	5.99643	0.0254791	0.0553656	AT2G18040	PIN1	Peptidyl-prolyl cis-trans isomerase Pin1 [Source:UniProtKB/Swiss-Prot;Acc:Q9SL42]	77.966	98	192	489	7.04e-65
Solyc01g110540.3	-0.586645	5.88074	0.0179998	0.0509837	AT5G15320	NA	ATP synthase E chain [Source:UniProtKB/TrEMBL;Acc:Q8GXE7]	71.429	91	70.5	171	2.31e-18
Solyc01g110560.3	-0.747475	1.45828	0.0293347	0.058726	AT4G34750	NA	Putative uncharacterized protein AT4g34750 [Source:UniProtKB/TrEMBL;Acc:O65694]	55.556	97	158	400	1.92e-50
Solyc01g110590.3	-0.820264	2.66702	0.0250544	0.055102	AT2G21220	NA	Putative auxin-regulated protein [Source:UniProtKB/TrEMBL;Acc:Q9SIG9]	71.277	96	143	361	7.48e-45
Solyc01g110605.1	-0.718054	1.83818	0.0819781	0.0910538	AT4G34760	SAUR50	Auxin-responsive protein SAUR50 [Source:UniProtKB/Swiss-Prot;Acc:O65695]	77.57	69	169	427	2.97e-55
Solyc01g110660.3	-0.938946	2.74577	0.000977048	0.0126005	AT2G21210	NA	SAUR-like auxin-responsive protein family [Source:TAIR;Acc:AT2G21210]	62.5	81	113	282	4.1e-34
Solyc01g110710.3	-0.771256	0.0402922	0.0852391	0.0926061	AT2G21210	NA	SAUR-like auxin-responsive protein family [Source:TAIR;Acc:AT2G21210]	63.75	94	115	289	2.15e-35
Solyc01g110730.3	-0.843884	1.16642	0.026776	0.0563603	AT2G21210	NA	SAUR-like auxin-responsive protein family [Source:TAIR;Acc:AT2G21210]	65	88	115	289	7.3e-34
Solyc01g110780.1	-1.51683	-0.863954	0.0398975	0.0664869	AT4G38840	NA	At4g38840 [Source:UniProtKB/TrEMBL;Acc:Q9T0J2]	57.576	97	124	312	7.74e-39
Solyc01g110843.1	-1.58102	-1.67243	0.0576533	0.076389	AT4G38840	NA	At4g38840 [Source:UniProtKB/TrEMBL;Acc:Q9T0J2]	57.732	93	113	282	5.24e-34
Solyc01g110930.1	-1.48895	-1.63802	0.0423829	0.0681144	AT5G18020	SAUR20	Auxin-responsive protein SAUR20 [Source:UniProtKB/Swiss-Prot;Acc:Q9FJG0]	58.974	93	109	272	6.61e-33
Solyc01g111000.3	-0.821343	0.492521	0.0542975	0.0744455	AT4G38840	NA	At4g38840 [Source:UniProtKB/TrEMBL;Acc:Q9T0J2]	58.163	84	118	296	3.99e-35
Solyc01g111100.3	0.562644	2.85971	0.0313827	0.0598765	AT4G34860	INVB	A/N-InvB [Source:UniProtKB/TrEMBL;Acc:A0A178V2X0]	81.495	98	953	2464	0
Solyc01g111145.1	0.536258	9.9346	0.0485562	0.0714335	AT2G21140	PRP2	Proline-rich protein 2 [Source:UniProtKB/Swiss-Prot;Acc:Q9SKP9]	41.137	95	132	333	4.49e-35
Solyc01g111340.3	0.692412	0.907804	0.0780471	0.0883679	AT4G38650	NA	At4g38650 [Source:UniProtKB/TrEMBL;Acc:Q84VX1]	54.784	98	607	1564	0
Solyc01g111570.3	0.521869	6.41851	0.0346273	0.0630811	AT2G16750	NA	At2g16750 [Source:UniProtKB/TrEMBL;Acc:B5X4Z9]	45.51	95	508	1309	4.3e-173
Solyc01g111700.2	1.05002	0.390536	0.0224846	0.0539782	AT1G20200	RPN3A	26S proteasome non-ATPase regulatory subunit 3 homolog A [Source:UniProtKB/Swiss-Prot;Acc:Q9LNU4]	69.18	92	624	1608	0
Solyc01g111970.3	-1.00851	0.144407	0.0838363	0.0919053	AT1G76160	sks5	Sks5 [Source:UniProtKB/TrEMBL;Acc:A0A178WJJ9]	75.332	98	828	2138	0
Solyc01g112080.3	-0.865628	3.44698	0.0182038	0.0510734	AT2G17120	LYM2	LysM domain-containing GPI-anchored protein 2 [Source:UniProtKB/Swiss-Prot;Acc:O23006]	48.742	91	296	757	1.23e-98
Solyc01g112120.3	6.40457	-2.55846	3.60428e-05	0.00146712	AT1G19250	FMO1	Probable flavin-containing monooxygenase 1 [Source:UniProtKB/Swiss-Prot;Acc:Q9LMA1]	41.509	99	165	417	4.66e-48
Solyc10g005100.3	-0.53247	5.85287	0.0610059	0.0788953	AT4G20260	PCAP1	plasma-membrane associated cation-binding protein 1 [Source:TAIR;Acc:AT4G20260]	63.125	78	176	446	2.51e-56
Solyc10g005120.2	-2.32487	-0.925204	0.0063432	0.0319548	AT4G16330	NA	2-oxoglutarate (2OG) and Fe(II)-dependent oxygenase superfamily protein [Source:UniProtKB/TrEMBL;Acc:F4JLS2]	65.552	88	427	1099	1.7e-150
Solyc10g005230.3	-0.55802	5.20723	0.0139289	0.0460661	AT4G20150	NA	Excitatory amino acid transporter [Source:UniProtKB/TrEMBL;Acc:Q94AL6]	80	99	130	328	1.26e-41
Solyc10g005320.3	-1.42361	1.08318	0.015655	0.0485549	AT5G28237	NA	Tryptophan synthase [Source:UniProtKB/TrEMBL;Acc:F4K727]	69.744	84	571	1472	0
Solyc10g005340.3	-0.57864	3.41187	0.0487362	0.0714356	AT4G04900	RIC10	CRIB domain-containing protein RIC10 [Source:UniProtKB/Swiss-Prot;Acc:Q9M0Y9]	63.636	44	84.7	208	2.03e-21
Solyc10g005380.3	1.93532	-2.48865	0.0808959	0.0904387	AT4G21215	NA	AT4G21215 protein [Source:UniProtKB/TrEMBL;Acc:B9DFM7]	36.413	91	83.2	204	7.16e-20
Solyc10g005400.3	-0.746067	5.63811	0.0529552	0.0737039	AT1G14520	MIOX1	myo-inositol oxygenase 1 [Source:TAIR;Acc:AT1G14520]	78.022	33	470	1209	1.27e-160
Solyc10g005790.3	0.51257	4.33981	0.0391283	0.0659575	AT5G55960	NA	Putative uncharacterized protein At5g55960 [Source:UniProtKB/TrEMBL;Acc:Q93XX1]	67.247	99	797	2058	0
Solyc10g005860.3	1.05338	-0.0981642	0.097352	0.0987842	AT3G13225	NA	WW domain-containing protein [Source:UniProtKB/TrEMBL;Acc:F4JC80]	68.333	80	77	188	3.51e-18
Solyc10g006010.3	0.513442	3.69839	0.0227232	0.0541994	AT5G55630	TPK1	Two-pore potassium channel 1 [Source:UniProtKB/Swiss-Prot;Acc:Q8LBL1]	63.844	87	422	1084	6.56e-148
Solyc10g006310.3	-0.694462	3.26038	0.0612908	0.078951	AT1G50740	FAX5	Protein FATTY ACID EXPORT 5 [Source:UniProtKB/Swiss-Prot;Acc:Q9C6T7]	68.908	99	175	443	5.91e-58
Solyc10g006450.3	-1.93165	-0.711235	0.00703752	0.0336488	AT3G20580	COBL10	COBRA-like protein 10 [Source:UniProtKB/Swiss-Prot;Acc:Q9LJU0]	57.25	99	770	1989	0
Solyc10g006500.3	0.757879	2.02822	0.0768294	0.0877495	AT5G54690	GAUT12	Probable galacturonosyltransferase 12 [Source:UniProtKB/Swiss-Prot;Acc:Q9FH36]	76.449	99	836	2160	0
Solyc10g006560.3	-0.707901	6.10928	0.00994451	0.0392563	AT1G51060	HTA10	Probable histone H2A.1 [Source:UniProtKB/Swiss-Prot;Acc:Q9C681]	85.606	99	219	559	1.99e-75
Solyc10g006580.3	-0.694666	7.46446	0.0306155	0.0592967	AT4G36130	RPL8C	60S ribosomal protein L8-3 [Source:UniProtKB/Swiss-Prot;Acc:Q42064]	92.248	99	498	1281	0
Solyc10g006910.2	-1.04142	0.902865	0.0499115	0.0720433	ATCG00790	NA	NA	61.111	84	89.4	220	9.38e-25
Solyc10g007070.3	-0.923982	0.931489	0.0666243	0.0816694	AT5G53870	ENODL1	At5g53870 [Source:UniProtKB/TrEMBL;Acc:Q9FN39]	52.98	80	150	379	3.55e-44
Solyc10g007110.3	0.560774	5.32048	0.0234079	0.0542203	AT5G53970	NA	Probable aminotransferase TAT2 [Source:UniProtKB/Swiss-Prot;Acc:Q9FN30]	71.535	95	611	1575	0
Solyc10g007505.1	0.63417	2.70989	0.0821532	0.0910768	AT1G53510	MPK18	Mitogen-activated protein kinase 18 [Source:UniProtKB/Swiss-Prot;Acc:Q9C5C0]	85.507	95	388	996	2.51e-133
Solyc10g007570.3	2.32459	0.408877	0.000672103	0.009993	AT1G30040	GA2OX2	Gibberellin 2-beta-dioxygenase 2 [Source:UniProtKB/Swiss-Prot;Acc:Q9XFR9]	53.731	99	357	917	1.32e-123
Solyc10g007930.3	0.613622	1.59132	0.0968498	0.098666	AT3G14610	CYP72A7	Cytochrome P450 [Source:UniProtKB/TrEMBL;Acc:Q9LUD3]	65.306	87	203	517	3.54e-61
Solyc10g007970.2	-0.692949	6.74866	0.0188217	0.0514754	AT5G45775	RPL11C	60S ribosomal protein L11-2 [Source:UniProtKB/Swiss-Prot;Acc:P42794]	96.111	47	360	924	6.15e-126
Solyc10g008040.3	0.935346	-0.129081	0.095077	0.098079	AT2G42560	NA	Late embryogenesis abundant domain-containing protein / LEA domain-containing protein [Source:UniProtKB/TrEMBL;Acc:Q9SIN3]	33.793	68	91.7	226	5.58e-19
Solyc10g008150.1	6.07276	-2.80407	0.00020173	0.00481631	AT1G28480	GRXC9	Glutaredoxin-C9 [Source:UniProtKB/Swiss-Prot;Acc:Q9SGP6]	56.881	99	124	310	1.26e-37
Solyc10g008190.3	-0.549468	4.8964	0.043605	0.0687507	AT2G33845	NA	Expressed protein [Source:UniProtKB/TrEMBL;Acc:Q8RYC3]	71.631	91	201	510	1.35e-66
Solyc10g008200.3	-1.15634	3.22296	4.56142e-06	0.000422799	AT2G20610	SUR1	S-alkyl-thiohydroximate lyase SUR1 [Source:UniProtKB/Swiss-Prot;Acc:Q9SIV0]	53.731	83	240	612	2.13e-77
Solyc10g008230.2	0.800759	1.4317	0.0964993	0.098666	AT3G46730	RPP13L3	Putative disease resistance RPP13-like protein 3 [Source:UniProtKB/Swiss-Prot;Acc:Q9STE7]	33.333	60	219	558	4.05e-60
Solyc10g008320.1	-0.613599	4.81068	0.0559803	0.07542	AT4G28310	NA	At4g28310 [Source:UniProtKB/TrEMBL;Acc:Q8LDV4]	47.087	97	159	401	5.28e-49
Solyc10g008350.3	-1.21812	1.25573	0.0251851	0.0551939	AT4G28290	NA	At4g28290 [Source:UniProtKB/TrEMBL;Acc:Q9M0H9]	46.154	70	57	136	3.28e-12
Solyc10g008390.3	-0.517548	2.83713	0.0700014	0.0833545	AT4G03520	ATHM2	Thioredoxin M2, chloroplastic [Source:UniProtKB/Swiss-Prot;Acc:Q9SEU8]	61.832	70	174	441	1.34e-55
Solyc10g008590.1	-1.05132	0.0171362	0.0247292	0.055102	AT1G03510	PCMP-E3	Putative pentatricopeptide repeat-containing protein At1g03510 [Source:UniProtKB/Swiss-Prot;Acc:Q9LR72]	60.422	99	541	1394	0
Solyc10g008910.1	-0.69522	7.2331	0.0397312	0.066463	AT5G65360	HTR1	Histone H3 [Source:UniProtKB/TrEMBL;Acc:A0A178WG20]	100	99	272	695	7.95e-96
Solyc10g009080.3	-0.609596	3.84078	0.0500533	0.0720433	AT2G33810	SPL3	Squamosa promoter-binding-like protein 3 [Source:UniProtKB/Swiss-Prot;Acc:P93015]	58.14	94	138	348	5.35e-43
Solyc10g009507.1	-0.935894	1.25967	0.0101719	0.0395254	AT4G27250	NA	NAD(P)-binding Rossmann-fold superfamily protein [Source:UniProtKB/TrEMBL;Acc:Q8H1R1]	28.221	86	75.9	185	4.29e-16
Solyc10g011690.3	0.721432	3.14793	0.0969698	0.098666	AT2G46340	SPA1	SPA1 [Source:UniProtKB/TrEMBL;Acc:A0A178VSM9]	45.672	94	805	2080	0
Solyc10g011940.2	1.90971	-1.80723	0.0289737	0.0584867	AT1G08060	MOM	ATP-dependent helicase family protein [Source:TAIR;Acc:AT1G08060]	36.703	53	263	673	3.77e-71
Solyc10g017890.1	-1.20414	3.73109	0.00105907	0.0131237	ATCG00350	NA	NA	68.687	88	265	676	1.19e-82
Solyc10g017900.1	-0.717207	3.15098	0.0647631	0.0810519	ATCG00350	NA	NA	83.019	99	180	456	1.08e-53
Solyc10g017910.2	-0.860341	1.23541	0.0353513	0.0636529	ATCG00340	NA	NA	60.352	98	231	588	5.1e-72
Solyc10g017940.1	-1.36794	2.6658	0.00211025	0.0190369	ATCG00280	NA	NA	60.985	96	296	757	2e-99
Solyc10g018190.2	5.88799	-2.92174	0.000408879	0.00774997	AT5G24530	DMR6	Protein DOWNY MILDEW RESISTANCE 6 [Source:UniProtKB/Swiss-Prot;Acc:Q9FLV0]	37.463	98	211	537	5.1e-66
Solyc10g018250.2	-0.551371	5.84526	0.0364364	0.0646225	AT4G00100	RPS13B	40S ribosomal protein S13-2 [Source:UniProtKB/Swiss-Prot;Acc:P59224]	93.377	99	287	734	3.51e-101
Solyc10g018610.1	-2.21056	-1.2776	0.00122107	0.0137191	ATCG01310	NA	NA	80.808	59	162	410	4.47e-50
Solyc10g018640.2	3.99378	-2.17573	0.000159713	0.00425511	AT3G60520	NA	At3g60520 [Source:UniProtKB/TrEMBL;Acc:Q9M207]	53.846	99	126	317	2.02e-38
Solyc10g024330.2	6.51237	-2.47656	4.09123e-05	0.00161247	AT2G17390	AKR2B	Ankyrin repeat domain-containing protein 2B [Source:UniProtKB/Swiss-Prot;Acc:Q29Q26]	65.068	99	380	977	5.82e-133
Solyc10g061830.2	-1.17152	1.94398	0.019202	0.0515445	ATCG00280	NA	NA	90.909	87	105	263	8.68e-29
Solyc10g061970.2	-0.85802	1.60733	0.0193556	0.0518231	AT3G10950	RPL37AB	Putative 60S ribosomal protein L37a-1 [Source:UniProtKB/Swiss-Prot;Acc:Q9SRK6]	94.565	99	177	448	1.72e-59
Solyc10g062020.1	-2.78182	-2.58752	0.00436057	0.0270744	ATMG00513	NA	NA	48.171	85	130	327	7.37e-35
Solyc10g062160.2	-0.980263	-0.325039	0.0732719	0.0853051	AT3G60190	DRP1E	Dynamin-related protein 1E [Source:UniProtKB/Swiss-Prot;Acc:Q9FNX5]	78.905	99	1026	2654	0
Solyc10g044510.2	-1.75723	3.83027	0.00596991	0.0312727	AT1G11000	MLO4	MLO-like protein 4 [Source:UniProtKB/Swiss-Prot;Acc:O23693]	61.486	99	680	1754	0
Solyc10g045240.2	0.665226	3.89979	0.0422361	0.0680784	AT2G44480	BGLU17	beta glucosidase 17 [Source:TAIR;Acc:AT2G44480]	56.576	93	597	1538	0
Solyc10g047400.1	-1.2236	-1.32124	0.0783678	0.0886906	ATCG01110	NA	NA	77.419	80	152	383	9.74e-46
Solyc10g047410.1	-1.13092	3.95808	0.00887423	0.0372838	ATCG00280	NA	NA	69.318	53	233	594	2.26e-73
Solyc10g047670.2	0.615425	2.7431	0.0833157	0.0915772	AT1G74520	HVA22A	HVA22-like protein a [Source:UniProtKB/Swiss-Prot;Acc:Q9S7V4]	38.503	33	131	329	2.63e-35
Solyc10g048060.1	-2.04854	-2.33561	0.042007	0.0679944	ATMG00030	NA	NA	81.579	51	134	336	2.46e-41
Solyc10g048065.1	-1.23389	-0.526088	0.0204343	0.052804	ATMG00570	NA	NA	79.098	59	375	964	1.05e-130
Solyc10g049590.1	-1.52675	0.867464	0.00266104	0.0213141	ATCG00190	NA	NA	87.097	30	55.8	133	2.98e-10
Solyc10g049640.2	-1.34129	-1.90548	0.0964335	0.098666	AT3G19553	NA	PUT5 [Source:UniProtKB/TrEMBL;Acc:A0A178VGC5]	71.888	95	672	1735	0
Solyc10g049660.2	-2.39582	-1.68559	0.0209916	0.052804	AT2G14820	NPY2	BTB/POZ domain-containing protein NPY2 [Source:UniProtKB/Swiss-Prot;Acc:O80970]	60.714	94	705	1819	0
Solyc10g052470.1	-1.60969	1.831	4.00745e-05	0.00160492	AT4G39250	RL1	RSM2 [Source:UniProtKB/TrEMBL;Acc:A0A178UXD0]	69.014	80	113	283	2.52e-34
Solyc10g052500.2	2.60374	5.78998	0.00034435	0.00678589	AT4G39230	NA	NAD(P)H oxidoreductase, isoflavone reductase-like protein [Source:UniProtKB/TrEMBL;Acc:Q9T030]	70.779	99	456	1172	4.32e-158
Solyc10g052600.1	-1.89397	-0.524715	0.000588023	0.00935854	AT3G05390	NA	F22F7.17 protein [Source:UniProtKB/TrEMBL;Acc:Q9MA52]	42.773	85	285	728	5.65e-92
Solyc10g052740.2	-1.3727	2.647	0.000368871	0.00710005	ATCG00350	NA	NA	95.699	75	184	466	1.94e-55
Solyc10g054060.2	-0.508188	4.04671	0.0316431	0.0601607	AT3G26360	NA	Ribosomal protein S21 family protein [Source:UniProtKB/TrEMBL;Acc:F4JCI2]	64.646	63	119	298	1.86e-35
Solyc10g054130.2	-1.16415	-0.584122	0.0651349	0.0812091	AT4G34640	SQS1	Squalene synthase 1 [Source:UniProtKB/Swiss-Prot;Acc:P53799]	59.471	99	553	1424	0
Solyc10g055450.2	0.645692	6.1287	0.0473816	0.070999	AT4G38600	UPL3	E3 ubiquitin-protein ligase UPL3 [Source:UniProtKB/Swiss-Prot;Acc:Q6WWW4]	67.261	99	2309	5983	0
Solyc10g055610.2	-0.951504	1.46299	0.00559589	0.0307776	AT1G75950	SKP1A	SKP1-like protein 1A [Source:UniProtKB/Swiss-Prot;Acc:Q39255]	71.242	97	205	522	7.47e-69
Solyc10g055780.1	-0.755412	2.99723	0.0034107	0.0240825	AT3G12500	CHI-B	Basic endochitinase B [Source:UniProtKB/Swiss-Prot;Acc:P19171]	71.598	99	253	646	6.71e-85
Solyc10g074650.2	0.588112	4.44629	0.0848104	0.092392	AT2G38650	GAUT7	Probable galacturonosyltransferase 7 [Source:UniProtKB/Swiss-Prot;Acc:Q9ZVI7]	58.98	88	566	1458	0
Solyc10g074790.2	0.83028	4.8565	0.000888286	0.011802	AT5G01990	PILS6	Protein PIN-LIKES 6 [Source:UniProtKB/Swiss-Prot;Acc:Q9LZN2]	69.976	96	597	1539	0
Solyc10g074827.1	1.69453	-0.426222	0.0470455	0.0706679	AT4G23160	CRK8	cysteine-rich RLK (RECEPTOR-like protein kinase) 8 [Source:TAIR;Acc:AT4G23160]	39.056	61	172	436	2.82e-45
Solyc10g074880.2	0.889459	3.1671	0.000335625	0.00676293	AT3G08640	RER3	Protein RETICULATA-RELATED 3, chloroplastic [Source:UniProtKB/Swiss-Prot;Acc:Q9C9Z2]	69.884	77	375	962	3.81e-130
Solyc10g074920.2	0.896528	4.82639	0.0188131	0.0514754	AT5G01930	MAN6	Mannan endo-1,4-beta-mannosidase 6 [Source:UniProtKB/Swiss-Prot;Acc:Q9LZV3]	68.552	97	667	1722	0
Solyc10g075030.2	0.730289	2.68771	0.0826864	0.0911683	AT4G32010	VAL2	B3 domain-containing transcription repressor VAL2 [Source:UniProtKB/Swiss-Prot;Acc:Q5CCK4]	42.724	99	221	564	5.05e-66
Solyc10g075090.2	0.721337	5.57245	0.0861857	0.0932597	AT2G38530	LTP2	Non-specific lipid-transfer protein [Source:UniProtKB/TrEMBL;Acc:A0A178W063]	50.442	95	104	259	5.17e-30
Solyc10g075110.2	-0.613646	4.88747	0.0144282	0.0467082	AT2G38530	LTP2	Non-specific lipid-transfer protein [Source:UniProtKB/TrEMBL;Acc:A0A178W063]	55.172	82	108	269	4.09e-31
Solyc10g076250.2	1.92037	3.6053	0.000208653	0.00493416	AT3G08860	PYD4	Alanine--glyoxylate aminotransferase 2 homolog 3, mitochondrial [Source:UniProtKB/Swiss-Prot;Acc:Q9SR86]	72.996	99	735	1897	0
Solyc10g076410.1	-1.07167	0.1434	0.0473943	0.070999	AT2G38310	PYL4	Abscisic acid receptor PYL4 [Source:UniProtKB/Swiss-Prot;Acc:O80920]	75	78	234	597	1.29e-78
Solyc10g076550.2	-0.721857	2.29619	0.096195	0.098666	AT1G21230	WAK5	Wall-associated receptor kinase 5 [Source:UniProtKB/Swiss-Prot;Acc:Q9LMN7]	54.079	92	342	876	1.34e-106
Solyc10g076780.1	-1.70304	-1.9278	0.0396521	0.0663899	AT2G38150	NA	Alpha 1,4-glycosyltransferase family protein [Source:UniProtKB/TrEMBL;Acc:F4IS00]	45.477	98	367	942	9.7e-125
Solyc10g076900.2	0.750126	1.33796	0.0356268	0.0638692	AT2G38910	CPK20	CPK20 [Source:UniProtKB/TrEMBL;Acc:A0A178VWI7]	70.034	99	848	2190	0
Solyc10g078170.2	1.39918	-1.31092	0.0487104	0.0714356	AT2G40850	PI4KG1	Phosphatidylinositol 4-kinase gamma 1 [Source:UniProtKB/Swiss-Prot;Acc:O22199]	47.782	99	498	1281	2.57e-171
Solyc10g078350.2	-1.20141	-0.613581	0.0651832	0.0812091	AT5G05140	MED26B	Probable mediator of RNA polymerase II transcription subunit 26b [Source:UniProtKB/Swiss-Prot;Acc:Q9FHK9]	37.079	99	198	504	7.17e-59
Solyc10g078360.2	-1.14007	3.26395	0.0980794	0.0990367	AT3G55310	NA	Beta-ketoacyl-ACP reductase-like protein [Source:UniProtKB/TrEMBL;Acc:Q67Z59]	56.272	95	328	842	7.91e-114
Solyc10g078495.1	0.834942	0.48177	0.0699477	0.0833545	AT5G18290	SIP1-2	Probable aquaporin SIP1-2 [Source:UniProtKB/Swiss-Prot;Acc:Q9FK43]	45.361	93	73.2	178	7.16e-17
Solyc10g078510.2	0.541111	4.88694	0.0115971	0.0423061	AT1G64760	NA	Glucan endo-1,3-beta-glucosidase 8 [Source:UniProtKB/Swiss-Prot;Acc:Q6NKW9]	71.681	66	681	1757	0
Solyc10g078540.2	-1.04305	4.02505	0.00403705	0.0264104	AT3G03920	NA	Putative H/ACA ribonucleoprotein complex subunit 1-like protein 1 [Source:UniProtKB/Swiss-Prot;Acc:Q8VZT0]	72.297	99	179	454	5.6e-58
Solyc10g078560.2	0.576361	6.73622	0.0111197	0.0415818	AT5G18170	GDH1	Glutamate dehydrogenase [Source:UniProtKB/TrEMBL;Acc:A0A178UEK9]	89.781	55	777	2006	0
Solyc10g078620.1	-0.607042	8.70413	0.037464	0.0651422	AT2G37270	RPS5A	40S ribosomal protein S5-1 [Source:UniProtKB/Swiss-Prot;Acc:Q9ZUT9]	80.097	95	352	904	3.24e-125
Solyc10g078630.2	-0.728324	8.28071	0.00695907	0.0336488	AT5G64140	RPS28C	RPS28 [Source:UniProtKB/TrEMBL;Acc:A0A178UA91]	83.077	98	108	271	2.46e-33
Solyc10g078660.2	-0.509679	5.54625	0.0270081	0.0564738	AT2G44860	NA	Probable ribosome biogenesis protein RLP24 [Source:UniProtKB/Swiss-Prot;Acc:O22165]	71.257	99	239	609	8.88e-82
Solyc10g078750.2	-0.563619	4.39287	0.012633	0.0441179	AT5G06770	NA	Zinc finger CCCH domain-containing protein 52 [Source:UniProtKB/Swiss-Prot;Acc:Q9FG30]	51.342	99	270	689	1.09e-90
Solyc10g078920.2	-0.571708	4.7365	0.0366454	0.0647354	AT5G06690	WCRKC1	WCRKC thioredoxin 1 [Source:UniProtKB/TrEMBL;Acc:F4K3Y1]	57.143	99	225	573	2.88e-75
Solyc10g078960.2	-0.762051	8.63303	0.00590335	0.0312727	AT1G57860	RPL21E	60S ribosomal protein L21-2 [Source:UniProtKB/Swiss-Prot;Acc:Q9FDZ9]	84.146	99	292	747	7.63e-103
Solyc10g079350.2	-1.18778	5.40325	0.010611	0.0404717	AT3G10330	TFIIB2	Transcription initiation factor IIB-2 [Source:UniProtKB/Swiss-Prot;Acc:Q9SS44]	90.909	15	186	473	1.18e-53
Solyc10g079410.2	1.83068	-1.99397	0.0628282	0.0800248	AT5G04040	SDP1	SDP1 [Source:UniProtKB/TrEMBL;Acc:A0A178UB07]	69.804	98	1152	2981	0
Solyc10g079530.1	1.02768	-0.250682	0.0484833	0.0714335	AT3G50170	NA	Putative uncharacterized protein F11C1_10 [Source:UniProtKB/TrEMBL;Acc:Q9S7S4]	30.769	86	174	441	7.72e-48
Solyc10g079710.2	-0.723787	1.98279	0.0195327	0.0519862	AT3G57040	ARR9	Two-component response regulator ARR9 [Source:UniProtKB/Swiss-Prot;Acc:O80366]	65.169	34	213	543	7.01e-66
Solyc10g080040.2	-0.690355	4.38138	0.00194845	0.0184657	AT4G37510	RNC1	Ribonuclease III domain-containing protein RNC1, chloroplastic [Source:UniProtKB/Swiss-Prot;Acc:Q9SZV0]	86.765	95	386	991	1.19e-133
Solyc10g080070.2	-0.745685	2.11759	0.017378	0.0502908	AT2G41670	SIN2	Short integuments 2, mitochondrial [Source:UniProtKB/Swiss-Prot;Acc:Q8L607]	75.07	98	547	1409	0
Solyc10g080397.1	-0.696094	0.942749	0.0680659	0.0825395	AT1G18560	NA	BED zinc finger and hAT dimerization domain-containing protein [Source:UniProtKB/TrEMBL;Acc:F4ICA1]	42	40	45.4	106	2.31e-06
Solyc10g080480.2	-0.529228	3.96043	0.0797557	0.0895948	AT3G12130	NA	Zinc finger CCCH domain-containing protein 36 [Source:UniProtKB/Swiss-Prot;Acc:Q9C7C3]	49.158	99	226	575	1.81e-73
Solyc10g080590.2	-0.521411	6.64254	0.062882	0.0800248	AT1G09690	RPL21A	60S ribosomal protein L21-1 [Source:UniProtKB/Swiss-Prot;Acc:Q43291]	81.707	99	285	730	2.85e-100
Solyc10g080760.2	-0.632633	2.39497	0.0465603	0.0704934	AT3G12600	NUDT16	Nudix hydrolase 16, mitochondrial [Source:UniProtKB/Swiss-Prot;Acc:Q9LHK1]	69.006	95	234	596	2.66e-79
Solyc10g080920.2	-1.49227	1.86368	0.0285704	0.058171	AT4G39250	RL1	RSM2 [Source:UniProtKB/TrEMBL;Acc:A0A178UXD0]	53.933	95	106	264	2.27e-31
Solyc10g081200.1	1.03285	3.82505	0.0559313	0.0754091	AT5G17910	NA	Cardiomyopathy-associated protein [Source:UniProtKB/TrEMBL;Acc:Q9FKN5]	40.181	51	384	987	2.14e-111
Solyc10g081230.2	0.808735	2.19572	0.0096508	0.0389502	AT1G08700	PS1	Presenilin [Source:UniProtKB/TrEMBL;Acc:Q0V7S4]	57.381	91	421	1083	1.11e-145
Solyc10g081290.2	-1.11175	1.82713	0.00677974	0.0330545	AT5G64270	NA	Nuclear protein-like [Source:UniProtKB/TrEMBL;Acc:Q9FMF9]	55.263	55	125	315	3.53e-33
Solyc10g081370.2	-0.659258	5.84308	0.00846289	0.0366016	AT4G30220	RUXF	Small nuclear ribonucleoprotein F [Source:UniProtKB/TrEMBL;Acc:F4JPK5]	81.818	99	155	391	6.19e-51
Solyc10g081640.2	2.19501	-0.692626	0.0134178	0.0455143	AT2G38910	CPK20	CPK20 [Source:UniProtKB/TrEMBL;Acc:A0A178VWI7]	71.039	99	869	2246	0
Solyc10g081790.1	2.69014	-2.18466	0.0139163	0.0460661	AT5G06490	ATL71	Putative RING-H2 finger protein ATL71 [Source:UniProtKB/Swiss-Prot;Acc:Q9FG21]	49.741	96	181	458	6.01e-58
Solyc10g081880.2	1.27358	1.72728	0.0681345	0.0825395	AT5G65560	NA	Pentatricopeptide repeat-containing protein At5g65560 [Source:UniProtKB/Swiss-Prot;Acc:Q9LSL9]	50.869	98	884	2283	0
Solyc10g083165.1	-0.736865	6.21771	0.0189549	0.0514754	AT5G04800	RPS17D	40S ribosomal protein S17-4 [Source:UniProtKB/Swiss-Prot;Acc:Q9LZ17]	80.597	96	220	560	4e-75
Solyc10g083170.2	-1.02131	2.29103	0.002106	0.0190369	AT1G52340	ABA2	Xanthoxin dehydrogenase [Source:UniProtKB/Swiss-Prot;Acc:Q9C826]	50.923	94	257	656	1.31e-81
Solyc10g083280.2	-0.544403	6.9128	0.0883728	0.0946633	AT3G52570	NA	AT3g52570/F22O6_50 [Source:UniProtKB/TrEMBL;Acc:Q8VXV0]	63.009	61	399	1026	5.3e-137
Solyc10g083410.1	1.59612	-1.70683	0.0680222	0.0825395	AT3G52790	NA	At3g52790 [Source:UniProtKB/TrEMBL;Acc:Q9LXI6]	54.369	91	120	300	1.74e-36
Solyc10g083510.2	-0.911403	1.4305	0.0670441	0.0819648	AT3G52910	GRF4	Growth-regulating factor 4 [Source:UniProtKB/Swiss-Prot;Acc:Q8L8A7]	42.716	97	253	646	6.92e-81
Solyc10g083600.2	-0.601001	4.61175	0.0297996	0.0587403	AT3G23620	NA	Ribosome production factor 2 homolog [Source:UniProtKB/Swiss-Prot;Acc:Q9LUG5]	68.454	99	442	1138	1.75e-157
Solyc10g083675.1	1.02734	2.6472	0.00304277	0.0228945	AT5G03760	CSLA9	RAT4 [Source:UniProtKB/TrEMBL;Acc:A0A178UH35]	71.849	99	378	970	3.69e-130
Solyc10g083740.2	-0.817959	5.83852	0.027238	0.0567858	AT2G36620	RPL24A	60S ribosomal protein L24-1 [Source:UniProtKB/Swiss-Prot;Acc:Q42347]	83.108	92	232	592	3.25e-79
Solyc10g084150.2	-0.586033	6.50261	0.0250096	0.055102	AT2G37210	NA	Cytokinin riboside 5'-monophosphate phosphoribohydrolase [Source:UniProtKB/TrEMBL;Acc:F4IQ18]	88.406	94	381	978	3.46e-136
Solyc10g084310.2	-0.824538	6.33684	0.00625623	0.0319548	AT5G02960	RPS23B	40S ribosomal protein S23-2 [Source:UniProtKB/Swiss-Prot;Acc:P49201]	96.479	99	273	699	3.06e-96
Solyc10g084320.2	-1.1643	7.07919	0.0664628	0.0815923	AT5G67090	SBT1.9	Subtilisin-like protease SBT1.9 [Source:UniProtKB/Swiss-Prot;Acc:Q9FHA4]	42.364	99	528	1360	1.77e-178
Solyc10g084410.2	1.14773	6.00612	0.0103328	0.0399042	AT3G12620	PP2C38	Probable protein phosphatase 2C 38 [Source:UniProtKB/Swiss-Prot;Acc:Q9LHJ9]	71.003	60	552	1423	0
Solyc10g087013.1	0.724014	1.62038	0.0326958	0.0612576	AT3G26310	CYP71B35	Putative cytochrome P450 [Source:UniProtKB/TrEMBL;Acc:Q0WVN2]	44.235	98	410	1055	4.84e-138
Solyc10g084630.2	-0.66269	3.05573	0.0280379	0.0577148	AT2G37510	NA	RNA-binding (RRM/RBD/RNP motifs) family protein [Source:TAIR;Acc:AT2G37510]	55.797	96	140	353	1.17e-43
Solyc10g084760.2	0.573065	5.63473	0.0642908	0.0807865	AT5G02310	PRT6	E3 ubiquitin-protein ligase PRT6 [Source:UniProtKB/Swiss-Prot;Acc:F4KCC2]	48.182	98	1739	4505	0
Solyc10g084840.2	-0.952015	2.33509	0.0423335	0.0680791	AT5G02140	NA	Pathogenesis-related thaumatin superfamily protein [Source:UniProtKB/TrEMBL;Acc:Q9LZL8]	72.764	99	354	909	4.69e-124
Solyc10g085090.2	0.751935	0.952916	0.0679345	0.0825395	AT2G38080	IRX12	Laccase-4 [Source:UniProtKB/Swiss-Prot;Acc:O80434]	77.947	99	874	2257	0
Solyc10g085215.1	-0.506424	5.27024	0.0667083	0.0816997	AT5G01350	NA	AT5g01350/T10O8_60 [Source:UniProtKB/TrEMBL;Acc:Q93W37]	67.143	96	100	248	1.44e-29
Solyc10g085280.2	0.842627	3.75631	0.000519197	0.0087815	AT5G59580	UGT76E1	UDP-glycosyltransferase 76E1 [Source:UniProtKB/Swiss-Prot;Acc:Q9LTH3]	42.342	97	380	975	1.52e-117
Solyc10g085310.1	-1.24059	2.57105	7.34738e-05	0.00249912	AT2G38310	PYL4	Abscisic acid receptor PYL4 [Source:UniProtKB/Swiss-Prot;Acc:O80920]	72.527	85	249	636	2.25e-84
Solyc10g085350.2	-0.812475	2.00571	0.0323725	0.061034	AT5G01650	NA	Tautomerase/MIF superfamily protein [Source:UniProtKB/TrEMBL;Acc:F4K9G5]	60	97	149	375	1.08e-47
Solyc10g085400.2	0.881065	2.35186	0.007434	0.0346142	AT3G08840	NA	D-alanine-D-alanine ligase family [Source:UniProtKB/TrEMBL;Acc:A0A1I9LPE3]	69.108	92	1236	3198	0
Solyc10g085480.2	-0.542718	7.67539	0.073414	0.0853803	AT2G36620	RPL24A	60S ribosomal protein L24-1 [Source:UniProtKB/Swiss-Prot;Acc:Q42347]	83.439	95	245	626	2.64e-84
Solyc10g085610.2	0.68403	3.25064	0.0205524	0.052804	AT3G52870	IQM3	IQ domain-containing protein IQM3 [Source:UniProtKB/Swiss-Prot;Acc:Q9LFA4]	61.538	92	507	1306	6.63e-179
Solyc10g085670.2	0.801546	3.51118	0.067407	0.0822267	AT1G79620	NA	Leucine-rich repeat protein kinase family protein [Source:TAIR;Acc:AT1G79620]	73.085	99	1437	3719	0
Solyc10g085715.1	0.70718	2.30158	0.0247713	0.055102	AT1G29690	CAD1	MACPF domain-containing protein CAD1 [Source:UniProtKB/Swiss-Prot;Acc:Q9C7N2]	52.632	86	254	650	3.27e-81
Solyc10g085800.2	0.589813	1.46103	0.0918743	0.0966627	AT2G27930	NA	PLATZ transcription factor family protein [Source:TAIR;Acc:AT2G27930]	54.502	99	209	533	3.27e-69
Solyc10g085870.1	0.820644	5.25627	0.0540053	0.0743127	AT2G36780	UGT73C3	UDP-glycosyltransferase 73C3 [Source:UniProtKB/Swiss-Prot;Acc:Q9ZQ96]	57.261	97	562	1449	0
Solyc10g086250.2	1.18498	3.83782	4.71529e-06	0.000422799	AT1G66370	MYB113	Transcription factor MYB113 [Source:UniProtKB/Swiss-Prot;Acc:Q9FNV9]	51.142	75	197	502	1.37e-62
Solyc10g086460.2	-2.8166	-1.00618	0.00595632	0.0312727	AT5G59370	ACT4	Actin-4 [Source:UniProtKB/Swiss-Prot;Acc:P53494]	94.96	99	748	1930	0
Solyc10g086480.2	0.526159	3.35485	0.0296989	0.0587403	AT3G09410	PAE5	Pectin acetylesterase 5 [Source:UniProtKB/Swiss-Prot;Acc:Q9SR22]	55.85	99	541	1394	0
Solyc10g086510.2	-0.63144	4.83444	0.0215159	0.0530453	AT3G46560	TIM9	Mitochondrial import inner membrane translocase subunit TIM9 [Source:UniProtKB/Swiss-Prot;Acc:Q9XGX9]	78.495	99	156	394	2.92e-51
Solyc10g086530.1	1.00645	3.15451	0.00689252	0.0334914	AT2G37650	SCL9	Scarecrow-like protein 9 [Source:UniProtKB/Swiss-Prot;Acc:O80933]	53.256	88	688	1775	0
Solyc10g086565.1	-0.871513	0.600072	0.0767646	0.0877159	AT3G09320	PAT16	S-acyltransferase [Source:UniProtKB/TrEMBL;Acc:A0A178VGE0]	65.125	98	385	990	6.73e-136
Solyc10g086570.3	-0.746976	4.97271	0.00641317	0.0319548	AT5G02160	NA	AT5g02160 [Source:UniProtKB/TrEMBL;Acc:Q9FPH2]	73.394	83	146	369	2.42e-46
Solyc10g086620.2	-0.947744	0.557983	0.0166016	0.0494829	AT5G06060	NA	Tropinone reductase homolog At5g06060 [Source:UniProtKB/Swiss-Prot;Acc:Q9LHT0]	56.923	95	305	781	1.31e-104
Solyc10g086740.2	1.63656	-1.47302	0.0867189	0.0934822	AT2G37960	NA	Myosin-M heavy protein [Source:UniProtKB/TrEMBL;Acc:Q5S4W1]	40.65	70	165	418	9.94e-47
Solyc11g005560.2	0.95022	3.42159	0.00213579	0.0190369	AT5G64740	CESA6	Cellulose synthase A catalytic subunit 6 [UDP-forming] [Source:UniProtKB/Swiss-Prot;Acc:Q94JQ6]	77.507	98	1675	4338	0
Solyc11g005630.1	-0.720582	2.74431	0.015518	0.0485549	AT5G60900	RLK1	receptor-like protein kinase 1 [Source:TAIR;Acc:AT5G60900]	36.727	99	480	1235	5.6e-158
Solyc11g005680.2	-0.709732	7.49224	0.00702312	0.0336488	AT4G09800	RPS18C	40S ribosomal protein S18 [Source:UniProtKB/Swiss-Prot;Acc:P34788]	91.447	99	295	755	2.27e-104
Solyc11g005880.2	-0.67562	5.665	0.012677	0.0441997	AT3G62790	NA	NADH dehydrogenase [ubiquinone] iron-sulfur protein 5-B [Source:UniProtKB/Swiss-Prot;Acc:Q9LZI6]	83.133	98	145	367	2.34e-47
Solyc11g006070.2	-0.609473	5.34713	0.02626	0.0559326	AT3G56070	CYP19-3	Peptidyl-prolyl cis-trans isomerase CYP19-3 [Source:UniProtKB/Swiss-Prot;Acc:Q38867]	79.882	96	276	707	2.78e-96
Solyc11g006230.2	-0.997914	2.81725	0.00118665	0.0136183	AT5G28640	GIF1	GRF1-interacting factor 1 [Source:UniProtKB/Swiss-Prot;Acc:Q8L8A5]	61.404	99	177	448	1.03e-55
Solyc11g006675.1	-1.37031	1.42892	0.00760412	0.0349649	ATCG00710	NA	NA	89.474	39	73.9	180	7.3e-19
Solyc11g006690.1	-0.667025	6.8452	0.0262881	0.0559326	AT5G04800	RPS17D	40S ribosomal protein S17-4 [Source:UniProtKB/Swiss-Prot;Acc:Q9LZ17]	85.401	94	231	590	1.68e-79
Solyc11g006740.2	-1.64135	-0.546856	0.00245648	0.0204679	AT2G02240	MEE66	F-box protein At2g02240 [Source:UniProtKB/Swiss-Prot;Acc:Q3E6P4]	40.23	90	190	483	1.4e-58
Solyc11g007200.2	-0.829847	6.67665	0.00349893	0.0243357	AT3G56240	CCH	Copper transport protein CCH [Source:UniProtKB/Swiss-Prot;Acc:O82089]	97.015	59	137	346	2.77e-43
Solyc11g007470.2	2.11698	-2.42058	0.0530271	0.0737626	AT5G49690	UGT91C1	UDP-glycosyltransferase 91C1 [Source:UniProtKB/Swiss-Prot;Acc:Q9LTA3]	30.635	96	194	493	2.9e-53
Solyc11g007710.2	-0.600494	2.63661	0.0570902	0.0759321	AT5G04520	NA	3-oxoacyl-[acyl-carrier-protein] synthase-like protein [Source:UniProtKB/TrEMBL;Acc:Q9LZ73]	79.443	97	485	1249	5.03e-175
Solyc11g007803.1	-1.58428	-0.0733165	0.00590781	0.0312727	AT2G47300	NA	Ribonuclease Ps [Source:UniProtKB/TrEMBL;Acc:F4IL30]	46.405	94	136	343	9e-38
Solyc11g007840.2	0.780683	2.82138	0.0562191	0.0756058	AT5G04480	NA	AT5g04480/T32M21_80 [Source:UniProtKB/TrEMBL;Acc:Q940Y7]	55.949	99	1134	2933	0
Solyc11g007900.2	0.627825	7.15778	0.025499	0.0553656	AT2G36690	NA	2-oxoglutarate (2OG) and Fe(II)-dependent oxygenase superfamily protein [Source:UniProtKB/TrEMBL;Acc:F4INZ9]	63.077	12	274	701	7.62e-82
Solyc11g008200.1	-1.28408	0.371747	0.00776467	0.0355107	AT2G39210	NA	At2g39210/T16B24.15 [Source:UniProtKB/TrEMBL;Acc:O80960]	67.753	96	803	2073	0
Solyc11g008250.2	0.698525	6.83444	0.0411549	0.0674328	AT3G10420	SPD1	P-loop containing nucleoside triphosphate hydrolases superfamily protein [Source:UniProtKB/TrEMBL;Acc:F4J3R7]	70.047	87	571	1471	0
Solyc11g008380.2	0.679496	2.21002	0.0806764	0.0903154	AT3G10370	SDP6	Glycerol-3-phosphate dehydrogenase SDP6, mitochondrial [Source:UniProtKB/Swiss-Prot;Acc:Q9SS48]	81.37	93	619	1595	0
Solyc11g008470.2	0.573442	6.1486	0.0435493	0.0687507	AT2G39130	AVT1C	Amino acid transporter AVT1C [Source:UniProtKB/Swiss-Prot;Acc:F4IUW3]	65.278	33	660	1702	0
Solyc11g008520.2	-0.618945	7.14006	0.0134033	0.0455143	AT3G03300	DCL2	Endoribonuclease Dicer homolog 2 [Source:UniProtKB/Swiss-Prot;Acc:Q3EBC8]	50.131	83	1123	2906	0
Solyc11g008560.2	0.50842	2.6679	0.0860036	0.0931601	AT3G03305	NA	Putative metallophosphoesterase At3g03305 [Source:UniProtKB/Swiss-Prot;Acc:Q0WVZ1]	55.05	51	741	1912	0
Solyc11g008630.2	0.50374	6.61416	0.0608241	0.0788237	AT1G65450	NA	GLC [Source:UniProtKB/TrEMBL;Acc:A0A178W297]	58.244	99	540	1392	0
Solyc11g008800.2	0.596698	4.6441	0.030833	0.0593935	AT1G65580	IP5P15	Type II inositol polyphosphate 5-phosphatase 15 [Source:UniProtKB/Swiss-Prot;Acc:Q84W55]	59.946	93	1361	3523	0
Solyc11g008830.2	-0.869482	0.935429	0.0701646	0.0833545	AT1G65620	LBD6	AS2 [Source:UniProtKB/TrEMBL;Acc:A0A178WIA0]	65.639	98	252	643	2.67e-85
Solyc11g010200.2	-0.703138	6.21213	0.0228493	0.0542203	AT1G78300	GRF2	14-3-3-like protein GF14 omega [Source:UniProtKB/Swiss-Prot;Acc:Q01525]	88.672	98	456	1173	1.53e-164
Solyc11g010450.2	0.524853	4.24406	0.0369631	0.0649621	AT2G22480	PFK5	ATP-dependent 6-phosphofructokinase 5, chloroplastic [Source:UniProtKB/Swiss-Prot;Acc:Q8VYN6]	78.108	99	879	2270	0
Solyc11g010480.2	0.619833	8.0365	0.0149096	0.0475672	AT4G38100	CURT1D	Protein CURVATURE THYLAKOID 1D, chloroplastic [Source:UniProtKB/Swiss-Prot;Acc:Q8LDD3]	50.538	18	107	268	7.5e-27
Solyc11g010600.2	0.736377	8.53658	0.00158372	0.0157927	AT5G65470	OFUT39	O-fucosyltransferase 39 [Source:UniProtKB/Swiss-Prot;Acc:Q0WUZ5]	71.092	91	685	1767	0
Solyc11g010850.2	0.56865	5.98322	0.0351769	0.0635231	AT4G15560	DXS	DXS1 [Source:UniProtKB/TrEMBL;Acc:A0A178V5I0]	74.04	91	1030	2662	0
Solyc11g011030.2	-0.580466	5.85172	0.0435674	0.0687507	AT1G74950	TIFY10B	TIFY10B [Source:UniProtKB/TrEMBL;Acc:A0A178WA69]	37.273	40	55.8	133	3.84e-09
Solyc11g011080.2	0.661706	2.35331	0.0220255	0.0534075	AT5G17680	NA	Disease resistance protein (TIR-NBS-LRR class) [Source:UniProtKB/TrEMBL;Acc:Q9FN83]	34.632	86	478	1230	1.4e-148
Solyc11g011060.2	0.577362	3.78546	0.0773058	0.0879699	AT5G17680	NA	Disease resistance protein (TIR-NBS-LRR class) [Source:UniProtKB/TrEMBL;Acc:Q9FN83]	34.637	88	549	1414	4.18e-165
Solyc11g011310.2	0.985015	2.44087	0.00308294	0.0230979	AT2G22620	NA	Putative uncharacterized protein At2g22620 [Source:UniProtKB/TrEMBL;Acc:Q9ZQ51]	58.015	99	631	1628	0
Solyc11g011340.2	1.22187	0.482757	0.0261913	0.0558702	AT4G37980	CAD7	ELI3-1 [Source:UniProtKB/TrEMBL;Acc:A0A178V3X8]	68.067	99	476	1226	1.88e-169
Solyc11g011440.1	0.862279	3.17177	0.0334105	0.0617709	AT1G66180	NA	Eukaryotic aspartyl protease family protein [Source:UniProtKB/TrEMBL;Acc:Q9C8C9]	67.662	92	557	1436	0
Solyc11g011620.2	-1.39743	-0.238474	0.045176	0.0695693	AT1G79260	NA	CONTAINS InterPro DOMAIN/s: Domain of unknown function DUF1794 (InterPro:IPR014878); Has 30201 Blast hits to 17322 proteins in 780 species: Archae - 12; Bacteria - 1396; Metazoa - 17338; Fungi - 3422; Plants - 5037; Viruses - 0; Other Eukaryotes - 2 /.../ource: NCBI BLink). [Source:TAIR;Acc:AT1G79260]	67.55	82	213	542	2.8e-71
Solyc11g011660.2	-0.702917	1.23424	0.0546263	0.07469	AT1G29500	SAUR66	Auxin-responsive protein SAUR66 [Source:UniProtKB/Swiss-Prot;Acc:Q9C7Q1]	53.472	95	150	379	5.55e-44
Solyc11g011650.1	-2.41964	-2.45393	0.00454535	0.0273271	AT2G21210	NA	SAUR-like auxin-responsive protein family [Source:TAIR;Acc:AT2G21210]	57.292	99	116	291	1.36e-35
Solyc11g011800.2	2.20417	-1.1905	0.0149234	0.0475672	AT5G19820	emb2734	ARM repeat superfamily protein [Source:UniProtKB/TrEMBL;Acc:Q93VS8]	33.981	97	333	853	3.56e-101
Solyc11g012000.2	0.558673	3.12263	0.0232591	0.0542203	AT3G20300	NA	AT3g20300/MQC12_5 [Source:UniProtKB/TrEMBL;Acc:Q8VXV8]	57.656	95	496	1276	2.6e-174
Solyc11g012110.2	-0.613211	7.35084	0.0922381	0.0967939	AT1G74050	RPL6C	60S ribosomal protein L6-3 [Source:UniProtKB/Swiss-Prot;Acc:Q9C9C5]	79.556	98	323	827	8.39e-113
Solyc11g012120.2	4.41676	2.96779	0.000105666	0.00323912	AT1G12030	NA	At1g12030 [Source:UniProtKB/TrEMBL;Acc:O65376]	42.909	91	185	470	7.83e-57
Solyc11g012170.1	1.81143	-0.15145	0.000702632	0.0101633	AT5G47635	NA	At5g47635 [Source:UniProtKB/TrEMBL;Acc:Q29PT1]	43.382	90	110	274	3.33e-31
Solyc11g012180.2	-0.542049	3.7801	0.095217	0.0981419	AT5G47630	MTACP2	Acyl carrier protein [Source:UniProtKB/TrEMBL;Acc:A0A178UB54]	52.593	99	135	341	5.32e-42
Solyc11g012195.1	-0.898041	0.55797	0.0498399	0.0720433	AT2G29540	ATRPC14	RNApolymerase 14 kDa subunit [Source:UniProtKB/TrEMBL;Acc:A8MRK9]	63.441	88	134	338	3.84e-42
Solyc11g012250.1	-1.34849	-1.14544	0.0449992	0.0694858	AT3G51970	ASAT1	Acyl-CoA--sterol O-acyltransferase 1 [Source:UniProtKB/Swiss-Prot;Acc:Q9SV07]	46.177	92	268	685	7.34e-88
Solyc11g012360.2	0.500564	6.26019	0.0331607	0.0615381	AT5G47560	TDT	Tonoplast dicarboxylate transporter [Source:UniProtKB/Swiss-Prot;Acc:Q8LG88]	69.742	97	759	1959	0
Solyc11g012480.2	-0.650534	2.6142	0.0264685	0.0561721	AT3G07800	TK1A	Thymidine kinase a [Source:UniProtKB/Swiss-Prot;Acc:Q9S750]	71.779	64	249	635	3.27e-83
Solyc11g012590.2	1.52139	2.16859	0.0329107	0.0614325	AT2G35760	NA	CASP-like protein 2B2 [Source:UniProtKB/Swiss-Prot;Acc:Q8L924]	59.42	86	221	562	8.13e-73
Solyc11g013110.2	0.659887	7.43172	0.0161735	0.0490339	AT5G08640	FLS1	Flavonol synthase/flavanone 3-hydroxylase [Source:UniProtKB/Swiss-Prot;Acc:Q96330]	63.205	95	443	1140	7.27e-157
Solyc11g013150.1	0.642787	1.8837	0.0383454	0.0655277	AT4G08250	SCL26	Scarecrow-like protein 26 [Source:UniProtKB/Swiss-Prot;Acc:Q9SUF5]	52.137	93	467	1201	1.05e-161
Solyc11g013190.2	0.522081	4.42183	0.0291698	0.05862	AT4G08180	ORP1C	Oxysterol-binding protein-related protein 1C [Source:UniProtKB/Swiss-Prot;Acc:Q8L751]	72.053	99	1154	2986	0
Solyc11g013345.1	-0.722829	1.0795	0.0881567	0.0945951	AT1G36380	NA	unknown protein; LOCATED IN: endomembrane system; EXPRESSED IN: 23 plant structures; EXPRESSED DURING: 15 growth stages; Has 14 Blast hits to 14 proteins in 6 species: Archae - 0; Bacteria - 0; Metazoa - 0; Fungi - 0; Plants - 14; Viruses - 0; Other /.../yotes - 0 (source: NCBI BLink). [Source:TAIR;Acc:AT1G36380]	62.687	72	87.4	215	4.95e-24
Solyc11g013450.2	-0.957965	1.96885	0.00526667	0.0299227	AT1G21830	NA	At1g21820 [Source:UniProtKB/TrEMBL;Acc:Q8VY47]	43.75	99	132	331	3.36e-38
Solyc11g013730.2	-1.62544	4.68176	9.46909e-05	0.00305347	ATCG00490	NA	NA	82.222	14	79.3	194	3.2e-16
Solyc11g013780.1	-1.54003	4.37989	0.000725061	0.0102291	ATCG00020	NA	NA	90.566	74	99.8	247	9.94e-27
Solyc11g013830.2	0.563424	4.38167	0.0933563	0.0969378	AT3G14270	FAB1B	1-phosphatidylinositol-3-phosphate 5-kinase FAB1B [Source:UniProtKB/Swiss-Prot;Acc:Q9LUM0]	34.675	89	797	2059	0
Solyc11g017330.2	0.830693	1.43048	0.0160916	0.0489167	AT3G22150	PCMP-E95	Tetratricopeptide repeat (TPR)-like superfamily protein [Source:UniProtKB/TrEMBL;Acc:A0A178VER0]	33.607	98	245	626	6.12e-74
Solyc11g017440.2	-0.799201	5.51739	0.00705435	0.0336488	AT1G22690	GASA9	Gibberellin-regulated protein 9 [Source:UniProtKB/Swiss-Prot;Acc:Q8GWK5]	52.991	76	112	279	1.21e-32
Solyc11g018690.2	0.657644	2.83312	0.063316	0.0801379	AT1G71960	ABCG25	ABC transporter G family member 25 [Source:UniProtKB/Swiss-Prot;Acc:Q84TH5]	64.642	95	844	2181	0
Solyc11g018700.2	-2.35568	-1.78935	0.0984493	0.099212	ATCG01270	NA	NA	71.429	57	76.6	187	4.89e-20
Solyc11g020040.2	0.774159	2.54537	0.0129944	0.0448751	AT5G49910	HSP70-7	Heat shock 70 kDa protein 7, chloroplastic [Source:UniProtKB/Swiss-Prot;Acc:Q9LTX9]	83.481	97	1125	2910	0
Solyc11g020890.2	-0.847498	5.44915	0.00463463	0.0276051	AT4G33865	RPS29C	40S ribosomal protein S29 [Source:UniProtKB/Swiss-Prot;Acc:Q680P8]	85.714	98	105	262	3e-32
Solyc11g021080.2	-1.3344	-1.13206	0.0522278	0.0732577	ATCG01280	NA	NA	71.622	68	301	772	1.48e-92
Solyc11g021190.1	-1.69831	-1.25123	0.0726947	0.084782	ATCG01010	NA	NA	65.568	99	331	848	9.03e-110
Solyc11g021210.1	-1.1419	0.342318	0.051318	0.0727601	ATCG01040	NA	NA	57.831	99	340	872	3.29e-117
Solyc11g021240.2	-1.48484	-1.63729	0.0386411	0.0656117	ATCG01130	NA	NA	50.829	89	171	432	4.33e-49
Solyc11g021290.2	-1.91018	-0.665151	0.0207255	0.052804	ATCG01130	NA	NA	46.844	96	201	511	1.91e-58
Solyc11g021310.1	-4.27034	-1.47378	6.56797e-06	0.000516952	ATCG01130	NA	NA	73.537	98	548	1413	0
Solyc11g022530.2	0.842791	-0.11943	0.0928409	0.096829	AT1G22600	NA	Late embryogenesis abundant protein (LEA) family protein [Source:UniProtKB/TrEMBL;Acc:Q9SKA2]	33.742	88	199	505	4.72e-60
Solyc11g050760.2	-1.11642	0.380779	0.0708496	0.0835802	ATCG01100	NA	NA	83.333	89	178	452	2.54e-56
Solyc11g027665.1	-2.50162	9.67441	0.00154426	0.0156506	ATMG00860	NA	NA	42.958	16	102	254	4.69e-25
Solyc11g027697.1	-2.79542	4.46551	0.000118886	0.0035142	ATMG00860	NA	NA	46.97	24	119	299	2.03e-31
Solyc11g030475.1	0.733265	1.50785	0.0540211	0.0743127	AT1G02145	ALG12	Dol-P-Man:Man(7)GlcNAc(2)-PP-Dol alpha-1,6-mannosyltransferase [Source:UniProtKB/Swiss-Prot;Acc:A8MR93]	58.824	27	47.8	112	4.56e-07
Solyc11g032090.2	0.793519	1.09789	0.061299	0.078951	AT2G47010	NA	At2g47010/F14M4.16 [Source:UniProtKB/TrEMBL;Acc:Q944A3]	54.032	95	539	1388	0
Solyc11g033270.2	0.630178	6.03632	0.0307819	0.0593935	AT3G13530	M3KE1	MAP3K epsilon protein kinase 1 [Source:UniProtKB/Swiss-Prot;Acc:Q9LJD8]	72.191	99	1966	5094	0
Solyc11g045610.2	0.702401	2.04835	0.0580657	0.0767308	AT4G10010	NA	Protein kinase superfamily protein [Source:UniProtKB/TrEMBL;Acc:Q9T0F9]	59.909	99	752	1941	0
Solyc11g045460.2	1.93659	-1.44625	0.0805846	0.090294	AT5G06570	NA	alpha/beta-Hydrolases superfamily protein [Source:TAIR;Acc:AT5G06570]	46.575	97	120	302	1.22e-33
Solyc11g045465.1	-2.04021	-1.2491	0.0929317	0.0968299	AT5G06570	NA	alpha/beta-Hydrolases superfamily protein [Source:TAIR;Acc:AT5G06570]	54.455	74	112	281	1.05e-30
Solyc11g045260.1	-1.10723	3.55321	0.00295781	0.0226674	ATCG00280	NA	NA	97.222	56	143	361	1.07e-41
Solyc11g045100.2	-0.726175	3.30726	0.0256735	0.0553808	AT1G33500	NA	unknown protein; Has 30201 Blast hits to 17322 proteins in 780 species: Archae - 12; Bacteria - 1396; Metazoa - 17338; Fungi - 3422; Plants - 5037; Viruses - 0; Other Eukaryotes - 2996 (source: NCBI BLink). [Source:TAIR;Acc:AT1G33500]	46.241	99	219	557	6.46e-71
Solyc11g042610.2	-0.718604	5.45053	0.0237915	0.0544464	AT2G37270	RPS5A	40S ribosomal protein S5-1 [Source:UniProtKB/Swiss-Prot;Acc:Q9ZUT9]	84.694	92	355	911	2.1e-126
Solyc11g042420.2	-1.52471	-0.216051	0.00797239	0.0358161	AT4G10040	CYTC-2	CYTC-2 [Source:UniProtKB/TrEMBL;Acc:A0A178UZN3]	89.286	99	209	532	1.18e-71
Solyc11g040105.1	1.07939	0.831576	0.0382032	0.0653747	AT3G42170	HAT	DAYSLEEPER [Source:UniProtKB/TrEMBL;Acc:A0A178VJS5]	25.94	95	194	494	1.04e-54
Solyc11g039980.2	-1.0233	2.92571	0.00466585	0.0276499	ATMG01190	NA	NA	81.69	78	466	1199	1.86e-163
Solyc11g056270.2	-1.52024	-0.329751	0.00438427	0.0270744	ATMG00520	NA	NA	87.5	94	897	2318	0
Solyc11g056340.1	-1.43027	6.50844	0.0028708	0.0221372	ATCG00020	NA	NA	92.063	98	121	303	4.65e-35
Solyc11g056360.2	-1.09494	1.29069	0.00396841	0.0262445	ATMG00980	NA	NA	89.583	57	175	443	5.98e-57
Solyc11g056410.2	-3.5217	-0.412899	1.1474e-07	1.89933e-05	ATMG00160	NA	NA	85.827	61	226	577	7.32e-75
Solyc11g056450.2	-0.990038	-0.131757	0.0909298	0.096076	ATMG00410	NA	NA	61.93	99	385	989	1.55e-133
Solyc11g056670.2	2.058	-1.25891	0.0173484	0.0502908	AT5G36110	CYP716A1	Cytochrome P450, family 716, subfamily A, polypeptide 1 [Source:UniProtKB/TrEMBL;Acc:Q9LVY7]	39.246	92	352	902	8.83e-117
Solyc11g062320.2	0.919781	3.67971	0.0517533	0.0727957	AT2G26780	NA	ARM repeat superfamily protein [Source:UniProtKB/TrEMBL;Acc:F4IVJ8]	65.193	96	1462	3784	0
Solyc11g062440.2	0.640936	5.89513	0.0129704	0.0448544	AT5G21105	NA	Plant L-ascorbate oxidase [Source:UniProtKB/TrEMBL;Acc:F4K6Z5]	65.608	98	799	2064	0
Solyc11g064750.2	-2.26199	-0.457821	0.023249	0.0542203	AT2G42920	PCMP-E75	Pentatricopeptide repeat-containing protein At2g42920, chloroplastic [Source:UniProtKB/Swiss-Prot;Acc:Q9SJG6]	60.451	97	607	1565	0
Solyc11g064800.2	0.683078	2.19273	0.0759291	0.0870013	AT5G12330	LRP1	Lateral root primordium (LRP) protein-related [Source:TAIR;Acc:AT5G12330]	50.294	91	254	648	1.95e-81
Solyc11g064953.1	0.678163	2.16655	0.0443487	0.0691577	AT3G12250	TGA6	TGACG motif-binding factor 6 [Source:UniProtKB/TrEMBL;Acc:F4J8P7]	77.011	31	129	324	1.84e-35
Solyc11g065120.2	0.937739	3.31838	0.0214518	0.053039	AT5G19420	NA	Regulator of chromosome condensation (RCC1) family with FYVE zinc finger domain-containing protein [Source:UniProtKB/TrEMBL;Acc:F4K148]	86.338	98	1213	3139	0
Solyc11g065135.1	-0.705587	2.20281	0.0441961	0.0691444	AT3G07910	NA	AT3g07910/F17A17_25 [Source:UniProtKB/TrEMBL;Acc:Q9SFC3]	79.412	36	58.9	141	6.41e-13
Solyc11g065640.2	-0.668024	2.87101	0.0215302	0.0530453	AT4G21090	MFDX2	Adrenodoxin-like protein 2, mitochondrial [Source:UniProtKB/Swiss-Prot;Acc:Q8S904]	75.862	64	228	581	3.97e-76
Solyc11g065670.1	-0.639825	6.98021	0.018565	0.0514532	AT2G37190	RPL12A	60S ribosomal protein L12-1 [Source:UniProtKB/Swiss-Prot;Acc:P50883]	87.952	99	303	776	4.05e-107
Solyc11g065760.2	-0.706914	3.28971	0.0171892	0.0502126	AT3G07800	TK1A	Thymidine kinase a [Source:UniProtKB/Swiss-Prot;Acc:Q9S750]	69.948	82	302	773	2.07e-104
Solyc11g065930.2	0.745784	6.3299	0.00809216	0.0358161	AT4G34890	XDH1	Xanthine dehydrogenase 1 [Source:UniProtKB/Swiss-Prot;Acc:Q8GUQ8]	70.124	99	1915	4960	0
Solyc11g065980.2	-0.620406	3.22241	0.030607	0.0592967	AT1G63780	IMP4	IMP4 [Source:UniProtKB/TrEMBL;Acc:A0A178WDJ3]	77.891	99	484	1247	1.1e-174
Solyc11g066070.2	-1.06925	3.08597	0.000775474	0.0108098	AT1G47278	NA	Putative uncharacterized protein [Source:UniProtKB/TrEMBL;Acc:Q1G3Z3]	68.75	99	120	302	2.04e-37
Solyc11g066160.1	-0.82685	4.08703	0.00570961	0.0307776	AT5G59970	NA	Histone H4 [Source:UniProtKB/TrEMBL;Acc:A0A178VF54]	100	99	199	507	3.12e-68
Solyc11g066340.2	-0.707088	1.82574	0.0552799	0.0750876	AT2G28130	NA	Actin protein 2/3 complex subunit-like protein [Source:UniProtKB/TrEMBL;Acc:Q0V7S1]	51.092	98	446	1147	2.95e-154
Solyc11g066350.2	-0.67466	2.4733	0.0676888	0.0824262	AT3G44960	NA	Shugoshin [Source:UniProtKB/TrEMBL;Acc:A0A1I9LT08]	35.862	94	148	374	6.66e-43
Solyc11g066390.2	1.98552	6.86507	4.76777e-06	0.000422799	AT2G28190	CSD2	Superoxide dismutase [Cu-Zn] 2, chloroplastic [Source:UniProtKB/Swiss-Prot;Acc:O78310]	72.018	99	300	769	1.66e-104
Solyc11g066500.2	0.633976	4.89814	0.0224852	0.0539782	AT2G27950	NA	Ring/U-Box superfamily protein [Source:UniProtKB/TrEMBL;Acc:F4IHN6]	46.221	42	289	739	4.02e-85
Solyc11g066665.1	0.705637	3.89003	0.0409975	0.0673937	AT5G22830	MRS2-11	MRS2-11 [Source:UniProtKB/TrEMBL;Acc:A0A178ULQ2]	81.034	31	100	248	9.11e-25
Solyc11g066840.2	-0.980204	6.29714	0.00223395	0.0192601	AT5G22650	HDT2	Histone deacetylase HDT2 [Source:UniProtKB/Swiss-Prot;Acc:Q56WH4]	41.562	94	108	271	2.14e-27
Solyc11g066890.1	0.891056	5.87343	0.0231342	0.0542203	AT1G08250	ADT6	Arogenate dehydratase [Source:UniProtKB/TrEMBL;Acc:A0A178W954]	79.221	86	600	1548	0
Solyc11g066920.1	-0.62937	2.29692	0.0566764	0.0758872	AT4G21065	PCMP-H28	Pentatricopeptide repeat-containing protein At4g21065 [Source:UniProtKB/Swiss-Prot;Acc:A8MQA3]	39.619	99	479	1233	1.92e-163
Solyc11g066950.2	-0.98297	3.9175	0.00826635	0.0361362	AT5G22580	NA	Stress-response A/B barrel domain-containing protein At5g22580 [Source:UniProtKB/Swiss-Prot;Acc:Q9FK81]	62.376	95	127	319	2.29e-39
Solyc11g067100.2	-0.639398	7.96375	0.0267709	0.0563603	AT3G44590	RPP2D	Acidic ribosomal protein P2-like [Source:UniProtKB/TrEMBL;Acc:Q0WRF9]	63.717	99	105	263	1.1e-30
Solyc11g067300.2	-1.02005	1.51297	0.0332409	0.0616409	AT3G62150	ABCB21	ABC transporter B family member 21 [Source:UniProtKB/Swiss-Prot;Acc:Q9M1Q9]	57.928	99	1463	3788	0
Solyc11g068390.1	1.76479	-0.17226	0.00581384	0.0311116	AT3G52740	BIC1	Protein BIC1 [Source:UniProtKB/Swiss-Prot;Acc:Q9LXJ1]	38.202	48	70.1	170	1.16e-15
Solyc11g068400.2	-0.622098	5.79893	0.0339908	0.0625179	AT3G52730	NA	Ubiquinol-cytochrome C reductase UQCRX/QCR9-like family protein [Source:UniProtKB/TrEMBL;Acc:A0A1I9LS87]	76.389	99	119	297	3.87e-37
Solyc11g068420.2	-0.705329	7.24131	0.017315	0.0502844	AT1G08360	RPL10AA	60S ribosomal protein L10a-1 [Source:UniProtKB/Swiss-Prot;Acc:Q8VZB9]	90.741	99	365	936	6.1e-130
Solyc11g068430.2	-0.77309	4.16691	0.0304925	0.0592967	AT2G27510	FD3	Ferredoxin [Source:UniProtKB/TrEMBL;Acc:A0A178VWS0]	60.645	99	188	478	3.63e-62
Solyc11g068480.2	-0.550406	2.91112	0.0654275	0.0812325	AT2G27470	NF-YB11	Nuclear factor Y, subunit B11 [Source:UniProtKB/TrEMBL;Acc:Q9ZQH2]	44.041	91	115	288	1.23e-31
Solyc11g068950.2	0.565185	5.6016	0.0280045	0.0577055	AT2G35940	BLH1	BEL1-like homeodomain protein 1 [Source:UniProtKB/Swiss-Prot;Acc:Q9SJ56]	44.238	69	352	904	1.4e-111
Solyc11g068980.2	-0.632011	3.76881	0.0223881	0.0538915	AT3G10110	TIM22-1	Mitochondrial import inner membrane translocase subunit TIM22-1 [Source:UniProtKB/Swiss-Prot;Acc:A2RVP7]	73.054	98	227	579	5.27e-77
Solyc11g069270.2	0.511313	7.98564	0.0357372	0.0638844	AT2G28470	BGAL8	Beta-galactosidase 8 [Source:UniProtKB/Swiss-Prot;Acc:Q9SCV4]	69.964	96	1238	3204	0
Solyc11g069330.1	0.795456	6.54485	0.000350374	0.00685023	AT3G53400	NA	Peptide upstream protein [Source:UniProtKB/TrEMBL;Acc:Q9LFH7]	39.918	99	339	869	4.54e-112
Solyc11g069440.1	-0.512985	6.91967	0.0754821	0.0867293	AT2G37190	RPL12A	60S ribosomal protein L12-1 [Source:UniProtKB/Swiss-Prot;Acc:P50883]	87.952	99	303	776	4.05e-107
Solyc11g069540.2	0.652382	2.4283	0.0924176	0.0968151	AT2G28315	UXT1	UDP-xylose transporter 1 [Source:UniProtKB/Swiss-Prot;Acc:F4IHS9]	79.882	99	541	1394	0
Solyc11g069620.2	0.7132	2.78585	0.0462747	0.0702753	AT3G14470	RPPL1	Putative disease resistance RPP13-like protein 1 [Source:UniProtKB/Swiss-Prot;Acc:Q9LRR4]	38.588	95	645	1663	0
Solyc11g069660.2	0.551337	3.36046	0.0492595	0.0718532	AT3G14470	RPPL1	Putative disease resistance RPP13-like protein 1 [Source:UniProtKB/Swiss-Prot;Acc:Q9LRR4]	39.016	66	384	985	2.25e-114
Solyc11g069700.2	-0.599572	6.97852	0.0184063	0.0514372	AT5G60390	A1	Elongation factor 1-alpha 3 [Source:UniProtKB/Swiss-Prot;Acc:Q0WL56]	96.188	99	893	2308	0
Solyc11g069840.2	1.07884	0.999849	0.018542	0.0514532	AT5G60720	NA	Protein of unknown function, DUF547 [Source:TAIR;Acc:AT5G60720]	46.677	89	513	1322	2.6e-174
Solyc11g069925.1	0.507597	3.1472	0.0622621	0.0796502	AT3G14470	RPPL1	Putative disease resistance RPP13-like protein 1 [Source:UniProtKB/Swiss-Prot;Acc:Q9LRR4]	37.167	85	603	1556	0
Solyc11g069970.1	0.859287	0.221644	0.0712669	0.0838652	AT5G11890	NA	EMB3135 [Source:UniProtKB/TrEMBL;Acc:A0A178UG53]	41.313	96	138	348	3.05e-39
Solyc11g070060.2	-0.951056	2.32859	0.0249019	0.055102	AT4G32930	NA	unknown protein; CONTAINS InterPro DOMAIN/s: Protein of unknown function DUF866, eukaryotic (InterPro:IPR008584); Has 30201 Blast hits to 17322 proteins in 780 species: Archae - 12; Bacteria - 1396; Metazoa - 17338; Fungi - 3422; Plants - 5037; Viru /.../0; Other Eukaryotes - 2996 (source: NCBI BLink). [Source:TAIR;Acc:AT4G32930]	61.677	99	212	539	4.07e-71
Solyc11g070110.2	0.543559	3.20798	0.0389412	0.0656867	AT5G11710	EPSIN1	Clathrin interactor EPSIN 1 [Source:UniProtKB/Swiss-Prot;Acc:Q8VY07]	52.188	99	514	1324	1.36e-177
Solyc11g071290.2	-0.94541	4.07723	0.028345	0.058022	AT1G32780	NA	Alcohol dehydrogenase-like 3 [Source:UniProtKB/Swiss-Prot;Acc:A1L4Y2]	41.645	99	311	796	1.94e-103
Solyc11g071320.2	-0.539187	4.12448	0.0237561	0.0544163	AT5G15220	NA	AT5g15220/F8M21_110 [Source:UniProtKB/TrEMBL;Acc:Q94AC6]	65.734	96	195	496	4.71e-65
Solyc11g071370.1	-0.988226	1.03491	0.0213502	0.053039	AT1G05750	PDE247	Pentatricopeptide repeat-containing protein At1g05750, chloroplastic [Source:UniProtKB/Swiss-Prot;Acc:Q9MA50]	56.364	97	587	1514	0
Solyc11g071423.1	1.55505	0.304101	0.0218887	0.05329	AT3G14470	RPPL1	Putative disease resistance RPP13-like protein 1 [Source:UniProtKB/Swiss-Prot;Acc:Q9LRR4]	39.873	99	540	1391	8.61e-179
Solyc11g071480.1	-2.15464	2.72434	0.00128605	0.0141183	AT5G48930	HST	Shikimate O-hydroxycinnamoyltransferase [Source:UniProtKB/Swiss-Prot;Acc:Q9FI78]	29.867	99	212	539	1.1e-63
Solyc11g071490.2	-0.672162	5.53289	0.0165108	0.049435	AT1G36240	RPL30A	Putative 60S ribosomal protein L30-1 [Source:UniProtKB/Swiss-Prot;Acc:Q9C8F7]	86.607	99	207	528	3.98e-71
Solyc11g071550.2	-0.964706	3.59726	0.00699657	0.0336488	AT4G34880	NA	Amidase family protein [Source:TAIR;Acc:AT4G34880]	58.491	94	536	1381	0
Solyc11g072220.2	0.60295	2.08307	0.0925834	0.0968151	AT3G48480	NA	Cysteine proteinases superfamily protein [Source:UniProtKB/TrEMBL;Acc:F4JF18]	53.14	43	218	555	2.71e-67
Solyc11g072250.2	-1.80935	-0.818529	0.00357027	0.0246249	AT3G07730	NA	F17A17.7 protein [Source:UniProtKB/TrEMBL;Acc:Q9S7X5]	42.857	25	86.3	212	3.38e-18
Solyc11g072260.2	-0.705188	5.71277	0.0111637	0.0416833	AT4G00100	RPS13B	40S ribosomal protein S13-2 [Source:UniProtKB/Swiss-Prot;Acc:P59224]	93.377	99	287	734	3.51e-101
Solyc11g072470.2	1.61525	-0.769632	0.0104704	0.0402447	AT1G07900	LBD1	LBD1 [Source:UniProtKB/TrEMBL;Acc:A0A178WM56]	66.463	98	216	549	2.27e-72
Solyc11g072660.2	1.08156	1.78141	0.00777294	0.0355107	AT1G07870	NA	Protein kinase superfamily protein [Source:UniProtKB/TrEMBL;Acc:F4HSH9]	62.588	85	519	1337	0
Solyc11g072800.2	-1.43869	-2.28445	0.0948374	0.0978725	AT5G60010	RBOHH	Putative respiratory burst oxidase homolog protein H [Source:UniProtKB/Swiss-Prot;Acc:Q9FJD6]	57.196	91	939	2426	0
Solyc11g072840.1	-0.656	4.83178	0.0494905	0.0719466	AT5G59970	NA	Histone H4 [Source:UniProtKB/TrEMBL;Acc:A0A178VF54]	98.058	99	196	499	5.41e-67
Solyc11g072860.2	-0.813276	6.50681	0.0299907	0.0588671	AT5G59970	NA	Histone H4 [Source:UniProtKB/TrEMBL;Acc:A0A178VF54]	99.029	99	199	505	7.34e-68
Solyc11g073080.2	-1.10134	-0.526702	0.0699996	0.0833545	AT5G59800	MBD7	Methyl-CpG-binding domain-containing protein 7 [Source:UniProtKB/Swiss-Prot;Acc:Q9FJF4]	31.624	85	112	281	3.72e-29
Solyc11g073250.2	-0.723999	7.589	0.0138645	0.0460661	AT5G02560	HTA12	Histone H2A [Source:UniProtKB/TrEMBL;Acc:F4KCF4]	86.567	95	228	581	5.34e-76
Solyc12g005020.2	-0.643908	2.99165	0.0846032	0.0923242	AT3G20395	NA	Putative uncharacterized protein [Source:UniProtKB/TrEMBL;Acc:Q1G3M1]	44.865	82	159	401	2.07e-48
Solyc12g005040.2	-0.75077	3.20605	0.0295124	0.058726	AT1G50700	CPK33	calcium-dependent protein kinase 33 [Source:TAIR;Acc:AT1G50700]	77.143	99	231	588	1.52e-74
Solyc12g005090.2	0.558318	2.0542	0.0742487	0.0860287	AT1G50730	NA	unknown protein; Has 218 Blast hits to 209 proteins in 78 species: Archae - 0; Bacteria - 0; Metazoa - 141; Fungi - 2; Plants - 33; Viruses - 0; Other Eukaryotes - 42 (source: NCBI BLink). [Source:TAIR;Acc:AT1G50730]	49.858	99	672	1734	0
Solyc12g005640.2	-2.83935	-1.91573	0.027776	0.0574345	AT2G31180	MYB14	Transcription factor MYB14 [Source:UniProtKB/Swiss-Prot;Acc:Q9SJX8]	45.411	84	171	432	1.15e-52
Solyc12g005660.2	-0.598042	4.25237	0.0870805	0.0936832	AT4G27310	NA	BBX28 [Source:UniProtKB/TrEMBL;Acc:A0A178V4D3]	68.056	35	112	281	8.55e-31
Solyc12g005880.2	0.559363	3.4537	0.0744844	0.0861782	AT1G05170	B3GALT2	Hexosyltransferase (Fragment) [Source:UniProtKB/TrEMBL;Acc:W8Q3U9]	72.818	97	625	1613	0
Solyc12g006060.2	0.845544	2.35357	0.0071223	0.0336999	AT4G25330	NA	Putative uncharacterized protein At4g25330 [Source:UniProtKB/TrEMBL;Acc:Q8L7G1]	31.818	42	102	255	5.01e-25
Solyc12g006230.2	0.740598	1.99923	0.015792	0.0485549	AT2G04240	XERICO	Probable E3 ubiquitin-protein ligase XERICO [Source:UniProtKB/Swiss-Prot;Acc:Q9SI09]	48.387	95	140	354	2.74e-43
Solyc12g006280.2	-1.92203	-1.53818	0.0202384	0.0526332	AT4G04605	NA	Myb-like DNA-binding domain protein [Source:UniProtKB/TrEMBL;Acc:A0A1P8B8R6]	57.143	40	94.4	233	4.13e-24
Solyc12g006420.2	0.581608	4.04693	0.05832	0.0767826	AT4G14990	NA	Putative uncharacterized protein At4g14990 [Source:UniProtKB/TrEMBL;Acc:Q94C98]	53.317	66	782	2019	0
Solyc12g006450.2	1.27336	6.49217	0.00590379	0.0312727	AT3G22200	POP2	Pyridoxal phosphate (PLP)-dependent transferases superfamily protein [Source:TAIR;Acc:AT3G22200]	82.198	88	797	2058	0
Solyc12g006510.2	0.574653	5.98861	0.0205254	0.052804	AT1G78950	NA	Terpenoid cyclases family protein [Source:TAIR;Acc:AT1G78950]	75	99	1221	3160	0
Solyc12g006570.2	1.30272	2.34047	0.0223987	0.0538915	AT5G23960	TPS21	Alpha-humulene/(-)-(E)-beta-caryophyllene synthase [Source:UniProtKB/Swiss-Prot;Acc:Q84UU4]	37.798	97	389	999	2.12e-129
Solyc12g006830.2	-0.512832	4.07437	0.0621526	0.079631	AT1G52740	HTA9	Probable histone H2A variant 3 [Source:UniProtKB/Swiss-Prot;Acc:Q9C944]	86.667	99	221	564	8.24e-76
Solyc12g006840.2	-2.0792	-1.26649	0.0324341	0.061034	AT3G16030	CES101	Lectin protein kinase family protein [Source:UniProtKB/TrEMBL;Acc:A0A1I9LPL5]	41.935	96	616	1588	0
Solyc12g008350.2	-0.635181	1.73267	0.0475111	0.070999	AT5G11590	DREB3	Dehydration-responsive element-binding protein 3 [Source:UniProtKB/Swiss-Prot;Acc:Q9LYD3]	56.329	69	156	395	2.83e-47
Solyc12g008390.2	0.50273	4.20806	0.0536092	0.0740332	AT2G19950	GC1	GC1 [Source:UniProtKB/TrEMBL;Acc:A0A178VUM2]	47.661	98	310	794	2.28e-98
Solyc12g008510.2	-0.912592	1.20455	0.0806717	0.0903154	AT2G19860	HXK2	Phosphotransferase [Source:UniProtKB/TrEMBL;Acc:A0A178VX81]	75.15	99	769	1986	0
Solyc12g008520.2	-0.878463	1.54397	0.0177051	0.0504383	AT3G16490	IQD26	At3g16490 [Source:UniProtKB/TrEMBL;Acc:Q9LK76]	47.716	92	242	617	3.64e-76
Solyc12g008530.2	-0.513188	5.05207	0.0457913	0.0700507	AT5G19730	PME53	Probable pectinesterase 53 [Source:UniProtKB/Swiss-Prot;Acc:Q8VYZ3]	73.876	93	578	1490	0
Solyc12g008660.1	0.850431	1.84729	0.0285169	0.058171	AT4G29190	NA	Zinc finger CCCH domain-containing protein 49 [Source:UniProtKB/Swiss-Prot;Acc:Q9M0G2]	51.908	92	338	867	3.1e-114
Solyc12g008665.1	-0.725693	2.59314	0.0180075	0.0509837	AT4G29170	MND1	Meiotic nuclear division protein 1 homolog [Source:UniProtKB/Swiss-Prot;Acc:Q8GYD2]	67.593	84	288	736	7.62e-99
Solyc12g008720.2	-0.75886	7.84377	0.0212318	0.0529671	AT2G19740	RPL31A	60S ribosomal protein L31-1 [Source:UniProtKB/Swiss-Prot;Acc:Q9SLL7]	86.555	98	212	539	1.83e-72
Solyc12g008730.2	-0.547766	6.0362	0.0233669	0.0542203	AT4G26210	NA	Copia-like retroelement pol polyprotein [Source:UniProtKB/TrEMBL;Acc:Q9STR3]	83.471	98	218	555	8.06e-75
Solyc12g008770.2	-0.505274	3.1292	0.0999241	0.0999627	AT4G26180	COAC2	Mitochondrial carrier protein CoAc2 [Source:UniProtKB/Swiss-Prot;Acc:F4JU70]	72.84	95	486	1250	8.06e-174
Solyc12g008800.2	-0.960102	2.01578	0.0500792	0.0720433	AT5G56840	NA	At5g56840 [Source:UniProtKB/TrEMBL;Acc:Q9FJS9]	51.765	89	159	401	6.36e-49
Solyc12g008960.2	-0.739628	1.46732	0.0331088	0.0615342	AT4G33050	EDA39	calmodulin-binding family protein [Source:TAIR;Acc:AT4G33050]	62.602	98	591	1523	0
Solyc12g009040.2	1.27482	1.34581	0.000686417	0.010085	AT2G04350	LACS8	Long chain acyl-CoA synthetase 8 [Source:UniProtKB/Swiss-Prot;Acc:Q9SJD4]	70.667	92	1020	2638	0
Solyc12g009380.2	-0.5314	4.47788	0.0174873	0.0503758	AT1G49400	emb1129	Nucleic acid-binding, OB-fold-like protein [Source:UniProtKB/TrEMBL;Acc:Q9XIA6]	89.157	82	158	399	1.31e-51
Solyc12g009480.2	-0.640688	3.21776	0.0144998	0.046818	AT2G26660	SPX2	SPX domain-containing protein 2 [Source:UniProtKB/Swiss-Prot;Acc:O48781]	66.78	99	352	903	1.52e-122
Solyc12g009700.2	-2.85466	-2.34441	0.0892023	0.0952233	AT1G05500	SYT5	Synaptotagmin-5 [Source:UniProtKB/Swiss-Prot;Acc:Q8L706]	64.317	89	315	807	4.51e-105
Solyc12g009770.1	-1.11013	0.145432	0.0429844	0.0684785	AT3G11010	AtRLP34	Putative disease resistance protein [Source:UniProtKB/TrEMBL;Acc:Q9SRL2]	37.262	98	420	1079	3.94e-131
Solyc12g009800.2	1.02481	5.48069	0.0250531	0.055102	AT5G34850	PAP26	Purple acid phosphatase [Source:UniProtKB/TrEMBL;Acc:A0A178UD94]	74.667	92	735	1897	0
Solyc12g009880.1	-0.77947	1.06041	0.0725721	0.0847186	AT5G11090	NA	At5g11090 [Source:UniProtKB/TrEMBL;Acc:Q9FY56]	38.889	96	130	328	1.96e-38
Solyc12g009980.2	-0.560576	7.23619	0.0821807	0.0910768	AT2G24020	NA	Nucleoid-associated protein At2g24020, chloroplastic [Source:UniProtKB/Swiss-Prot;Acc:O82230]	66.845	99	225	573	1.25e-75
Solyc12g010025.1	0.650886	8.79052	0.0170961	0.0501999	AT4G30920	LAP2	Leucine aminopeptidase 2, chloroplastic [Source:UniProtKB/Swiss-Prot;Acc:Q944P7]	66.393	90	647	1669	0
Solyc12g010030.2	0.741656	4.66226	0.0234409	0.0542203	AT2G24200	LAP1	Leucine aminopeptidase 1 [Source:UniProtKB/Swiss-Prot;Acc:P30184]	66.667	98	93.2	230	4.16e-24
Solyc12g010110.2	1.18053	2.22831	0.0606165	0.0786368	AT5G58160	FH13	Formin-like protein 13 [Source:UniProtKB/Swiss-Prot;Acc:Q9LVN1]	64.838	63	569	1466	0
Solyc12g010220.2	0.609046	1.2054	0.0774045	0.0880016	AT1G63270	ABCI1	ABC transporter I family member 1 [Source:UniProtKB/Swiss-Prot;Acc:Q9C8T1]	88.739	99	410	1053	2.06e-147
Solyc12g010350.2	-1.04054	6.48081	0.00427276	0.0270076	AT4G31985	RPL39C	60S ribosomal protein L39-1 [Source:UniProtKB/Swiss-Prot;Acc:P51424]	92.157	98	98.6	244	1.27e-29
Solyc12g010570.1	-0.97173	0.529262	0.0499244	0.0720433	AT4G28050	TET7	Tetraspanin-7 [Source:UniProtKB/Swiss-Prot;Acc:Q9SUD4]	65.53	97	366	940	8.13e-129
Solyc12g010655.1	1.36387	1.73446	0.00012415	0.00362663	ATMG00810	NA	NA	58.333	19	50.8	120	1.18e-07
Solyc12g010800.2	-0.77182	1.80664	0.0228647	0.0542203	AT3G58120	BZIP61	BZIP61 [Source:UniProtKB/TrEMBL;Acc:A0A178VLL5]	52.45	98	283	723	2.13e-94
Solyc12g010930.2	-0.681711	6.10605	0.0245371	0.055102	AT5G45775	RPL11C	60S ribosomal protein L11-2 [Source:UniProtKB/Swiss-Prot;Acc:P42794]	96.111	99	361	927	1.32e-129
Solyc12g011030.2	-1.86723	1.81541	0.000451867	0.00818967	AT4G14130	XTH15	Xyloglucan endotransglucosylase/hydrolase protein 15 [Source:UniProtKB/Swiss-Prot;Acc:Q38911]	65.044	96	320	821	4.54e-111
Solyc12g011040.2	0.517986	2.24883	0.0855083	0.0927959	AT3G45140	LOX2	Lipoxygenase 2, chloroplastic [Source:UniProtKB/Swiss-Prot;Acc:P38418]	64.498	99	744	1920	0
Solyc12g011080.2	1.78288	-2.15769	0.0426713	0.0683126	AT1G55720	ATCAX6	cation exchanger 6 [Source:TAIR;Acc:AT1G55720]	70.968	37	48.9	115	3.7e-08
Solyc12g011170.2	1.52916	1.59112	0.00157741	0.0157927	AT3G15730	PLDALPHA1	Phospholipase D alpha 1 [Source:UniProtKB/Swiss-Prot;Acc:Q38882]	64.842	99	1119	2895	0
Solyc12g011370.2	0.745573	3.90191	0.00518912	0.0298254	AT1G17120	CAT8	Cationic amino acid transporter 8, vacuolar [Source:UniProtKB/Swiss-Prot;Acc:Q9SHH0]	71.204	98	825	2131	0
Solyc12g013510.1	-0.665605	3.4104	0.0293326	0.058726	AT3G45980	H2B	Histone H2B [Source:UniProtKB/TrEMBL;Acc:A0A178V9F6]	79.739	99	213	543	2.38e-72
Solyc12g013590.2	0.913219	1.49822	0.0182254	0.0510764	AT1G65810	NA	P-loop containing nucleoside triphosphate hydrolases superfamily protein [Source:UniProtKB/TrEMBL;Acc:F4IBK8]	38.9	36	657	1694	0
Solyc12g013620.2	0.993504	3.24058	0.0107473	0.0407412	AT4G27410	RD26	NAC (No Apical Meristem) domain transcriptional regulator superfamily protein [Source:UniProtKB/TrEMBL;Acc:F4JIU9]	65.854	79	369	946	6.42e-128
Solyc12g013700.2	-2.78665	1.049	0.000112622	0.00341026	AT4G27450	NA	AT4g27450/F27G19_50 [Source:UniProtKB/TrEMBL;Acc:Q93V62]	74.603	97	392	1008	1.08e-139
Solyc12g014010.2	0.850101	1.0914	0.0196959	0.0520819	AT3G21750	UGT71B1	Glycosyltransferase (Fragment) [Source:UniProtKB/TrEMBL;Acc:W8PUT5]	46.817	99	447	1149	4.3e-154
Solyc12g014040.1	0.610753	3.22469	0.0550819	0.0750035	AT3G15095	NA	HCF243 [Source:UniProtKB/TrEMBL;Acc:A0A178VAV1]	36.53	79	93.6	231	1.77e-21
Solyc12g014130.2	0.610379	3.19547	0.0134432	0.045538	AT3G15050	IQD10	IQ-domain 10 [Source:UniProtKB/TrEMBL;Acc:Q9LKA0]	48.106	95	229	583	8.17e-75
Solyc12g014320.2	-0.659041	2.41613	0.0629168	0.0800248	AT1G78770	APC6	Anaphase-promoting complex subunit 6 [Source:UniProtKB/Swiss-Prot;Acc:B3DNN5]	80.847	98	910	2353	0
Solyc12g014350.2	-0.65721	3.40511	0.0169945	0.0501751	AT1G53430	NA	Probable LRR receptor-like serine/threonine-protein kinase At1g53430 [Source:UniProtKB/Swiss-Prot;Acc:C0LGG8]	68.77	98	862	2227	0
Solyc12g015770.2	0.52895	3.58927	0.0429955	0.0684785	AT1G55850	CSLE1	Cellulose synthase-like protein E1 [Source:UniProtKB/Swiss-Prot;Acc:Q8VZK9]	50.754	99	748	1930	0
Solyc12g015800.2	0.668894	2.54894	0.0232219	0.0542203	AT5G55970	NA	Putative uncharacterized protein [Source:UniProtKB/TrEMBL;Acc:Q8LES9]	55.132	94	358	918	6.89e-123
Solyc12g017460.1	-0.909012	4.74193	0.0274753	0.0572326	AT1G28590	NA	GDSL esterase/lipase At1g28590 [Source:UniProtKB/Swiss-Prot;Acc:Q8RXT9]	41.555	98	298	762	2.35e-98
Solyc12g017970.1	-0.90671	1.65841	0.0226783	0.0541444	AT2G43990	NA	GPI-anchored adhesin-like protein [Source:UniProtKB/TrEMBL;Acc:O80569]	31.81	88	147	372	2.51e-37
Solyc12g019410.2	-0.814274	1.58961	0.018178	0.0510588	AT2G43850	ILK1	Integrin-linked protein kinase 1 [Source:UniProtKB/Swiss-Prot;Acc:F4IS56]	68.737	94	679	1753	0
Solyc12g020110.2	0.531311	2.50491	0.0701462	0.0833545	AT5G05130	NA	Putative SWI/SNF-related matrix-associated actin-dependent regulator of chromatin subfamily A member 3-like 1 [Source:UniProtKB/Swiss-Prot;Acc:Q9FF61]	59.631	98	1043	2697	0
Solyc12g077650.2	-1.03979	-0.204949	0.0865531	0.0934385	ATCG01230	NA	NA	92.105	94	139	351	5.44e-45
Solyc12g077395.1	4.57624	-2.33106	0.000561729	0.00904868	AT4G23160	CRK8	cysteine-rich RLK (RECEPTOR-like protein kinase) 8 [Source:TAIR;Acc:AT4G23160]	50.725	69	80.5	197	1.04e-16
Solyc12g027550.1	-1.22979	3.27463	0.00541841	0.0302895	ATCG00280	NA	NA	93.939	90	126	316	4.68e-36
Solyc12g062540.2	-1.24559	3.24763	0.0063977	0.0319548	ATCG00490	NA	NA	61.479	99	288	738	1.67e-96
Solyc12g062550.1	-1.26569	4.65831	0.00275944	0.0217514	ATCG00490	NA	NA	75.248	98	167	423	5.02e-51
Solyc12g062560.1	-1.01189	3.73463	0.0333289	0.0616659	ATCG00180	NA	NA	50	65	82.8	203	1.45e-19
Solyc12g062595.1	-2.52917	-2.24705	0.00332581	0.0237982	ATCG00160	NA	NA	73.958	98	150	380	3.25e-47
Solyc12g032990.2	-0.998328	4.39586	0.00654931	0.0322657	ATCG00340	NA	NA	62.723	91	486	1250	3.49e-165
Solyc12g033060.2	-0.975411	4.33991	0.00759363	0.0349649	ATCG00340	NA	NA	73.425	99	990	2559	0
Solyc12g035280.1	-0.916373	1.18664	0.0533661	0.073921	AT3G13224	NA	Putative uncharacterized protein At3g13224 [Source:UniProtKB/TrEMBL;Acc:Q9LHL2]	53.371	47	168	426	9.09e-49
Solyc12g035890.2	-2.43277	-2.15377	0.0103336	0.0399042	ATCG00740	NA	NA	53.922	66	288	737	1.27e-95
Solyc12g036140.2	1.43131	2.50575	0.000161087	0.00425511	AT1G30410	ATMRP13	multidrug resistance-associated protein 13 [Source:TAIR;Acc:AT1G30410]	56.25	92	430	1105	2.06e-139
Solyc12g036143.1	0.92654	1.32416	0.0362822	0.0644412	AT2G34660	ABCC2	ABC transporter C family member 2 [Source:UniProtKB/Swiss-Prot;Acc:Q42093]	74.556	89	271	693	2.23e-84
Solyc12g036160.2	0.806169	4.36715	0.0162148	0.0490395	AT1G30410	ATMRP13	multidrug resistance-associated protein 13 [Source:TAIR;Acc:AT1G30410]	71.253	89	1265	3274	0
Solyc12g036530.1	-2.096	-2.15146	0.0300909	0.0589706	AT4G25270	PCMP-E53	Pentatricopeptide repeat-containing protein At4g25270, chloroplastic [Source:UniProtKB/Swiss-Prot;Acc:Q9SB36]	38.776	95	43.5	101	1.47e-06
Solyc12g036595.1	-2.15421	-2.52846	0.0840962	0.0921495	ATMG00510	NA	NA	67.826	60	290	742	7.58e-96
Solyc12g036720.1	-1.76799	-1.0515	0.0266245	0.0562149	ATMG00520	NA	NA	92.958	49	139	349	7.14e-39
Solyc12g036790.2	-0.582463	6.65505	0.0184163	0.0514372	AT1G49140	NA	NADH dehydrogenase [ubiquinone] 1 beta subcomplex subunit 10-A [Source:UniProtKB/Swiss-Prot;Acc:Q9M9B4]	77.32	79	162	411	3.26e-53
Solyc12g038080.1	-1.22705	3.23676	0.00421144	0.026951	ATCG00280	NA	NA	98.611	96	146	369	9.93e-44
Solyc12g038160.2	0.586368	3.67536	0.0469358	0.0706542	AT1G73920	NA	Alpha/beta-Hydrolases superfamily protein [Source:UniProtKB/TrEMBL;Acc:Q949N8]	66.23	96	893	2307	0
Solyc12g038980.2	-0.810204	5.73287	0.012893	0.0448073	AT5G08180	NA	H/ACA ribonucleoprotein complex subunit 2-like protein [Source:UniProtKB/Swiss-Prot;Acc:Q9LEY9]	74.359	99	235	600	9.58e-81
Solyc12g039030.1	-1.63758	5.7329	0.00114982	0.0133804	ATCG00020	NA	NA	96.226	98	105	262	2.34e-29
Solyc12g039120.2	-0.727649	7.44756	0.00637316	0.0319548	AT5G61170	RPS19C	40S ribosomal protein S19-3 [Source:UniProtKB/Swiss-Prot;Acc:Q9FNP8]	83.217	99	254	650	9.99e-89
Solyc12g040375.1	-0.840528	1.55688	0.0342247	0.0626697	AT4G23160	CRK8	cysteine-rich RLK (RECEPTOR-like protein kinase) 8 [Source:TAIR;Acc:AT4G23160]	37.184	37	179	454	7.97e-47
Solyc12g040510.2	-0.54549	4.97253	0.0501749	0.0721391	AT1G48630	RACK1B	RACK1B_AT [Source:UniProtKB/TrEMBL;Acc:A0A178W908]	80.982	99	546	1407	0
Solyc12g041890.2	-2.33556	-1.4485	0.0288764	0.0584066	AT1G51130	NSE4A	Non-structural maintenance of chromosomes element 4 homolog A [Source:UniProtKB/Swiss-Prot;Acc:Q9C689]	46.779	93	301	771	1.63e-99
Solyc12g042060.2	0.791032	7.4068	0.0739771	0.0857941	AT5G50920	CLPC1	Chaperone protein ClpC1, chloroplastic [Source:UniProtKB/Swiss-Prot;Acc:Q9FI56]	77.876	88	292	748	1.15e-92
Solyc12g042075.1	0.560486	4.15997	0.0251367	0.0551378	AT5G62000	ARF2	Auxin response factor 2 [Source:UniProtKB/Swiss-Prot;Acc:Q94JM3]	46.24	95	285	730	8.51e-89
Solyc12g042077.1	0.768084	3.53085	0.0270937	0.05658	AT5G62000	ARF2	Auxin response factor 2 [Source:UniProtKB/Swiss-Prot;Acc:Q94JM3]	85.459	96	706	1821	0
Solyc12g042080.2	-0.763804	7.0629	0.00706585	0.0336488	AT5G23740	RPS11C	RPS11-BETA [Source:UniProtKB/TrEMBL;Acc:A0A178UPD3]	87.421	99	270	689	4.64e-94
Solyc12g042117.1	1.43841	-0.622434	0.0307048	0.0593307	AT5G67550	NA	Putative uncharacterized protein [Source:UniProtKB/TrEMBL;Acc:Q1PDF2]	38.211	70	67.4	163	2.13e-13
Solyc12g042380.2	0.536881	5.60027	0.036796	0.0648896	AT5G61820	NA	Putative uncharacterized protein At5g61820 [Source:UniProtKB/TrEMBL;Acc:Q8VZ21]	52.766	98	461	1185	9.04e-160
Solyc12g042650.2	-0.794245	7.11616	0.0156659	0.0485549	AT2G32060	RPS12C	40S ribosomal protein S12 [Source:UniProtKB/TrEMBL;Acc:A0A178VU31]	71.311	86	191	486	8.52e-64
Solyc12g042700.2	-0.59512	4.30346	0.0229072	0.0542203	AT4G22000	NA	At4g22000 [Source:UniProtKB/TrEMBL;Acc:O65448]	66.667	87	164	416	2.44e-53
Solyc12g042720.2	-0.555334	4.43414	0.0229236	0.0542203	AT4G22000	NA	At4g22000 [Source:UniProtKB/TrEMBL;Acc:O65448]	70.69	86	171	432	7.08e-56
Solyc12g042960.2	-2.40064	-1.59717	0.00563521	0.0307776	AT1G52780	NA	Protein of unknown function (DUF2921) [Source:TAIR;Acc:AT1G52780]	27.541	99	207	527	8.51e-58
Solyc12g044190.2	0.616304	3.14819	0.0194774	0.0519823	AT1G61180	NA	LRR and NB-ARC domains-containing disease resistance protein [Source:UniProtKB/TrEMBL;Acc:Q2V4G0]	29.002	73	205	521	3.82e-54
Solyc12g044720.2	-0.670164	6.83941	0.00744421	0.0346142	AT2G19730	RPL28A	60S ribosomal protein L28-1 [Source:UniProtKB/Swiss-Prot;Acc:O82204]	76.224	99	224	572	7.02e-77
Solyc12g044920.2	1.22094	1.7355	0.00139798	0.0148978	AT1G17500	ALA4	Phospholipid-transporting ATPase [Source:UniProtKB/TrEMBL;Acc:A0A178W5K3]	71.964	99	1850	4792	0
Solyc12g045030.2	-0.643177	1.92125	0.0366134	0.0647354	AT3G55310	NA	Beta-ketoacyl-ACP reductase-like protein [Source:UniProtKB/TrEMBL;Acc:Q67Z59]	61.624	99	347	891	3.7e-121
Solyc12g049220.2	-0.602483	3.51036	0.0602454	0.0785178	AT1G17530	TIM23-1	Mitochondrial import inner membrane translocase subunit TIM23-1 [Source:UniProtKB/Swiss-Prot;Acc:Q9LNQ1]	64.516	99	204	518	6.72e-68
Solyc12g049350.2	1.16737	2.34825	0.00379218	0.0254486	AT2G47460	MYB12	Transcription factor MYB12 [Source:UniProtKB/Swiss-Prot;Acc:O22264]	64.331	53	208	529	6.57e-65
Solyc12g049400.2	-0.57588	4.08728	0.0209441	0.052804	AT1G19180	TIFY10A	TIFY10A [Source:UniProtKB/TrEMBL;Acc:A0A178W7G1]	32.569	89	97.8	242	8.12e-25
Solyc12g049500.2	0.68631	1.39111	0.0643962	0.0808371	AT3G14170	NA	Plant protein of unknown function (DUF936) [Source:TAIR;Acc:AT3G14170]	49.336	99	451	1160	1.3e-154
Solyc12g049510.2	0.726894	4.24807	0.0293397	0.058726	AT3G14172	NA	GPI-anchored adhesin-like protein [Source:UniProtKB/TrEMBL;Acc:F4JFS3]	57.702	77	403	1035	8.59e-120
Solyc12g055805.1	0.724071	6.82381	0.0498521	0.0720433	AT1G78900	VHA-A	VHA-A [Source:UniProtKB/TrEMBL;Acc:A0A178W720]	89.963	96	499	1285	7.79e-176
Solyc12g056200.2	0.964141	3.55021	0.000617435	0.0095223	AT4G11350	NA	At4g11350 [Source:UniProtKB/TrEMBL;Acc:B6IDH2]	66.275	99	695	1794	0
Solyc12g056460.2	-0.809283	3.47097	0.0294518	0.058726	AT2G45660	SOC1	SOC1 [Source:UniProtKB/TrEMBL;Acc:A0A178VZL4]	53.589	99	208	530	2.29e-68
Solyc12g056590.2	2.27981	-1.39472	0.0175746	0.0504383	AT5G61890	ERF114	Ethylene-responsive transcription factor ERF114 [Source:UniProtKB/Swiss-Prot;Acc:Q9FH54]	75.676	23	128	321	5.37e-35
Solyc12g056620.2	-0.516917	3.10659	0.0494748	0.0719466	AT1G34000	OHP2	OHP2 [Source:UniProtKB/TrEMBL;Acc:A0A178WAB5]	66.197	88	177	449	1.71e-57
Solyc12g056910.2	-0.626939	3.94284	0.0387643	0.0656117	AT1G22140	NA	At1g22140/F2E2_13 [Source:UniProtKB/TrEMBL;Acc:Q93Z58]	64.516	79	89	219	3.49e-25
Solyc12g056930.2	0.861593	5.77275	0.0099349	0.0392563	AT1G22150	SULTR1;3	Sulfate transporter 1.3 [Source:UniProtKB/Swiss-Prot;Acc:Q9FEP7]	75.309	99	981	2536	0
Solyc12g056940.2	0.622407	6.99722	0.0933048	0.0969378	AT1G36160	ACC1	Acetyl-CoA carboxylase 1 [Source:UniProtKB/Swiss-Prot;Acc:Q38970]	79.41	99	3729	9670	0
Solyc12g087920.1	7.24983	-1.90649	2.11333e-07	3.08671e-05	AT4G23150	CRK7	Cysteine-rich receptor-like protein kinase 7 [Source:UniProtKB/Swiss-Prot;Acc:Q8L7G3]	41.899	90	435	1119	2e-145
Solyc12g087940.2	-1.06619	4.21827	0.0232116	0.0542203	AT1G09750	AED3	Aspartyl protease AED3 [Source:UniProtKB/Swiss-Prot;Acc:O04496]	65.278	96	548	1412	0
Solyc12g087950.1	-0.633873	1.82215	0.051694	0.0727808	AT5G49700	AHL17	AT-hook motif nuclear-localized protein 17 [Source:UniProtKB/Swiss-Prot;Acc:Q9LTA2]	45.302	99	215	548	2.34e-69
Solyc12g088190.2	0.651366	2.01856	0.0917979	0.0966606	AT5G49630	AAP6	AAP6 [Source:UniProtKB/TrEMBL;Acc:A0A178UHU7]	72.176	98	720	1859	0
Solyc12g088230.2	0.692476	3.2009	0.0130205	0.0449028	AT1G58520	RXW8	CSC1-like protein RXW8 [Source:UniProtKB/Swiss-Prot;Acc:F4IBD7]	55.085	71	757	1955	0
Solyc12g088410.2	-1.27637	-1.21963	0.0810552	0.0905353	AT5G01075	NA	At5g01075 [Source:UniProtKB/TrEMBL;Acc:Q8LEW6]	76.316	33	62.4	150	6.53e-14
Solyc12g088800.2	1.68405	-1.27549	0.0910779	0.0961507	AT5G42930	NA	Alpha/beta-Hydrolases superfamily protein [Source:UniProtKB/TrEMBL;Acc:F4K4J2]	55.15	97	542	1397	0
Solyc12g088820.2	0.679205	3.78952	0.0514677	0.0727808	AT5G09890	NA	Protein kinase family protein [Source:UniProtKB/TrEMBL;Acc:F4KFD4]	78.218	99	832	2149	0
Solyc12g088910.2	0.700893	2.68603	0.0440929	0.0690742	AT2G15730	NA	At2g15730 [Source:UniProtKB/TrEMBL;Acc:Q6NM29]	64.179	97	457	1176	2.45e-162
Solyc12g088950.2	-1.53354	-1.60689	0.0441332	0.0690938	AT3G19020	PEX1	Pollen-specific leucine-rich repeat extensin-like protein 1 [Source:UniProtKB/Swiss-Prot;Acc:Q9LJ64]	58.981	55	488	1257	5.93e-161
Solyc12g089000.2	0.58915	3.1844	0.0400541	0.0666745	AT4G34370	ARI1	Probable E3 ubiquitin-protein ligase ARI1 [Source:UniProtKB/Swiss-Prot;Acc:Q949V6]	56.778	94	617	1592	0
Solyc12g089190.1	-1.64537	-2.17364	0.0438215	0.0689537	AT1G75250	ATRL6	RAD-like 6 [Source:TAIR;Acc:AT1G75250]	57.303	99	116	291	1.37e-35
Solyc12g094380.2	1.05317	2.71122	0.00234462	0.0198395	AT1G76020	NA	At1g76020 [Source:UniProtKB/TrEMBL;Acc:A0JQ12]	54.717	93	224	572	3.02e-74
Solyc12g094610.2	-1.82148	-2.71748	0.0517058	0.0727808	AT5G42340	PUB15	U-box domain-containing protein 15 [Source:UniProtKB/Swiss-Prot;Acc:Q681N2]	56.515	94	653	1685	0
Solyc12g094690.1	-1.02329	0.43958	0.0369187	0.0649621	AT1G20823	ATL80	RING-H2 finger protein ATL80 [Source:UniProtKB/Swiss-Prot;Acc:Q9LM69]	67.626	68	193	490	7.22e-63
Solyc12g094700.2	0.515884	4.22819	0.0631132	0.0800248	AT4G35350	XCP1	Cysteine protease XCP1 [Source:UniProtKB/Swiss-Prot;Acc:O65493]	69.801	99	524	1350	0
Solyc12g094720.2	-0.539655	5.23346	0.031373	0.0598765	AT1G76450	PPD3	PsbP domain-containing protein 3, chloroplastic [Source:UniProtKB/Swiss-Prot;Acc:Q9S720]	63.542	72	264	674	9.35e-89
Solyc12g095810.2	0.990709	-0.0404172	0.0966094	0.098666	AT1G52190	NPF1.2	Protein NRT1/ PTR FAMILY 1.2 [Source:UniProtKB/Swiss-Prot;Acc:Q9M817]	47.266	85	579	1493	0
Solyc12g096150.2	-0.598137	6.58928	0.0491739	0.0718532	AT3G49010	RPL13B	60S ribosomal protein L13 [Source:UniProtKB/TrEMBL;Acc:A0A178VD16]	84.817	92	345	884	2.9e-122
Solyc12g096310.2	1.52155	1.06637	0.0036265	0.0248061	AT4G31330	NA	Putative uncharacterized protein At4g31330 [Source:UniProtKB/TrEMBL;Acc:Q9C5C1]	68.908	97	345	884	2.58e-121
Solyc12g096540.2	-0.573368	7.88506	0.0353227	0.0636475	AT4G25740	RPS10A	40S ribosomal protein S10-1 [Source:UniProtKB/Swiss-Prot;Acc:Q9SW09]	82.682	99	247	630	1.77e-84
Solyc12g096700.2	-0.780135	7.45391	0.0189857	0.0514754	AT1G33140	RPL9B	60S ribosomal protein L9-1 [Source:UniProtKB/Swiss-Prot;Acc:P49209]	85.052	99	343	881	2.95e-122
Solyc12g096830.2	-0.62241	2.7263	0.0354153	0.0637039	AT1G05680	UGT74E2	Glycosyltransferase (Fragment) [Source:UniProtKB/TrEMBL;Acc:A0A0K1SBE8]	48.222	98	428	1100	2.07e-147
Solyc12g097000.2	-0.874166	1.59033	0.0256175	0.0553808	AT1G72920	NA	Similar to part of disease resistance protein [Source:UniProtKB/TrEMBL;Acc:Q9SSN4]	44.444	92	147	371	9.21e-44
Solyc12g097010.2	0.755177	2.80922	0.0578352	0.0764908	AT5G17680	NA	Disease resistance protein (TIR-NBS-LRR class) [Source:UniProtKB/TrEMBL;Acc:Q9FN83]	33.102	90	517	1331	4.79e-162
Solyc12g098330.2	-0.655305	6.01504	0.0351004	0.0634861	AT5G48760	RPL13AD	60S ribosomal protein L13a-4 [Source:UniProtKB/Swiss-Prot;Acc:Q9FKC0]	87.864	96	382	980	8.87e-137
Solyc12g098390.2	0.671478	2.83005	0.038779	0.0656117	AT5G04700	NA	Ankyrin repeat family protein [Source:UniProtKB/TrEMBL;Acc:Q9LZ27]	38.645	31	159	401	2.14e-40
Solyc12g098670.2	0.655989	3.38159	0.0407696	0.0673136	AT1G05820	SPPL5	Signal peptide peptidase-like 5 [Source:UniProtKB/Swiss-Prot;Acc:Q9MA44]	47.692	83	173	438	1.28e-51
Solyc12g098940.2	-0.79165	6.95034	0.00404734	0.0264104	AT2G47110	RPS27AB	UBQ6 [Source:UniProtKB/TrEMBL;Acc:A0A178VYW3]	96.129	99	304	778	8.21e-108
Solyc12g099000.2	1.01874	8.98135	0.0214677	0.053039	AT4G01850	SAM2	S-adenosylmethionine synthase [Source:UniProtKB/TrEMBL;Acc:A0A178V3V9]	92.112	95	739	1907	0
Solyc12g099030.2	-0.60376	6.92489	0.0278259	0.0574345	AT2G47110	RPS27AB	UBQ6 [Source:UniProtKB/TrEMBL;Acc:A0A178VYW3]	96.129	99	304	778	8.21e-108
Solyc12g099240.2	-0.585124	4.93625	0.0233674	0.0542203	AT3G06610	NA	DNA-binding enhancer protein-like protein [Source:UniProtKB/TrEMBL;Acc:Q9C901]	76.577	99	163	413	1.46e-53
Solyc12g099340.2	0.714717	2.61521	0.0141039	0.0463672	AT4G16150	NA	calmodulin binding;transcription regulators [Source:TAIR;Acc:AT4G16150]	52.434	97	770	1989	0
Solyc12g099370.2	-0.58217	3.27532	0.0531455	0.0738446	AT5G49300	GATA16	Putative uncharacterized protein At5g49300 (Fragment) [Source:UniProtKB/TrEMBL;Acc:C0SVS9]	44.048	99	119	299	6.6e-35
Solyc12g099430.2	0.758243	3.04534	0.0147272	0.047245	AT4G02340	NA	AT4g02340 protein [Source:UniProtKB/TrEMBL;Acc:O81299]	56.604	98	397	1020	3.15e-139
Solyc12g099740.2	0.559978	5.60955	0.0203008	0.0526332	AT5G19420	NA	Regulator of chromosome condensation (RCC1) family with FYVE zinc finger domain-containing protein [Source:UniProtKB/TrEMBL;Acc:F4K148]	74.674	68	1603	4151	0
Solyc12g099790.2	-2.63035	1.65267	6.90855e-05	0.00238762	AT5G12180	CPK17	CPK17 [Source:UniProtKB/TrEMBL;Acc:A0A178URQ6]	77.536	99	878	2269	0
Solyc12g099870.2	1.39436	-1.89391	0.0822651	0.0910841	AT3G28890	AtRLP43	Disease resistance protein-like [Source:UniProtKB/TrEMBL;Acc:Q9LJW7]	38.047	95	407	1046	2.52e-132
Solyc12g099940.2	-0.87415	1.74094	0.012599	0.0441179	AT2G06025	NA	Acyl-CoA N-acyltransferases (NAT) superfamily protein [Source:UniProtKB/TrEMBL;Acc:Q8GUT5]	56.744	71	237	604	5.06e-77
Solyc12g099960.1	-0.967039	2.93673	0.00394428	0.0262445	AT1G16790	NA	At1g16790 [Source:UniProtKB/TrEMBL;Acc:Q6NQG3]	45.833	74	109	272	5.08e-31
Solyc12g100170.1	4.57513	-2.33405	0.000374224	0.00714768	AT1G52820	NA	2-oxoglutarate (2OG) and Fe(II)-dependent oxygenase superfamily protein [Source:UniProtKB/TrEMBL;Acc:Q9C936]	40.952	97	226	577	1.91e-72
Solyc02g055460.2	0.724147	2.62982	0.0734882	0.0854266	AT3G19780	NA	LOCATED IN: endomembrane system; CONTAINS InterPro DOMAIN/s: Protein of unknown function DUF179 (InterPro:IPR003774), Thioredoxin fold (InterPro:IPR012335), Thioredoxin-like fold (InterPro:IPR012336); BEST Arabidopsis thaliana protein match is: Prot /.../ unknown function (DUF179) (TAIR:AT1G33780.1); Has 74 Blast hits to 72 proteins in 32 species: Archae - 0; Bacteria - 24; Metazoa - 11; Fungi - …	43.056	79	384	987	8.3e-119
Solyc02g055370.3	-2.00579	-1.71749	0.0445328	0.0692736	AT4G31650	NA	Transcriptional factor B3 family protein [Source:TAIR;Acc:AT4G31650]	41.88	93	92	227	1.33e-22
Solyc02g050280.3	0.584818	4.10644	0.0469511	0.0706542	AT1G50410	CHR28	Helicase-like transcription factor CHR28 [Source:UniProtKB/Swiss-Prot;Acc:Q94BR5]	49.411	89	816	2109	0
Solyc02g005280.1	-0.76508	0.361908	0.0827123	0.0911683	AT1G50270	PCMP-E42	Pentatricopeptide repeat-containing protein At1g50270 [Source:UniProtKB/Swiss-Prot;Acc:Q9SX45]	47.323	94	544	1402	0
Solyc02g010610.1	-1.34995	0.518144	0.0685175	0.0826136	ATCG00020	NA	NA	77.778	98	103	256	3.46e-28
Solyc02g011755.1	-1.26172	1.57837	0.030543	0.0592967	ATCG01060	NA	NA	63.636	45	77.8	190	4.55e-20
Solyc02g011800.1	-1.17954	0.309093	0.0387989	0.0656117	ATCG01100	NA	NA	63.291	99	178	452	7.7e-56
Solyc02g011980.1	-1.21585	-1.26368	0.0466427	0.0704963	ATCG01300	NA	NA	88.235	44	66.6	161	4.33e-16
Solyc02g011990.1	-1.37878	3.94806	0.00239511	0.0201014	ATCG00020	NA	NA	54.381	91	285	730	8.61e-96
Solyc02g014430.3	-1.38212	-0.396882	0.0484273	0.0714043	AT4G05120	ENT3	Equilibrative nucleotide transporter 3 [Source:UniProtKB/Swiss-Prot;Acc:Q9M0Y3]	70.264	99	609	1570	0
Solyc02g020960.2	-1.47613	0.995811	0.00119074	0.0136183	ATCG00350	NA	NA	56.11	98	370	951	6.25e-124
Solyc02g021020.3	0.507559	3.66247	0.0460305	0.0701457	AT2G17140	NA	Pentatricopeptide repeat-containing protein At2g17140 [Source:UniProtKB/Swiss-Prot;Acc:Q0WPZ6]	54.427	99	968	2502	0
Solyc02g021290.1	-1.22873	5.33407	0.00441216	0.0270744	ATCG00020	NA	NA	95.122	79	84	206	2.86e-21
Solyc02g021400.2	-1.04872	6.54148	0.00103414	0.0130344	AT5G64140	RPS28C	RPS28 [Source:UniProtKB/TrEMBL;Acc:A0A178UA91]	83.077	98	108	271	2.46e-33
Solyc02g021690.2	-0.941878	1.57311	0.0411903	0.0674328	AT5G44450	NA	methyltransferases [Source:TAIR;Acc:AT5G44450]	67.778	84	134	338	2.92e-40
Solyc02g023950.3	0.671956	3.82283	0.00936742	0.0383185	AT4G20940	NA	Probable LRR receptor-like serine/threonine-protein kinase At4g20940 [Source:UniProtKB/Swiss-Prot;Acc:C0LGQ9]	67.557	98	1368	3540	0
Solyc02g024000.3	0.764443	2.66922	0.0956933	0.0984	AT2G34730	WAP	WPP domain-associated protein [Source:UniProtKB/Swiss-Prot;Acc:O64584]	32.938	92	268	684	2.79e-78
Solyc02g024010.1	-0.789664	1.32922	0.048611	0.0714335	AT4G21740	NA	At4g21740 [Source:UniProtKB/TrEMBL;Acc:Q9SVS3]	38.76	79	72	175	2.21e-16
Solyc02g031920.3	4.18677	0.280749	0.000228816	0.00521239	AT1G78780	NA	pathogenesis-related family protein [Source:TAIR;Acc:AT1G78780]	61.809	99	279	713	1.08e-95
Solyc02g031970.1	-0.519823	4.74728	0.0172437	0.0502217	AT1G70190	NA	F20P5.9 protein [Source:UniProtKB/TrEMBL;Acc:O04527]	58.904	99	226	575	4.52e-75
Solyc02g032860.3	1.03699	7.20795	0.00975105	0.039068	AT4G21990	2020-04-03	5'-adenylylsulfate reductase 3, chloroplastic [Source:UniProtKB/Swiss-Prot;Acc:P92980]	75.571	95	690	1780	0
Solyc02g032940.3	0.518039	3.40305	0.049795	0.0720433	AT1G11910	APA1	aspartic proteinase A1 [Source:TAIR;Acc:AT1G11910]	74.314	99	795	2052	0
Solyc02g033060.3	-0.848561	3.00395	0.00969785	0.038964	AT3G10405	NA	At3g10405 [Source:UniProtKB/TrEMBL;Acc:A0JQ78]	58.757	83	202	513	8.69e-66
Solyc02g033070.1	-1.72902	-2.09261	0.0601514	0.0784845	AT2G39170	NA	MEF2BNB-like protein [Source:UniProtKB/TrEMBL;Acc:O80964]	48.538	85	154	389	7.23e-47
Solyc02g036260.3	0.558307	1.78969	0.0696114	0.0832187	AT4G22120	CSC1	Hyperosmolality-gated Ca2+ permeable channel 1.2 [Source:UniProtKB/TrEMBL;Acc:A0A097NUP4]	72.164	98	1106	2861	0
Solyc02g038690.1	-0.804094	3.25855	0.0256174	0.0553808	AT3G45980	H2B	Histone H2B [Source:UniProtKB/TrEMBL;Acc:A0A178V9F6]	78.289	99	206	524	1.51e-69
Solyc02g061760.3	0.660245	3.38706	0.0181735	0.0510588	AT4G38380	DTX45	Protein DETOXIFICATION 45, chloroplastic [Source:UniProtKB/Swiss-Prot;Acc:Q9SVE7]	68.023	61	230	586	1.01e-71
Solyc02g062020.3	0.882329	3.70802	0.0045157	0.027281	AT2G17800	ARAC1	ROP3 [Source:UniProtKB/TrEMBL;Acc:A0A178VRA4]	95.939	99	365	938	8.75e-131
Solyc02g062050.2	1.14351	0.509967	0.0140449	0.0463126	AT4G23160	CRK8	cysteine-rich RLK (RECEPTOR-like protein kinase) 8 [Source:TAIR;Acc:AT4G23160]	40	34	150	378	4.3e-38
Solyc02g062240.3	-0.561624	3.8036	0.0589697	0.0772675	AT1G20580	SMD3B	Small nuclear ribonucleoprotein SmD3b [Source:UniProtKB/Swiss-Prot;Acc:Q9LM92]	83.333	99	214	546	2.85e-73
Solyc02g062460.3	1.53399	-2.31152	0.0673758	0.0822267	AT1G52800	NA	2-oxoglutarate (2OG) and Fe(II)-dependent oxygenase superfamily protein [Source:UniProtKB/TrEMBL;Acc:Q9C938]	46.281	98	128	321	4.67e-37
Solyc02g062710.1	1.40313	-0.357869	0.0178503	0.05077	AT5G67150	NA	Anthranilate N-hydroxycinnamoyl/benzoyltransferase-like protein [Source:UniProtKB/TrEMBL;Acc:Q9FH98]	39.216	99	299	766	3.55e-97
Solyc02g062910.2	-0.612925	3.14621	0.0593234	0.0775671	AT4G36680	NA	Pentatricopeptide repeat-containing protein At4g36680, mitochondrial [Source:UniProtKB/Swiss-Prot;Acc:Q9M065]	61.644	80	485	1249	1.76e-170
Solyc02g062975.1	-1.6034	-0.585084	0.0016478	0.0161719	AT5G26310	UGT72E3	Glycosyltransferase (Fragment) [Source:UniProtKB/TrEMBL;Acc:W8QN72]	29.907	88	67.4	163	2.9e-13
Solyc02g063085.1	-0.583944	3.81831	0.0176889	0.0504383	AT5G16060	NA	At5g16060 [Source:UniProtKB/TrEMBL;Acc:Q9LFR9]	52.632	48	98.2	243	1.19e-26
Solyc02g063410.3	-0.768544	1.04001	0.0716885	0.0841497	AT5G65660	NA	Uncharacterized protein At5g65660 [Source:UniProtKB/Swiss-Prot;Acc:Q9LSK9]	55.147	98	124	312	1.62e-37
Solyc02g064670.1	-0.655928	6.13491	0.0267184	0.0563603	AT3G49910	RPL26A	60S ribosomal protein L26-1 [Source:UniProtKB/Swiss-Prot;Acc:P51414]	84.247	99	262	670	1.06e-91
Solyc02g064720.3	0.781256	1.74966	0.0578533	0.0764908	AT5G67385	NA	BTB/POZ domain-containing protein At5g67385 [Source:UniProtKB/Swiss-Prot;Acc:Q66GP0]	61.338	97	722	1863	0
Solyc02g064730.3	-0.586215	7.5526	0.0459047	0.0700993	AT2G23090	NA	Uncharacterized protein At2g23090 [Source:UniProtKB/Swiss-Prot;Acc:O64818]	79.221	97	128	322	8.27e-41
Solyc02g065050.1	-0.709764	0.720097	0.0721808	0.0843715	AT2G39710	NA	Eukaryotic aspartyl protease family protein [Source:UniProtKB/TrEMBL;Acc:O22282]	62.85	98	557	1435	0
Solyc02g065250.2	0.749649	4.59638	0.000340461	0.00676293	AT2G23620	MES1	Methylesterase 1 [Source:UniProtKB/Swiss-Prot;Acc:Q8S8S9]	55.253	99	299	765	3.55e-100
Solyc02g065410.2	-0.782537	0.694214	0.099482	0.0997633	AT1G20230	PCMP-H21	Pentatricopeptide repeat-containing protein At1g20230 [Source:UniProtKB/Swiss-Prot;Acc:Q9LNU6]	38.439	94	536	1380	0
Solyc02g065470.1	0.662666	5.30218	0.00540686	0.0302895	AT5G66590	NA	CAP (Cysteine-rich secretory proteins, Antigen 5, and Pathogenesis-related 1 protein) superfamily protein [Source:UniProtKB/TrEMBL;Acc:Q9FJY1]	60.14	78	191	486	1.59e-62
Solyc02g065480.2	-1.32639	0.66456	0.0119145	0.0425666	AT5G66600	NA	Putative uncharacterized protein [Source:UniProtKB/TrEMBL;Acc:Q9FJY0]	52.131	92	552	1423	0
Solyc02g065555.1	0.672193	1.93371	0.030244	0.0590571	AT2G23790	NA	Calcium uniporter protein 2, mitochondrial [Source:UniProtKB/Swiss-Prot;Acc:O64823]	43.564	99	152	385	3.84e-45
Solyc02g065740.3	1.84595	-0.87429	0.0165929	0.0494829	AT3G02230	RGP1	RGP1 [Source:UniProtKB/TrEMBL;Acc:A0A178VK37]	88.496	94	635	1638	0
Solyc02g066800.2	0.748123	1.83764	0.0863274	0.0932597	AT5G08060	NA	Furry [Source:UniProtKB/TrEMBL;Acc:Q9SD78]	60.63	99	168	426	4.44e-55
Solyc02g066920.3	-0.586551	4.94285	0.0278267	0.0574345	AT5G39210	CRR7	Protein CHLORORESPIRATORY REDUCTION 7, chloroplastic [Source:UniProtKB/Swiss-Prot;Acc:Q9FL87]	47.619	95	143	361	2.03e-44
Solyc02g066970.1	-1.15551	0.490345	0.00527835	0.0299227	AT3G29370	NA	p1R3 [Source:UniProtKB/TrEMBL;Acc:A0A178V9D4]	41.304	83	69.3	168	1.43e-16
Solyc02g067010.3	0.789024	2.7314	0.0091364	0.0378529	AT1G13980	GN	ARF guanine-nucleotide exchange factor GNOM [Source:UniProtKB/Swiss-Prot;Acc:Q42510]	64.316	98	1882	4876	0
Solyc02g067560.1	0.512145	2.6033	0.0667286	0.0816997	AT3G28450	BIR2	Inactive LRR receptor-like serine/threonine-protein kinase BIR2 [Source:UniProtKB/Swiss-Prot;Acc:Q9LSI9]	64.404	98	766	1979	0
Solyc02g067580.3	-0.509977	3.81401	0.0694177	0.0830671	AT3G48140	NA	AT3G48140 protein [Source:UniProtKB/TrEMBL;Acc:Q42338]	72.941	92	135	340	4.45e-43
Solyc02g067620.2	0.624895	2.50807	0.0700724	0.0833545	AT2G04620	NA	Metal tolerance protein 12 [Source:UniProtKB/TrEMBL;Acc:A0A0A8IL98]	61.939	98	464	1193	1.2e-155
Solyc02g067700.1	-0.889909	0.585561	0.0245511	0.055102	AT1G72310	ATL3	RING-H2 finger protein ATL3 [Source:UniProtKB/Swiss-Prot;Acc:Q9XF63]	41.489	53	80.9	198	2.42e-18
Solyc02g068150.3	-0.531559	4.82736	0.0286052	0.058171	AT1G27970	NTF2B	Nuclear transport factor 2B [Source:UniProtKB/TrEMBL;Acc:A8MS55]	58.385	99	184	468	7.09e-61
Solyc02g068560.3	0.658558	5.08021	0.0867807	0.0934822	AT5G44800	CHR4	PKR1 [Source:UniProtKB/TrEMBL;Acc:A0A178UKW2]	55.202	73	1706	4419	0
Solyc02g068780.3	0.523128	4.70107	0.0581799	0.0767591	AT4G19900	NA	Glycosyltransferase (Fragment) [Source:UniProtKB/TrEMBL;Acc:W8Q6J5]	47.677	30	382	982	6.14e-119
Solyc02g068830.2	-1.12574	-0.118932	0.0381761	0.0653733	AT3G47570	NA	Probable LRR receptor-like serine/threonine-protein kinase At3g47570 [Source:UniProtKB/Swiss-Prot;Acc:C0LGP4]	38.046	97	578	1489	0
Solyc02g069060.3	0.673692	1.76098	0.0722136	0.0843715	AT1G10155	ATPP2-A10	Phloem protein 2-A10 [Source:UniProtKB/TrEMBL;Acc:F4I2R3]	36.196	99	95.5	236	5.97e-24
Solyc02g069070.3	-0.683889	2.54783	0.048059	0.0712115	AT2G39440	NA	Ribonuclease H2 subunit C-like protein [Source:UniProtKB/TrEMBL;Acc:F4IVV8]	57.143	90	191	485	6.2e-63
Solyc02g069170.2	-0.850723	0.549835	0.0516615	0.0727808	AT1G31240	NA	At1g31240 [Source:UniProtKB/TrEMBL;Acc:Q9SA19]	31.25	59	101	251	2.11e-24
Solyc02g069670.3	0.576163	2.78445	0.0294306	0.058726	AT5G11720	NA	AT5g11720/T22P22_110 [Source:UniProtKB/TrEMBL;Acc:Q9LYF8]	61.573	97	1147	2966	0
Solyc02g069690.1	0.697447	2.53692	0.0432714	0.068566	AT2G34790	MEE23	Berberine bridge enzyme-like 15 [Source:UniProtKB/Swiss-Prot;Acc:O64743]	61.194	97	667	1722	0
Solyc02g069840.3	-0.654347	4.38508	0.00983947	0.0391529	AT1G16740	NA	50S ribosomal protein L20 [Source:UniProtKB/TrEMBL;Acc:A0A178WF80]	82.258	85	219	559	4.64e-75
Solyc02g069850.3	-0.768886	7.49866	0.0169831	0.0501751	AT2G21580	RPS25B	40S ribosomal protein S25-2 [Source:UniProtKB/Swiss-Prot;Acc:Q9SIK2]	90.741	99	167	424	2.51e-55
Solyc02g069855.1	-0.590895	3.24641	0.0428981	0.0684785	AT1G30500	NFYA7	Nuclear transcription factor Y subunit A-7 [Source:UniProtKB/Swiss-Prot;Acc:Q84JP1]	51.562	46	65.1	157	8.41e-14
Solyc02g069925.1	-0.504917	3.65151	0.079849	0.0896316	AT1G30520	AAE14	2-succinylbenzoate--CoA ligase, chloroplastic/peroxisomal [Source:UniProtKB/Swiss-Prot;Acc:Q8VYJ1]	58.056	99	460	1184	1.05e-159
Solyc02g069940.3	0.552703	3.62207	0.0512281	0.0727601	AT2G34730	WAP	WPP domain-associated protein [Source:UniProtKB/Swiss-Prot;Acc:O64584]	36.139	84	297	760	1e-87
Solyc02g070030.3	-0.515546	2.60954	0.089642	0.09533	AT4G20910	HEN1	Small RNA 2'-O-methyltransferase [Source:UniProtKB/Swiss-Prot;Acc:Q9C5Q8]	59.854	99	164	416	8.14e-48
Solyc02g070310.3	-0.672988	8.36571	0.0176489	0.0504383	AT4G18100	RPL32A	60S ribosomal protein L32-1 [Source:UniProtKB/Swiss-Prot;Acc:P49211]	88.722	99	251	640	1.83e-87
Solyc02g070330.3	-0.507454	8.69072	0.0895985	0.09533	AT5G58420	RPS4D	40S ribosomal protein S4-3 [Source:UniProtKB/Swiss-Prot;Acc:Q8VYK6]	90.038	99	501	1290	2.26e-169
Solyc02g070420.2	0.792579	2.05797	0.0253566	0.0553656	AT2G34530	NA	unknown protein; FUNCTIONS IN: molecular_function unknown; INVOLVED IN: biological_process unknown; LOCATED IN: endomembrane system; EXPRESSED IN: flower; EXPRESSED DURING: petal differentiation and expansion stage; BEST Arabidopsis thaliana protein /.../ is: unknown protein (TAIR:AT2G34540.2); Has 35333 Blast hits to 34131 proteins in 2444 species: Archae - 798; Bacteria - 22429; Metazoa - 974; …	43.713	61	125	314	2.97e-34
Solyc02g070560.3	-0.598254	6.87922	0.0161151	0.0489167	AT4G18270	ATTRANS 11	Phospho-N-acetylmuramoyl-pentapeptide-transferase homolog [Source:UniProtKB/Swiss-Prot;Acc:O49730]	55.83	67	420	1080	7.56e-141
Solyc02g070640.3	-0.751768	7.1485	0.0245042	0.055102	AT2G34480	NA	Ribosomal protein L18ae/LX family protein [Source:TAIR;Acc:AT2G34480]	91.011	60	343	880	9.82e-116
Solyc02g070910.2	-1.46668	0.741487	0.00069691	0.0101633	AT5G46330	FLS2	Leucine-rich repeat receptor-like protein kinase (Fragment) [Source:UniProtKB/TrEMBL;Acc:C0LGU8]	54.303	98	1170	3026	0
Solyc02g071270.2	0.54281	4.35861	0.0210944	0.052804	AT5G07290	ML4	Protein MEI2-like 4 [Source:UniProtKB/Swiss-Prot;Acc:Q9LYN7]	39.464	85	432	1112	4.43e-137
Solyc02g071285.1	-0.556745	4.03473	0.0294122	0.058726	AT4G18100	RPL32A	60S ribosomal protein L32-1 [Source:UniProtKB/Swiss-Prot;Acc:P49211]	73.333	14	43.9	102	1.17e-05
Solyc02g071350.3	0.913213	0.988622	0.0683639	0.0825395	AT4G18050	PGP9	P-glycoprotein 9 [Source:TAIR;Acc:AT4G18050]	70.929	99	1788	4632	0
Solyc02g071610.3	-0.667684	5.74391	0.00808271	0.0358161	AT5G45670	NA	GDSL esterase/lipase At5g45670 [Source:UniProtKB/Swiss-Prot;Acc:Q9FK75]	70.994	97	541	1395	0
Solyc02g071730.3	0.942177	1.8326	0.0422714	0.0680784	AT4G18960	AG	K-box region and MADS-box transcription factor family protein [Source:TAIR;Acc:AT4G18960]	69.685	99	348	892	4.33e-122
Solyc02g071810.3	-0.638288	2.71925	0.0200751	0.0524612	AT1G07650	NA	Leucine-rich repeat transmembrane protein kinase [Source:UniProtKB/TrEMBL;Acc:F4HSE1]	54.932	90	611	1576	0
Solyc02g072240.3	0.940251	5.02468	0.00321907	0.0235087	AT4G18780	CESA8	Cellulose synthase (Fragment) [Source:UniProtKB/TrEMBL;Acc:A0A068FHR7]	77.452	99	1603	4152	0
Solyc02g072440.3	1.16442	1.10005	0.0278154	0.0574345	AT3G47570	NA	Probable LRR receptor-like serine/threonine-protein kinase At3g47570 [Source:UniProtKB/Swiss-Prot;Acc:C0LGP4]	36.805	91	554	1428	1.57e-176
Solyc02g072470.3	0.509142	2.22647	0.0915361	0.0964704	AT1G29200	OFUT8	O-fucosyltransferase 8 [Source:UniProtKB/Swiss-Prot;Acc:F4HZX7]	58.065	19	651	1679	0
Solyc02g075615.1	-0.889189	3.81441	0.00964215	0.0389502	AT3G27530	GC6	Golgin candidate 6 [Source:UniProtKB/Swiss-Prot;Acc:B0F9L4]	67.5	33	52.4	124	9.23e-09
Solyc02g076900.3	-0.88215	0.851114	0.0603533	0.0785827	AT4G18593	NA	Probable inactive dual specificity protein phosphatase-like At4g18593 [Source:UniProtKB/Swiss-Prot;Acc:Q570P7]	67.188	93	187	475	3.97e-62
Solyc02g077030.3	0.751595	3.20002	0.00197705	0.0185947	AT4G18550	NA	alpha/beta-Hydrolases superfamily protein [Source:TAIR;Acc:AT4G18550]	55.443	98	440	1132	2.15e-153
Solyc02g077240.3	1.27327	0.377011	0.00923478	0.0380463	AT5G54960	PDC2	Pyruvate decarboxylase 2 [Source:UniProtKB/Swiss-Prot;Acc:Q9FFT4]	80.412	92	976	2522	0
Solyc02g077480.1	-0.738887	7.24545	0.0439224	0.0689588	AT5G65360	HTR1	Histone H3 [Source:UniProtKB/TrEMBL;Acc:A0A178WG20]	100	99	272	695	7.95e-96
Solyc02g077620.1	-1.55151	-1.35134	0.0975356	0.0988922	AT1G18590	SOT17	Sulfotransferase [Source:UniProtKB/TrEMBL;Acc:A0A178WDI6]	41.143	97	277	709	2.12e-91
Solyc02g077640.1	0.959839	0.976165	0.0237564	0.0544163	AT5G46090	DMP6	Protein DMP6 [Source:UniProtKB/Swiss-Prot;Acc:Q9FNL3]	62.911	99	276	705	7.39e-95
Solyc02g077860.1	-1.32163	4.97219	0.00285392	0.0220757	ATCG00490	NA	NA	90.164	47	125	314	7.55e-35
Solyc02g078030.2	-0.656577	3.72927	0.00363682	0.0248083	AT1G28280	VQ4	VQ motif-containing protein 4 [Source:UniProtKB/Swiss-Prot;Acc:Q5M750]	56.497	96	154	390	1.81e-47
Solyc02g078170.2	0.905015	1.19565	0.0152398	0.0480819	AT4G04960	LECRK71	L-type lectin-domain containing receptor kinase VII.1 [Source:UniProtKB/Swiss-Prot;Acc:Q9S9U1]	60.09	96	781	2017	0
Solyc02g078520.3	0.66819	4.7991	0.0657987	0.0813827	AT4G04920	MED16	Mediator of RNA polymerase II transcription subunit 16 [Source:UniProtKB/Swiss-Prot;Acc:F4JGZ1]	68.675	99	1410	3650	0
Solyc02g078720.3	-0.579628	1.9905	0.0657953	0.0813827	AT1G11120	NA	unknown protein; BEST Arabidopsis thaliana protein match is: unknown protein (TAIR:AT1G09812.1); Has 270 Blast hits to 255 proteins in 62 species: Archae - 0; Bacteria - 2; Metazoa - 93; Fungi - 14; Plants - 126; Viruses - 0; Other Eukaryotes - 35 ( /.../: NCBI BLink). [Source:TAIR;Acc:AT1G11120]	48.12	88	108	269	1.06e-30
Solyc02g078800.3	0.8597	3.09797	0.0526839	0.0735521	AT1G61210	NA	Katanin p80 WD40 repeat-containing subunit B1 homolog [Source:UniProtKB/TrEMBL;Acc:F4HTH8]	70.811	92	550	1417	0
Solyc02g078850.1	-0.554587	4.48227	0.018467	0.0514532	AT4G21620	NA	AT4g21620/F17L22_80 [Source:UniProtKB/TrEMBL;Acc:Q9SVT5]	56.034	73	72.4	176	6.15e-17
Solyc02g078950.3	0.51837	4.70147	0.0312434	0.0597905	AT2G28470	BGAL8	Beta-galactosidase 8 [Source:UniProtKB/Swiss-Prot;Acc:Q9SCV4]	55.339	97	966	2498	0
Solyc02g079110.3	-0.679287	2.58542	0.0203071	0.0526332	AT4G21520	NA	Putative uncharacterized protein At4g21520 [Source:UniProtKB/TrEMBL;Acc:Q8H1R6]	69.509	86	585	1507	0
Solyc02g079260.2	0.695687	2.34006	0.0419492	0.0679894	AT4G13650	PCMP-H42	Pentatricopeptide repeat-containing protein At4g13650 [Source:UniProtKB/Swiss-Prot;Acc:Q9SVP7]	58.018	93	1179	3051	0
Solyc02g079440.2	-1.93398	-0.776143	0.00653123	0.0322406	AT4G20860	FAD-OXR	Berberine bridge enzyme-like 22 [Source:UniProtKB/Swiss-Prot;Acc:Q9SUC6]	49.617	93	489	1259	7.4e-169
Solyc02g079490.3	0.572634	4.22403	0.0811258	0.0905734	AT1G32910	NA	HXXXD-type acyl-transferase family protein [Source:UniProtKB/TrEMBL;Acc:Q9MAP9]	56.78	99	505	1301	1.39e-177
Solyc02g079840.2	-4.92446	-2.5993	0.000171531	0.00434603	AT3G25830	TPS27	1,8-cineole synthase 2, chloroplastic [Source:UniProtKB/Swiss-Prot;Acc:P0DI77]	45.766	98	508	1309	1.84e-175
Solyc02g079930.3	1.31683	0.691789	0.00389301	0.0260548	AT4G21320	HSA32	HSA32 [Source:UniProtKB/TrEMBL;Acc:A0A178UV51]	67.368	99	422	1085	2.79e-150
Solyc02g079940.3	-3.1944	3.31121	0.000128298	0.00366165	AT4G21310	NA	At4g21310 [Source:UniProtKB/TrEMBL;Acc:O81898]	62.209	99	242	618	6.7e-83
Solyc02g080320.3	-0.824781	3.17074	0.0660169	0.0813903	AT4G21770	NA	RNA pseudouridine synthase 6, chloroplastic [Source:UniProtKB/Swiss-Prot;Acc:Q9SVS0]	64.182	97	630	1626	0
Solyc02g080410.3	-0.640604	3.47158	0.0483781	0.0714043	AT4G21870	HSP15.4	15.4 kDa class V heat shock protein [Source:UniProtKB/Swiss-Prot;Acc:O49710]	50	99	130	326	1.4e-39
Solyc02g080570.3	0.539764	7.5556	0.0416584	0.0676677	AT1G11720	ATSS3	SS3 [Source:UniProtKB/TrEMBL;Acc:A0A178W4M9]	77.131	87	1538	3981	0
Solyc02g080635.1	-1.19577	5.27272	0.00148391	0.0154165	ATCG00280	NA	NA	95.758	83	329	844	1.88e-112
Solyc02g080960.2	-0.85441	0.885116	0.0249591	0.055102	AT1G05070	NA	At1g05070/T7A14_6 [Source:UniProtKB/TrEMBL;Acc:Q94AB8]	62	93	125	313	1.94e-37
Solyc02g081010.2	0.589394	3.27845	0.0371382	0.0649621	AT1G11950	NA	Putative uncharacterized protein At1g11950 (Fragment) [Source:UniProtKB/TrEMBL;Acc:C0SUU8]	59.206	50	798	2061	0
Solyc02g081050.3	-3.07857	-2.61837	0.00908528	0.0378529	AT3G21630	CERK1	Chitin elicitor receptor kinase 1 [Source:UniProtKB/Swiss-Prot;Acc:A8R7E6]	51.52	99	588	1515	0
Solyc02g081180.2	-0.987291	0.948953	0.0366595	0.0647354	AT4G03965	NA	Putative uncharacterized protein [Source:UniProtKB/TrEMBL;Acc:Q5XV87]	48.848	99	178	451	1.78e-56
Solyc02g081300.3	0.681562	4.21073	0.0240235	0.054725	AT1G73370	SUS6	Sucrose synthase (Fragment) [Source:UniProtKB/TrEMBL;Acc:W8Q3K7]	68.639	95	1227	3175	0
Solyc02g081550.3	0.89159	1.92778	0.0134907	0.0456369	AT5G15250	FTSH6	ATP-dependent zinc metalloprotease FTSH 6, chloroplastic [Source:UniProtKB/Swiss-Prot;Acc:Q1PDW5]	77.778	98	1013	2619	0
Solyc02g081810.3	-0.642822	5.92661	0.0875914	0.094103	AT3G57150	CBF5	Putative uncharacterized protein At3g57150 (Fragment) [Source:UniProtKB/TrEMBL;Acc:C0SVF3]	79.531	81	739	1907	0
Solyc02g081830.3	-0.517517	2.56563	0.0698102	0.0833359	AT5G44730	NA	At5g44730 [Source:UniProtKB/TrEMBL;Acc:O48587]	73.333	79	410	1053	2.02e-145
Solyc02g082000.3	-0.663125	8.45062	0.0157632	0.0485549	AT5G09500	RPS15C	40S ribosomal protein S15-3 [Source:UniProtKB/Swiss-Prot;Acc:Q9FY65]	82.119	99	253	647	5.6e-88
Solyc02g082020.3	-0.556697	4.43358	0.0419935	0.0679944	AT1G30880	NA	At1g30880 [Source:UniProtKB/TrEMBL;Acc:Q9FYH5]	51.667	96	50.4	119	5.99e-09
Solyc02g082050.3	0.738127	2.61883	0.063024	0.0800248	AT5G17680	NA	Disease resistance protein (TIR-NBS-LRR class) [Source:UniProtKB/TrEMBL;Acc:Q9FN83]	34.363	94	632	1629	0
Solyc02g082070.3	-1.08729	0.376154	0.0488154	0.0715095	AT3G26300	CYP71B34	Cytochrome P450 71B34 [Source:UniProtKB/Swiss-Prot;Acc:Q9LIP6]	40.918	98	399	1024	1.54e-134
Solyc02g082080.1	-0.625554	6.68278	0.0542488	0.0744198	AT5G20650	COPT5	Copper transporter 5 [Source:UniProtKB/Swiss-Prot;Acc:Q93VM8]	56	99	174	441	8.93e-57
Solyc02g082190.3	-0.799347	4.00996	0.0961133	0.0986562	AT1G30820	NA	CTP synthase [Source:UniProtKB/TrEMBL;Acc:F4I6G9]	78.369	99	989	2558	0
Solyc02g082260.3	0.807169	6.39551	0.0057038	0.0307776	AT1G76490	HMG1	hydroxy methylglutaryl CoA reductase 1 [Source:TAIR;Acc:AT1G76490]	70.115	99	869	2246	0
Solyc02g082290.3	1.55631	-0.525009	0.0131257	0.0451688	AT1G19100	MORC6	Protein MICRORCHIDIA 6 [Source:UniProtKB/Swiss-Prot;Acc:Q56Y74]	27.917	61	112	280	1.77e-25
Solyc02g082360.3	-1.00693	1.316	0.034198	0.0626668	AT3G55620	EIF6-2	Eukaryotic translation initiation factor 6-2 [Source:UniProtKB/Swiss-Prot;Acc:Q9M060]	74.026	77	240	613	2.51e-80
Solyc02g082500.1	-0.532814	4.81049	0.0212679	0.0529671	AT4G35490	MRPL11	At4g35490 [Source:UniProtKB/TrEMBL;Acc:Q9SVW7]	74.675	99	253	646	9.69e-88
Solyc02g082700.3	-0.636613	8.42409	0.069058	0.0829163	AT1G20693	HMGB2	High mobility group B protein 2 [Source:UniProtKB/Swiss-Prot;Acc:O49596]	66.901	99	167	423	2.94e-54
Solyc02g082763.1	1.45077	0.589405	0.0243663	0.055102	AT5G66020	SAC6	Phosphoinositide phosphatase SAC6 [Source:UniProtKB/Swiss-Prot;Acc:Q7X911]	55.914	88	97.4	241	1.39e-24
Solyc02g083000.1	-2.06448	-1.93345	0.0431652	0.0685563	AT4G35690	NA	Putative uncharacterized protein [Source:UniProtKB/TrEMBL;Acc:O81800]	36.486	99	162	410	3.07e-48
Solyc02g083130.3	0.598981	3.48632	0.0733942	0.0853803	AT4G35730	NA	Regulator of Vps4 activity in the MVB pathway protein [Source:UniProtKB/TrEMBL;Acc:F4JNS8]	51.485	99	412	1058	2.85e-140
Solyc02g083250.3	-0.797611	4.33483	0.00584463	0.0312091	AT4G35750	NA	At4g35750 [Source:UniProtKB/TrEMBL;Acc:O81806]	78.283	99	326	836	3.7e-115
Solyc02g083630.3	0.538417	4.03749	0.0180945	0.0510588	AT4G35000	APX3	L-ascorbate peroxidase 3 [Source:UniProtKB/Swiss-Prot;Acc:Q42564]	43.426	79	172	435	7.82e-52
Solyc02g083690.2	-2.94779	-1.54228	0.000414296	0.00779316	AT2G17840	ERD7	Protein EARLY-RESPONSIVE TO DEHYDRATION 7, chloroplastic [Source:UniProtKB/Swiss-Prot;Acc:O48832]	57.08	96	494	1273	1.88e-173
Solyc02g083760.3	0.507277	4.48024	0.0342749	0.0627102	AT4G38660	NA	Pathogenesis-related thaumatin superfamily protein [Source:UniProtKB/TrEMBL;Acc:Q8VYN5]	66.939	96	340	871	1.83e-117
Solyc02g083835.1	-0.611722	2.39701	0.0383775	0.0655374	AT4G36040	ATJ11	At4g36040 [Source:UniProtKB/TrEMBL;Acc:Q1H544]	48.889	73	130	327	9.94e-39
Solyc02g083860.3	0.746531	5.69648	0.0503689	0.0722508	AT3G51240	F3H	Naringenin,2-oxoglutarate 3-dioxygenase [Source:UniProtKB/Swiss-Prot;Acc:Q9S818]	80.939	99	636	1640	0
Solyc02g084033.1	-1.82961	-1.74194	0.0242723	0.0549981	AT2G22440	NA	Non-LTR retroelement reverse transcriptase [Source:UniProtKB/TrEMBL;Acc:Q9SJZ0]	28.037	26	60.8	146	8.2e-10
Solyc02g084090.2	-2.56171	-1.41349	0.00318671	0.0234795	AT5G53350	CLPX1	CLPX [Source:UniProtKB/TrEMBL;Acc:A0A178USB7]	35.484	36	85.9	211	5.91e-18
Solyc02g084120.2	1.34985	0.124393	0.00864572	0.0366556	AT5G53350	CLPX1	CLPX [Source:UniProtKB/TrEMBL;Acc:A0A178USB7]	56.604	49	53.9	128	7.76e-09
Solyc02g084260.2	2.67842	-0.952931	0.0234333	0.0542203	AT5G53350	CLPX1	CLPX [Source:UniProtKB/TrEMBL;Acc:A0A178USB7]	51.429	41	60.8	146	3.68e-11
Solyc02g084670.3	-2.6051	-2.88414	0.0161955	0.0490395	AT3G51070	NA	Probable methyltransferase PMT27 [Source:UniProtKB/Swiss-Prot;Acc:Q9SD39]	57.748	98	965	2494	0
Solyc02g084720.3	0.540492	7.60517	0.0253677	0.0553656	AT4G36360	BGAL3	Beta-galactosidase 3 [Source:UniProtKB/Swiss-Prot;Acc:Q9SCV9]	76.31	99	1419	3672	0
Solyc02g084710.3	-0.514765	5.19894	0.032242	0.0609725	AT3G51030	TRX1	Thioredoxin H1 [Source:UniProtKB/Swiss-Prot;Acc:P29448]	72.321	94	179	453	1.67e-59
Solyc02g084740.3	0.785014	2.49598	0.0221544	0.0535355	AT4G36380	ROT3	ROT3 [Source:UniProtKB/TrEMBL;Acc:A0A178V4B0]	67.265	90	625	1612	0
Solyc02g084850.3	1.48684	0.568068	0.0341194	0.062639	AT3G50980	XERO1	Dehydrin Xero 1 [Source:UniProtKB/Swiss-Prot;Acc:P25863]	50	40	54.7	130	2.45e-10
Solyc02g084870.3	0.678313	1.93961	0.0651557	0.0812091	AT2G18170	MPK7	Mitogen-activated protein kinase 7 [Source:UniProtKB/Swiss-Prot;Acc:Q39027]	79.62	99	639	1647	0
Solyc02g084950.3	0.654004	1.66299	0.0569519	0.0759222	AT4G36470	NA	At4g36470 [Source:UniProtKB/TrEMBL;Acc:O23234]	57.796	99	452	1162	2.67e-159
Solyc02g084990.3	0.537033	6.52098	0.0181471	0.0510588	AT5G66460	MAN7	MAN7 [Source:UniProtKB/TrEMBL;Acc:A0A178UNQ8]	67.542	96	591	1523	0
Solyc02g085035.1	1.07693	3.00177	0.0584616	0.0768437	AT4G36520	NA	Chaperone DnaJ-domain superfamily protein [Source:UniProtKB/TrEMBL;Acc:F4JPR4]	29.366	95	221	562	1.74e-59
Solyc02g085230.3	-0.812694	3.06485	0.0901305	0.0955207	AT1G63810	NA	Nucleolar protein [Source:UniProtKB/TrEMBL;Acc:Q0WVM5]	56.53	99	1191	3081	0
Solyc02g085360.3	-1.23347	-0.254838	0.0435162	0.0687507	AT3G50660	CYP90B1	Cytochrome P450 90B1 [Source:UniProtKB/Swiss-Prot;Acc:O64989]	71.429	93	699	1805	0
Solyc02g085490.2	-0.607355	1.89311	0.077596	0.0880983	AT5G66740	NA	Protein of unknown function (DUF620) [Source:TAIR;Acc:AT5G66740]	72.507	99	582	1499	0
Solyc02g085620.3	-1.42173	-0.525526	0.023315	0.0542203	AT5G66710	NA	Protein kinase ATN1-like protein [Source:UniProtKB/TrEMBL;Acc:Q9LVQ9]	51.662	89	354	908	2.31e-120
Solyc02g085770.3	-1.56747	1.28638	0.0116712	0.0423061	AT1G04560	NA	AWPM-19-like family protein [Source:UniProtKB/TrEMBL;Acc:O23029]	60.526	34	54.3	129	4.89e-10
Solyc02g085860.3	0.557	2.32317	0.0748277	0.0864172	AT5G38460	NA	Probable dolichyl pyrophosphate Man9GlcNAc2 alpha-1,3-glucosyltransferase [Source:UniProtKB/Swiss-Prot;Acc:Q9FF17]	59.375	97	646	1667	0
Solyc02g086150.3	-0.512601	4.7516	0.051398	0.0727601	AT5G16140	CRS2B	Chloroplastic group IIB intron splicing facilitator CRS2-B, chloroplastic [Source:UniProtKB/Swiss-Prot;Acc:Q9LF14]	64.634	99	324	830	6.06e-113
Solyc02g086210.3	-0.827451	1.44522	0.0347496	0.0631188	AT5G38260	LRK10L-2.1	LEAF RUST 10 DISEASE-RESISTANCE LOCUS RECEPTOR-LIKE PROTEIN KINASE-like 2.1 [Source:UniProtKB/Swiss-Prot;Acc:Q9FF31]	40.483	98	479	1232	1.27e-161
Solyc02g086240.3	-0.683341	6.88748	0.0218912	0.05329	AT5G45775	RPL11C	60S ribosomal protein L11-2 [Source:UniProtKB/Swiss-Prot;Acc:P42794]	96.111	99	361	927	1.32e-129
Solyc02g086250.3	-0.950508	2.00339	0.00342324	0.0240825	AT3G20070	TTN9	TTN9 [Source:UniProtKB/TrEMBL;Acc:A0A178VH61]	41.722	97	209	531	4.39e-66
Solyc02g086280.3	1.04735	-0.544187	0.0848345	0.092392	AT1G67000	LRK10L-2.8	LEAF RUST 10 DISEASE-RESISTANCE LOCUS RECEPTOR-LIKE PROTEIN KINASE-like 2.8 [Source:UniProtKB/Swiss-Prot;Acc:Q3ECH2]	26.381	96	142	359	1.51e-35
Solyc02g086330.3	0.833467	4.08582	0.0201196	0.0524612	AT5G16210	NA	AT5g16210/T21H19_130 [Source:UniProtKB/TrEMBL;Acc:Q8VYW7]	61.656	99	1063	2750	0
Solyc02g086490.3	-1.7373	-1.67194	0.0708601	0.0835802	AT3G01570	NA	Oleosin 5 [Source:UniProtKB/Swiss-Prot;Acc:Q9SS98]	54.795	93	170	430	1.53e-54
Solyc02g086780.3	-0.717833	2.1269	0.0573137	0.0761423	AT5G14710	NA	Proteasome assembly chaperone-like protein [Source:UniProtKB/TrEMBL;Acc:Q9LER5]	65.812	98	163	413	2.69e-53
Solyc02g086800.3	0.581336	3.36336	0.0439874	0.0689662	AT3G27870	ALA8	Probable phospholipid-transporting ATPase 8 [Source:UniProtKB/Swiss-Prot;Acc:Q9LK90]	74.074	98	1821	4717	0
Solyc02g086880.3	0.558202	7.06494	0.0583451	0.0767826	AT5G14780	FDH1	Formate dehydrogenase, mitochondrial [Source:UniProtKB/TrEMBL;Acc:A0A178UHK7]	82.031	99	620	1598	0
Solyc02g087120.3	-1.63617	-0.960544	0.0364202	0.0646225	AT3G28150	AXY4L	Protein ALTERED XYLOGLUCAN 4-like [Source:UniProtKB/Swiss-Prot;Acc:Q9LRS2]	48.485	84	377	968	2.23e-128
Solyc02g087430.3	0.645181	2.72884	0.0395313	0.0662975	AT2G37440	IP5P8	Type I inositol polyphosphate 5-phosphatase 8 [Source:UniProtKB/Swiss-Prot;Acc:Q0WT19]	46.502	80	186	473	3.03e-55
Solyc02g087790.2	0.540792	2.42841	0.0750782	0.0865054	AT3G47800	NA	Aldose 1-epimerase [Source:UniProtKB/TrEMBL;Acc:Q9STT3]	52.958	97	370	951	1.11e-119
Solyc02g088117.1	1.32674	0.393328	0.092643	0.0968151	AT5G15270	NA	Putative uncharacterized protein At5g15270 [Source:UniProtKB/TrEMBL;Acc:Q0WNX3]	55	92	93.6	231	9.74e-24
Solyc02g088130.1	-1.4753	0.509771	0.00335216	0.0238712	AT3G29034	NA	At3g29034 [Source:UniProtKB/TrEMBL;Acc:Q8GX70]	65.306	98	63.9	154	1.67e-15
Solyc02g088750.2	-1.5782	-1.00057	0.058946	0.0772675	AT3G02100	UGT83A1	UDP-glycosyltransferase 83A1 [Source:UniProtKB/Swiss-Prot;Acc:Q9SGA8]	48.06	98	425	1092	6.44e-146
Solyc02g088910.3	-0.633689	3.43747	0.0489657	0.0716452	AT3G29575	AFP3	Ninja-family protein AFP3 [Source:UniProtKB/Swiss-Prot;Acc:Q94F39]	42.125	86	175	443	2.17e-53
Solyc02g089065.1	-0.594042	8.27763	0.0295139	0.058726	AT1G26355	SP1L1	Protein SPIRAL1-like 1 [Source:UniProtKB/Swiss-Prot;Acc:B3H4F1]	65.179	98	130	328	1.24e-40
Solyc02g089070.3	-0.523181	5.58259	0.0630757	0.0800248	AT5G15610	NA	Eukaryotic translation initiation factor 3 subunit M [Source:UniProtKB/TrEMBL;Acc:Q9LF21]	62.954	99	564	1454	0
Solyc02g089115.1	0.741497	2.72457	0.0547052	0.0747156	AT5G60920	COB	Protein COBRA [Source:UniProtKB/Swiss-Prot;Acc:Q94KT8]	79.082	84	334	856	5.77e-114
Solyc02g089130.3	0.777731	2.82169	0.0305424	0.0592967	AT5G15630	COBL4	COBRA-like protein 4 [Source:UniProtKB/Swiss-Prot;Acc:Q9LFW3]	79	87	688	1776	0
Solyc02g089150.3	-1.26751	1.03171	0.00328719	0.0237111	AT1G13680	NA	F21F23.12 protein [Source:UniProtKB/TrEMBL;Acc:Q9LMX9]	62.029	91	447	1151	4.96e-158
Solyc02g089160.3	-0.642279	2.55884	0.0511682	0.0727601	AT5G38970	CYP85A1	Cytochrome P450 85A1 [Source:UniProtKB/Swiss-Prot;Acc:Q9FMA5]	67.957	99	678	1750	0
Solyc02g089210.3	-1.23495	2.46396	0.0664867	0.0815923	AT1G69120	AP1	AP1 [Source:UniProtKB/TrEMBL;Acc:A0A178W846]	66.86	99	233	595	1.04e-78
Solyc02g089263.1	0.664518	6.64568	0.0692112	0.0830201	AT3G02260	BIG	Auxin transport protein BIG [Source:UniProtKB/Swiss-Prot;Acc:Q9SRU2]	72.062	99	5411	14036	0
Solyc02g089350.3	-0.517212	6.68558	0.0556249	0.0752951	AT1G74670	GASA6	Gibberellin-regulated protein 6 [Source:UniProtKB/Swiss-Prot;Acc:Q6NMQ7]	53.774	94	110	276	6.68e-33
Solyc02g089493.1	2.53597	-2.51869	0.0113033	0.0419687	AT5G15850	COL1	Zinc finger protein CONSTANS-LIKE 1 [Source:UniProtKB/Swiss-Prot;Acc:O50055]	66.667	93	152	385	3.57e-45
Solyc02g089610.2	0.66983	6.54445	0.0886815	0.0947896	AT3G25570	SAMDC3	S-adenosylmethionine decarboxylase proenzyme 3 [Source:UniProtKB/Swiss-Prot;Acc:Q9LSU6]	66.189	96	452	1164	3.71e-160
Solyc02g089840.3	0.556967	4.3024	0.049991	0.0720433	AT2G23790	NA	Calcium uniporter protein 2, mitochondrial [Source:UniProtKB/Swiss-Prot;Acc:O64823]	43.229	94	315	808	1.03e-105
Solyc02g089990.1	-0.938031	0.657363	0.0683059	0.0825395	AT2G23690	NA	HTH-type transcriptional regulator [Source:UniProtKB/TrEMBL;Acc:Q680G2]	71.795	70	166	419	6.17e-53
Solyc02g090135.1	1.16751	2.20056	0.096088	0.0986562	AT3G50380	NA	Vacuolar protein sorting-associated protein, putative (DUF1162) [Source:UniProtKB/TrEMBL;Acc:A0A1I9LQ65]	27.507	62	82.4	202	1.2e-15
Solyc02g090750.3	1.16775	0.124262	0.0242211	0.0549736	AT4G37020	NA	BEST Arabidopsis thaliana protein match is: eukaryotic initiation factor 4A-III (TAIR:AT3G19760.1); Has 30201 Blast hits to 17322 proteins in 780 species: Archae - 12; Bacteria - 1396; Metazoa - 17338; Fungi - 3422; Plants - 5037; Viruses - 0; Other /.../yotes - 2996 (source: NCBI BLink). [Source:TAIR;Acc:AT4G37020]	64.789	99	241	614	3.47e-81
Solyc02g090810.3	-0.71279	1.00266	0.0534438	0.073921	AT3G50360	CML20	Probable calcium-binding protein CML20 [Source:UniProtKB/Swiss-Prot;Acc:O82659]	73.837	99	255	651	6.51e-88
Solyc02g090990.1	0.917045	1.14346	0.047625	0.070999	AT4G36950	MAPKKK21	Mitogen-activated protein kinase kinase kinase 21 [Source:UniProtKB/TrEMBL;Acc:Q6K1M3]	45.58	99	315	807	2.75e-106
Solyc02g091345.1	0.933177	0.501828	0.0421276	0.0680784	AT5G37850	SOS4	pfkB-like carbohydrate kinase family protein [Source:TAIR;Acc:AT5G37850]	76.667	30	52.8	125	3.17e-09
Solyc02g091670.1	-0.544791	2.79709	0.0478259	0.0710662	AT5G09620	NA	Gb [Source:UniProtKB/TrEMBL;Acc:Q9LXC6]	57.258	45	152	385	6.57e-43
Solyc02g091990.3	-3.40058	-0.592943	0.000531159	0.0087815	AT4G37770	ACS8	1-aminocyclopropane-1-carboxylate synthase-like protein [Source:UniProtKB/TrEMBL;Acc:Q56Y32]	75.214	99	743	1917	0
Solyc02g092080.2	-0.711298	0.753678	0.0956263	0.0984	AT3G55280	RPL23AB	60S ribosomal protein L23a-2 [Source:UniProtKB/Swiss-Prot;Acc:Q9M3C3]	57.265	51	109	273	4.22e-30
Solyc02g092110.3	-1.21325	2.09826	0.00021678	0.00503052	AT3G49780	PSK3	Phytosulfokines 3 [Source:UniProtKB/Swiss-Prot;Acc:Q9M2Y0]	46.835	93	70.5	171	1.23e-17
Solyc02g092190.1	-1.32515	-0.48501	0.0477311	0.0710385	AT4G37700	NA	At4g37700 [Source:UniProtKB/TrEMBL;Acc:Q9SZG2]	36.301	90	62	149	1.36e-12
Solyc02g092215.1	0.631611	5.35631	0.00181709	0.0173532	AT2G22900	GT7	Putative glycosyltransferase 7 [Source:UniProtKB/Swiss-Prot;Acc:O81007]	62.132	99	572	1474	0
Solyc02g092420.3	-0.902962	1.79175	0.0324727	0.0610369	AT3G49900	NA	Phototropic-responsive NPH3 family protein [Source:UniProtKB/TrEMBL;Acc:F4IZ87]	44.467	91	353	905	2.28e-116
Solyc02g092430.1	-0.916207	6.7948	0.00617167	0.0317272	AT3G49910	RPL26A	60S ribosomal protein L26-1 [Source:UniProtKB/Swiss-Prot;Acc:P51414]	83.562	99	259	661	3.06e-90
Solyc02g092550.3	-1.39346	2.46278	0.000326376	0.00675327	AT5G67420	LBD37	LOB domain-containing protein 37 [Source:UniProtKB/Swiss-Prot;Acc:Q9FN11]	56.299	99	244	624	5.79e-82
Solyc02g092620.3	0.726358	2.4941	0.0664536	0.0815923	AT5G67385	NA	BTB/POZ domain-containing protein At5g67385 [Source:UniProtKB/Swiss-Prot;Acc:Q66GP0]	65.517	97	246	628	5.07e-79
Solyc02g092830.3	-0.949896	2.62753	0.00272151	0.0215842	AT4G34265	NA	unknown protein; FUNCTIONS IN: molecular_function unknown; INVOLVED IN: biological_process unknown; LOCATED IN: chloroplast; EXPRESSED IN: 22 plant structures; EXPRESSED DURING: 13 growth stages; BEST Arabidopsis thaliana protein match is: unknown p /.../ (TAIR:AT2G15000.3); Has 76 Blast hits to 76 proteins in 9 species: Archae - 0; Bacteria - 0; Metazoa - 0; Fungi - 0; Plants - 76; Viruses - 0; …	52.381	64	61.2	147	1.33e-13
Solyc02g092920.3	0.563325	6.05274	0.0268454	0.0563603	AT4G37270	HMA1	Probable cadmium/zinc-transporting ATPase HMA1, chloroplastic [Source:UniProtKB/Swiss-Prot;Acc:Q9M3H5]	71.736	92	998	2579	0
Solyc02g093020.3	0.613227	1.92655	0.0677535	0.0824262	AT3G50120	NA	Putative uncharacterized protein [Source:UniProtKB/TrEMBL;Acc:Q9SN06]	66.362	99	773	1996	0
Solyc02g093090.1	0.777274	2.2409	0.041874	0.067912	AT5G67210	IRX15-L	IRX15-L [Source:UniProtKB/TrEMBL;Acc:A0A178UEM8]	64.013	99	436	1121	5.72e-155
Solyc02g093180.3	-1.36445	2.98695	0.0186776	0.0514754	AT5G67150	NA	Anthranilate N-hydroxycinnamoyl/benzoyltransferase-like protein [Source:UniProtKB/TrEMBL;Acc:Q9FH98]	45.254	98	372	954	2.21e-125
Solyc02g093270.3	0.919031	3.57574	0.000484113	0.00846515	AT4G34050	CCoAOMT1	S-adenosyl-L-methionine-dependent methyltransferases superfamily protein [Source:TAIR;Acc:AT4G34050]	87.342	78	452	1162	8.89e-162
Solyc02g093310.3	0.622707	1.90506	0.0719021	0.0841497	AT4G36945	NA	PLC-like phosphodiesterases superfamily protein [Source:UniProtKB/TrEMBL;Acc:F4JQJ7]	68.258	86	495	1275	3.55e-175
Solyc02g093330.3	1.04993	0.54265	0.064704	0.0810187	AT1G10390	NUP98A	Nuclear pore complex protein NUP98A [Source:UniProtKB/Swiss-Prot;Acc:Q8RY25]	39.894	59	89.7	221	8.03e-20
Solyc02g093700.3	2.09948	3.90719	0.00132281	0.0142333	AT5G40670	NA	Cystinosin homolog [Source:UniProtKB/Swiss-Prot;Acc:P57758]	70.115	97	382	982	3.3e-135
Solyc02g093830.3	0.531275	5.27863	0.010496	0.0402808	AT5G40760	ACG12	Glucose-6-phosphate 1-dehydrogenase [Source:UniProtKB/TrEMBL;Acc:A0A178UA94]	81.356	99	872	2252	0
Solyc02g093890.1	2.86921	-2.47672	0.0148114	0.0473925	AT3G27250	NA	At3g27250 [Source:UniProtKB/TrEMBL;Acc:Q9LK28]	38.434	95	165	418	1.52e-49
Solyc02g093975.1	-0.525432	4.18542	0.0150604	0.0477587	AT5G14210	NA	Leucine-rich repeat protein kinase family protein [Source:TAIR;Acc:AT5G14210]	64.179	82	262	670	1.31e-82
Solyc02g094190.3	-0.887248	2.48634	0.0246629	0.055102	AT3G01930	NA	F1C9.29 protein [Source:UniProtKB/TrEMBL;Acc:Q9S7R2]	73.818	99	872	2253	0
Solyc02g094250.3	-0.668691	1.52402	0.0505078	0.0723156	AT5G14105	NA	At5g14105 [Source:UniProtKB/TrEMBL;Acc:Q8LEU9]	63.514	95	82	201	1.96e-22
Solyc02g094400.3	-0.942879	2.2121	0.00132416	0.0142333	AT3G02040	GDPD1	Glycerophosphodiester phosphodiesterase GDPD1, chloroplastic [Source:UniProtKB/Swiss-Prot;Acc:Q9SGA2]	63.978	99	488	1257	7.76e-174
Solyc02g094435.1	0.974942	1.77476	0.0210112	0.052804	AT5G41130	NA	Esterase/lipase/thioesterase family protein [Source:TAIR;Acc:AT5G41130]	44.037	81	96.3	238	5.65e-24
Solyc03g005200.3	-2.49333	-2.2754	0.0970368	0.098666	AT3G22600	NA	AT3g22600/F16J14_17 [Source:UniProtKB/TrEMBL;Acc:Q9LJ86]	50.888	92	137	345	2.03e-41
Solyc03g005227.1	-0.864496	5.1651	0.001975	0.0185947	AT1G08880	HTA5	Histone H2A [Source:UniProtKB/TrEMBL;Acc:A0A178W8H7]	88.732	99	249	636	1.15e-86
Solyc03g005315.1	-1.11612	1.26063	0.0101345	0.0395038	AT3G22990	LFR	Armadillo repeat-containing protein LFR [Source:UniProtKB/Swiss-Prot;Acc:Q9LS90]	76.119	46	110	276	3.22e-29
Solyc03g005320.3	-0.557617	3.61124	0.0586347	0.0769503	AT2G26640	KCS11	3-ketoacyl-CoA synthase 11 [Source:UniProtKB/Swiss-Prot;Acc:O48780]	76.316	95	819	2116	0
Solyc03g005420.2	0.997989	1.29128	0.0602718	0.0785178	AT5G25260	FLOT2	Flotillin-like protein 2 [Source:UniProtKB/Swiss-Prot;Acc:Q4V3D6]	60.251	98	599	1544	0
Solyc03g005590.2	-1.68447	-1.79502	0.0522511	0.0732577	AT4G14368	NA	Regulator of chromosome condensation (RCC1) family protein [Source:UniProtKB/TrEMBL;Acc:F4JVE8]	61.122	69	1266	3277	0
Solyc03g005700.1	-0.675784	2.71464	0.0585794	0.0769183	AT5G43970	TOM9-2	TOM9-2 [Source:UniProtKB/TrEMBL;Acc:A0A178UKM7]	54.639	96	107	266	1.47e-31
Solyc03g005900.3	-0.813428	3.10746	0.00912587	0.0378529	AT1G29670	NA	GDSL-like Lipase/Acylhydrolase superfamily protein [Source:TAIR;Acc:AT1G29670]	57.447	98	254	648	6.04e-83
Solyc03g005930.3	0.741396	1.98019	0.0493218	0.0718532	AT4G18930	NA	Cyclic phosphodiesterase [Source:UniProtKB/Swiss-Prot;Acc:O04147]	55.932	93	213	543	4.33e-71
Solyc03g005980.3	1.7964	-2.13278	0.0859732	0.0931601	AT4G18910	NIP1-2	Aquaporin NIP1-2 [Source:UniProtKB/Swiss-Prot;Acc:Q8LFP7]	64.626	99	374	959	3.19e-131
Solyc03g006010.3	0.753961	0.901833	0.0558551	0.0753959	AT1G17030	NA	Putative uncharacterized protein At1g17030/F20D23_27 [Source:UniProtKB/TrEMBL;Acc:Q8GWU4]	61.277	97	638	1645	0
Solyc03g006020.3	-0.745449	1.71857	0.0532343	0.0739085	AT1G53400	NA	F12M16.29 [Source:UniProtKB/TrEMBL;Acc:Q9MAG2]	77.193	99	191	485	1.38e-64
Solyc03g006490.3	-0.902191	0.924378	0.0567243	0.0758872	AT4G27450	NA	AT4g27450/F27G19_50 [Source:UniProtKB/TrEMBL;Acc:Q93V62]	63.454	98	331	848	2.08e-115
Solyc03g006550.3	-0.746622	1.51581	0.0719097	0.0841497	AT1G61120	GES	(E,E)-geranyllinalool synthase [Source:UniProtKB/Swiss-Prot;Acc:Q93YV0]	39.25	91	563	1451	0
Solyc03g006590.3	-0.695536	1.16247	0.0951177	0.0980803	AT1G11120	NA	unknown protein; BEST Arabidopsis thaliana protein match is: unknown protein (TAIR:AT1G09812.1); Has 270 Blast hits to 255 proteins in 62 species: Archae - 0; Bacteria - 2; Metazoa - 93; Fungi - 14; Plants - 126; Viruses - 0; Other Eukaryotes - 35 ( /.../: NCBI BLink). [Source:TAIR;Acc:AT1G11120]	52.239	84	127	320	3.93e-38
Solyc03g006600.1	-0.755258	1.81261	0.015512	0.0485549	AT1G11125	NA	unknown protein; BEST Arabidopsis thaliana protein match is: unknown protein (TAIR:AT1G61170.1). [Source:TAIR;Acc:AT1G11125]	27.035	99	60.8	146	2.27e-10
Solyc03g006630.3	1.1472	0.980838	0.0993385	0.0996999	AT4G21540	SPHK1	SPHK1 [Source:UniProtKB/TrEMBL;Acc:A0A178V174]	59.916	98	590	1522	0
Solyc03g006720.1	9.62981	0.213989	1.27013e-11	5.25621e-09	AT1G61380	SD129	G-type lectin S-receptor-like serine/threonine-protein kinase SD1-29 [Source:UniProtKB/Swiss-Prot;Acc:O64782]	47.521	99	733	1893	0
Solyc03g006800.1	-1.39728	-0.198986	0.0758208	0.0869934	AT5G51910	TCP19	Transcription factor TCP19 [Source:UniProtKB/Swiss-Prot;Acc:Q9LT89]	48.473	71	209	532	9.63e-66
Solyc03g006810.3	1.1454	2.15057	0.00442406	0.0270744	AT5G51890	PER66	Peroxidase 66 [Source:UniProtKB/Swiss-Prot;Acc:Q9LT91]	69.872	98	462	1190	3.32e-165
Solyc03g006840.3	0.68239	3.85502	0.00957471	0.0388464	AT5G62170	NA	unknown protein; BEST Arabidopsis thaliana protein match is: unknown protein (TAIR:AT5G51850.1); Has 381 Blast hits to 359 proteins in 81 species: Archae - 0; Bacteria - 16; Metazoa - 101; Fungi - 21; Plants - 99; Viruses - 3; Other Eukaryotes - 141 /.../ce: NCBI BLink). [Source:TAIR;Acc:AT5G62170]	37.187	93	281	719	2.59e-84
Solyc03g007060.3	-1.46586	0.837392	0.00397516	0.0262445	AT4G22860	NA	At4g22860 [Source:UniProtKB/TrEMBL;Acc:Q4V3C5]	32.28	86	165	417	2.24e-45
Solyc03g007410.3	-0.89919	2.19401	0.0886028	0.0947463	AT5G53210	SPCH	SPCH [Source:UniProtKB/TrEMBL;Acc:A0A178UF96]	52.732	95	294	752	6.11e-98
Solyc03g007510.3	1.00479	1.2948	0.0377676	0.0652491	AT1G79740	NA	HAT transposon superfamily [Source:UniProtKB/TrEMBL;Acc:F4HQA2]	57.919	99	513	1320	1.18e-178
Solyc03g007515.1	-0.840315	0.731674	0.0747686	0.0863892	AT1G79740	NA	HAT transposon superfamily [Source:UniProtKB/TrEMBL;Acc:F4HQA2]	61.146	86	196	499	1.28e-60
Solyc03g007530.3	0.979303	5.69053	0.00405679	0.0264104	AT3G59140	ABCC10	ABC transporter C family member 10 [Source:UniProtKB/Swiss-Prot;Acc:Q9LYS2]	66.417	99	1991	5157	0
Solyc03g007540.3	-0.85324	4.14664	0.00150671	0.0154593	AT5G52960	NA	At5g52960 [Source:UniProtKB/TrEMBL;Acc:Q9LVV6]	72.131	74	185	469	2.03e-60
Solyc03g007650.1	0.560693	2.40147	0.0653875	0.0812325	AT3G08910	NA	At3g08910 [Source:UniProtKB/TrEMBL;Acc:Q9SR91]	72.778	65	282	722	7.7e-95
Solyc03g007770.3	0.594135	5.46356	0.0305994	0.0592967	AT5G24030	SLAH3	S-type anion channel SLAH3 [Source:UniProtKB/Swiss-Prot;Acc:Q9FLV9]	56.838	85	635	1638	0
Solyc03g007790.3	2.72689	-1.88816	0.0188108	0.0514754	AT5G24080	NA	G-type lectin S-receptor-like serine/threonine-protein kinase At5g24080 [Source:UniProtKB/Swiss-Prot;Acc:Q9FLV4]	65.227	99	1136	2939	0
Solyc03g007850.1	-1.49577	-1.68802	0.0466266	0.0704963	AT5G41770	NA	Crooked neck protein, putative / cell cycle protein [Source:UniProtKB/TrEMBL;Acc:F4JZX8]	75.146	99	1030	2663	0
Solyc03g007860.1	-0.568554	4.46104	0.068195	0.0825395	AT5G52780	NA	Uncharacterized protein PAM68-like [Source:UniProtKB/Swiss-Prot;Acc:Q9LTD9]	51.613	50	114	286	2.4e-32
Solyc03g025270.3	-0.727727	6.22014	0.0208546	0.052804	AT4G25630	MED36A	Mediator of RNA polymerase II transcription subunit 36a [Source:UniProtKB/Swiss-Prot;Acc:Q94AH9]	93.469	78	476	1225	1.11e-170
Solyc03g025250.3	2.66899	-2.346	0.00442346	0.0270744	AT4G25640	ATDTX35	Protein DETOXIFICATION [Source:UniProtKB/TrEMBL;Acc:F4JTB2]	64.931	99	379	973	1.6e-130
Solyc03g025255.1	-1.7815	-1.52937	0.0368955	0.0649621	AT4G00350	DTX34	Protein DETOXIFICATION 34 [Source:UniProtKB/Swiss-Prot;Acc:F4JH46]	56.383	78	218	556	6.6e-68
Solyc03g025460.3	2.6145	-0.846389	0.00229379	0.0195721	AT3G49055	NA	Uncharacterized protein At3g49055 [Source:UniProtKB/Swiss-Prot;Acc:Q5XVA8]	42.462	77	215	547	1.26e-63
Solyc03g025520.3	-0.835237	7.8233	0.00606182	0.0316208	AT2G37600	RPL36A	60S ribosomal protein L36-1 [Source:UniProtKB/Swiss-Prot;Acc:O80929]	84.848	62	167	423	2.42e-54
Solyc03g025690.3	-0.769258	1.37604	0.0863261	0.0932597	AT1G75125	NA	Plastid transcriptionally active protein [Source:UniProtKB/TrEMBL;Acc:A0A1P8AUX1]	53.125	78	105	262	1.63e-30
Solyc03g025940.2	-0.677343	1.98709	0.0693114	0.0830599	AT3G48880	NA	F-box/LRR-repeat protein At3g48880 [Source:UniProtKB/Swiss-Prot;Acc:Q9M2Z5]	52.288	95	327	837	8.57e-112
Solyc03g026090.3	-2.5299	-2.09316	0.0750337	0.0864942	AT5G62065	LTP14	Putative non-specific lipid-transfer protein 14 [Source:UniProtKB/Swiss-Prot;Acc:Q9FIT2]	56.989	78	119	297	1.18e-35
Solyc03g026290.3	0.515106	4.10898	0.05129	0.0727601	AT1G16560	NA	AT1G16560 protein [Source:UniProtKB/TrEMBL;Acc:Q9FX73]	68.987	92	476	1225	8.32e-170
Solyc03g026310.3	0.902742	3.8972	0.00850356	0.0366447	AT4G25450	ABCB28	ABC transporter B family member 28 [Source:UniProtKB/Swiss-Prot;Acc:Q8LPQ6]	52.423	91	226	575	6.09e-70
Solyc03g031620.3	0.920556	6.74572	0.033096	0.0615342	AT4G21990	2020-04-03	5'-adenylylsulfate reductase 3, chloroplastic [Source:UniProtKB/Swiss-Prot;Acc:P92980]	74.541	94	692	1785	0
Solyc03g031900.2	0.618668	2.87002	0.0150355	0.0477406	AT1G65780	NA	P-loop containing nucleoside triphosphate hydrolases superfamily protein [Source:UniProtKB/TrEMBL;Acc:F4IBK4]	39.539	96	764	1973	0
Solyc03g032040.3	0.707952	4.24049	0.00709947	0.0336999	AT4G35300	TMT2	TMT2 [Source:UniProtKB/TrEMBL;Acc:A0A178V1T0]	69.293	99	948	2451	0
Solyc03g032090.1	0.552427	3.63674	0.0837058	0.0918028	AT2G42005	AVT3B	Amino acid transporter AVT3B [Source:UniProtKB/Swiss-Prot;Acc:F4ILY9]	67.971	94	544	1401	0
Solyc03g033250.1	2.93514	-2.19303	0.00542844	0.0302895	AT1G43790	TED6	At1g43790 [Source:UniProtKB/TrEMBL;Acc:Q8LBX7]	42.857	71	67.8	164	2.14e-15
Solyc03g033330.3	-0.650284	3.1643	0.0230442	0.0542203	AT4G35840	NA	RING/U-box superfamily protein [Source:TAIR;Acc:AT4G35840]	73.516	90	339	870	4.59e-119
Solyc03g033390.3	-0.578131	2.86657	0.0835606	0.0917652	AT4G35930	NA	FBS4 [Source:UniProtKB/TrEMBL;Acc:A0A178V1Y0]	54.037	99	294	753	1.71e-99
Solyc03g033440.1	-1.38508	-2.07839	0.0984134	0.099212	ATMG01190	NA	NA	68.571	63	96.3	238	2.34e-24
Solyc03g033600.3	-0.533644	4.71065	0.0218422	0.0532874	AT1G20580	SMD3B	Small nuclear ribonucleoprotein SmD3b [Source:UniProtKB/Swiss-Prot;Acc:Q9LM92]	81.818	99	213	542	1.43e-72
Solyc03g034380.1	-1.24002	1.5567	0.0294742	0.058726	AT5G38170	NA	Bifunctional inhibitor/lipid-transfer protein/seed storage 2S albumin superfamily protein [Source:UniProtKB/TrEMBL;Acc:Q9FF39]	40.196	90	76.3	186	2.56e-19
Solyc03g034395.1	-2.25726	-1.14711	0.0034322	0.0240825	AT5G11180	GLR2.6	Glutamate receptor 2.6 [Source:UniProtKB/Swiss-Prot;Acc:Q9LFN8]	27.358	41	51.2	121	5.27e-08
Solyc03g043630.1	-1.32921	-1.59911	0.0900553	0.0955178	AT2G07715	NA	Nucleic acid-binding, OB-fold-like protein [Source:UniProtKB/TrEMBL;Acc:F4IMC7]	79.167	43	44.7	104	3.81e-07
Solyc03g043700.3	-1.27212	-1.03931	0.0934423	0.0969378	AT3G03440	NA	ARM repeat superfamily protein [Source:UniProtKB/TrEMBL;Acc:F4J139]	61.905	93	363	933	3.78e-124
Solyc03g043740.3	-0.574227	2.0138	0.0764085	0.0874339	AT5G65660	NA	Uncharacterized protein At5g65660 [Source:UniProtKB/Swiss-Prot;Acc:Q9LSK9]	58.333	85	131	329	4.69e-40
Solyc03g043870.3	0.676046	1.41586	0.0643683	0.0808371	AT3G49680	BCAT3	Branched-chain-amino-acid aminotransferase 3, chloroplastic [Source:UniProtKB/Swiss-Prot;Acc:Q9M401]	69.271	58	538	1386	0
Solyc03g044000.1	-0.687743	7.51472	0.00479352	0.0281379	AT3G49910	RPL26A	60S ribosomal protein L26-1 [Source:UniProtKB/Swiss-Prot;Acc:P51414]	84.247	99	259	663	1.27e-90
Solyc03g044060.3	0.68109	4.09237	0.0251373	0.0551378	AT5G67470	FH6	Formin-like protein 6 [Source:UniProtKB/Swiss-Prot;Acc:Q9FJX6]	70.842	52	646	1667	0
Solyc03g044097.1	-1.73646	-0.545214	0.0511407	0.0727601	AT4G37530	PER51	Peroxidase 51 [Source:UniProtKB/Swiss-Prot;Acc:Q9SZE7]	67.532	93	444	1141	1.41e-157
Solyc03g044260.3	-0.513994	4.79103	0.0362465	0.0644412	AT3G57870	SCE1	SCE1A [Source:UniProtKB/TrEMBL;Acc:A0A178V9H0]	86.875	99	300	769	2.88e-106
Solyc03g044790.3	-2.33777	-1.67675	0.0114681	0.0421856	AT2G23610	MES3	MES3 [Source:UniProtKB/TrEMBL;Acc:A0A178VT29]	46.617	99	234	598	3.67e-77
Solyc03g044797.1	-2.46664	0.451213	3.39492e-06	0.000351233	AT4G23160	CRK8	cysteine-rich RLK (RECEPTOR-like protein kinase) 8 [Source:TAIR;Acc:AT4G23160]	29.323	48	75.9	185	1.3e-15
Solyc03g044910.1	0.53298	2.35088	0.0985473	0.099212	AT4G36830	HOS3-1	GNS1/SUR4 membrane protein family [Source:UniProtKB/TrEMBL;Acc:A0A1P8B6V8]	62.718	99	373	957	9.45e-131
Solyc03g070380.3	0.979219	0.0247531	0.0937655	0.0971297	AT2G23620	MES1	Methylesterase 1 [Source:UniProtKB/Swiss-Prot;Acc:Q8S8S9]	56.757	97	303	775	6.06e-104
Solyc03g070440.3	0.758066	2.8618	0.042884	0.0684785	AT5G15630	COBL4	COBRA-like protein 4 [Source:UniProtKB/Swiss-Prot;Acc:Q9LFW3]	79.616	95	721	1860	0
Solyc03g058213.1	-2.2326	-1.7703	0.00280729	0.022021	ATCG00790	NA	NA	42.424	77	80.5	197	1.47e-20
Solyc03g058970.3	0.559276	5.86498	0.0136522	0.0458245	AT3G57520	RFS2	Probable galactinol--sucrose galactosyltransferase 2 [Source:UniProtKB/Swiss-Prot;Acc:Q94A08]	70.413	99	1159	2999	0
Solyc03g061580.1	-1.75664	-1.71792	0.0198758	0.0523386	ATMG00513	NA	NA	67.273	96	134	338	6.41e-39
Solyc03g062700.3	-0.746114	2.51835	0.0352262	0.063566	AT1G54385	SINE1	Protein SINE1 [Source:UniProtKB/Swiss-Prot;Acc:Q5XVI1]	53.279	99	546	1407	0
Solyc03g062930.2	-0.647102	1.53724	0.0897458	0.0953362	AT3G52050	NA	5'-3' exonuclease family protein [Source:UniProtKB/TrEMBL;Acc:A8MQG8]	54.286	83	192	487	1.72e-59
Solyc03g062950.1	-2.04385	-1.76726	0.0324387	0.061034	AT3G13470	CPN60B2	Chaperonin 60 subunit beta 2, chloroplastic [Source:UniProtKB/Swiss-Prot;Acc:Q9LJE4]	44.853	75	90.9	224	3.64e-22
Solyc03g063560.3	0.636617	9.92606	0.0443933	0.0691577	AT5G04140	GLU1	glutamate synthase 1 [Source:TAIR;Acc:AT5G04140]	81.392	99	2773	7187	0
Solyc03g063720.3	-0.98516	0.827757	0.0431857	0.0685563	AT1G14770	NA	F10B6.17 [Source:UniProtKB/TrEMBL;Acc:Q9LQV4]	35.862	32	78.2	191	5.8e-15
Solyc03g063730.3	0.572624	3.14618	0.041582	0.0676677	AT1G33110	DTX21	Protein DETOXIFICATION [Source:UniProtKB/TrEMBL;Acc:A0A178WPH4]	66.53	99	665	1715	0
Solyc03g013615.1	-0.936242	0.689592	0.0379456	0.0652491	ATCG01090	NA	NA	90.361	99	314	805	1.63e-111
Solyc03g013605.1	-6.78195	-2.53101	1.33477e-05	0.000726003	ATCG00650	NA	NA	78.125	84	48.1	113	2.22e-09
Solyc03g013340.3	-0.663327	1.97624	0.0475439	0.070999	AT5G37820	NIP4;2	NOD26-like intrinsic protein 4;2 [Source:TAIR;Acc:AT5G37820]	45.385	92	235	599	1.28e-76
Solyc03g013250.3	-0.63027	3.62728	0.016514	0.049435	AT3G29280	NA	unknown protein; Has 24 Blast hits to 24 proteins in 9 species: Archae - 0; Bacteria - 0; Metazoa - 0; Fungi - 0; Plants - 24; Viruses - 0; Other Eukaryotes - 0 (source: NCBI BLink). [Source:TAIR;Acc:AT3G29280]	69.388	92	157	396	3e-50
Solyc03g078150.3	1.46528	3.39409	0.0023963	0.0201014	AT2G41190	AVT1A	Amino acid transporter AVT1A [Source:UniProtKB/Swiss-Prot;Acc:O80668]	63.424	97	654	1688	0
Solyc03g078240.2	-2.03005	-2.03441	0.0350349	0.0634512	AT5G65550	UGT91B1	Glycosyltransferase (Fragment) [Source:UniProtKB/TrEMBL;Acc:W8QN38]	40.948	80	171	433	8.69e-50
Solyc03g078290.3	-0.687046	6.242	0.0372005	0.0649621	AT4G09800	RPS18C	40S ribosomal protein S18 [Source:UniProtKB/Swiss-Prot;Acc:P34788]	92.105	99	296	758	6.3e-105
Solyc03g078300.2	0.618779	3.17447	0.0815247	0.0908554	AT3G14470	RPPL1	Putative disease resistance RPP13-like protein 1 [Source:UniProtKB/Swiss-Prot;Acc:Q9LRR4]	40.78	82	691	1782	0
Solyc03g078330.1	-2.60731	-1.46946	0.00247358	0.020473	AT1G25450	KCS5	3-ketoacyl-CoA synthase 5 [Source:UniProtKB/Swiss-Prot;Acc:Q9C6L5]	44.884	90	409	1051	4.56e-139
Solyc03g078710.2	1.34299	-1.21474	0.0489055	0.0715992	AT1G22360	UGT85A2	UDP-glycosyltransferase 85A2 [Source:UniProtKB/Swiss-Prot;Acc:Q9ZWJ3]	35.639	98	308	788	7.93e-100
Solyc03g078720.3	0.88644	2.06558	0.0209477	0.052804	AT1G22370	UGT85A5	UDP-glycosyltransferase 85A5 [Source:UniProtKB/Swiss-Prot;Acc:Q9LMF0]	35.974	98	192	488	1.46e-57
Solyc03g078780.2	-0.594403	2.46956	0.0607024	0.0787071	AT3G11340	UGT76B1	UDP-glycosyltransferase 76B1 [Source:UniProtKB/Swiss-Prot;Acc:Q9C768]	51.236	98	459	1182	8.61e-160
Solyc03g078770.3	-0.725518	0.844399	0.0691237	0.0829552	AT1G22360	UGT85A2	UDP-glycosyltransferase 85A2 [Source:UniProtKB/Swiss-Prot;Acc:Q9ZWJ3]	36.421	97	316	809	5.85e-103
Solyc03g078830.1	0.953901	2.28729	0.00725507	0.0339473	AT3G50120	NA	Putative uncharacterized protein [Source:UniProtKB/TrEMBL;Acc:Q9SN06]	27.451	99	150	379	5.7e-40
Solyc03g079930.3	-0.531315	5.34691	0.0345326	0.0629549	AT2G39795	NA	Uncharacterized protein At2g39795, mitochondrial [Source:UniProtKB/Swiss-Prot;Acc:Q8W487]	51.163	97	224	571	2.97e-73
Solyc03g079940.3	-0.524349	6.60031	0.0332694	0.0616413	AT5G24650	NA	AT5g24650/K18P6_19 [Source:UniProtKB/TrEMBL;Acc:Q9FLT9]	63.707	85	318	814	2.87e-109
Solyc03g079960.3	0.696071	1.29001	0.0524379	0.0733954	AT5G24620	NA	Pathogenesis-related thaumatin superfamily protein [Source:TAIR;Acc:AT5G24620]	70.155	97	368	945	6.48e-127
Solyc03g080160.3	-0.602993	7.24667	0.0421796	0.0680784	AT3G49470	NACA2	Nascent polypeptide-associated complex subunit alpha-like protein 2 [Source:UniProtKB/TrEMBL;Acc:A0A1I9LR04]	81.699	48	240	612	4.7e-79
Solyc03g080180.3	0.679612	6.78201	0.00172265	0.0167083	AT5G54160	OMT1	Flavone 3'-O-methyltransferase 1 [Source:UniProtKB/Swiss-Prot;Acc:Q9FK25]	73.554	99	565	1456	0
Solyc03g082550.3	1.10345	-0.152287	0.0554649	0.0751333	AT2G46680	ATHB-7	Homeobox-leucine zipper protein ATHB-7 [Source:UniProtKB/Swiss-Prot;Acc:P46897]	66.667	44	129	324	8.4e-37
Solyc03g082870.3	0.547075	3.84501	0.0466473	0.0704963	AT5G24320	NA	Transducin/WD40 repeat-like superfamily protein [Source:UniProtKB/TrEMBL;Acc:F4KH31]	44.26	98	553	1426	0
Solyc03g083020.3	-0.769242	4.15191	0.00369956	0.02503	AT5G53045	NA	At5g53043 [Source:UniProtKB/TrEMBL;Acc:Q8GWD7]	76.829	89	133	334	3.89e-42
Solyc03g083190.2	0.838688	1.48639	0.0326412	0.0612145	AT5G24280	GMI1	Gamma-irradiation and mitomycin c induced 1 [Source:UniProtKB/TrEMBL;Acc:F4KFS5]	44.545	73	76.6	187	1e-15
Solyc03g083360.3	0.516295	5.69381	0.0957033	0.0984	AT5G53370	ATPMEPCRF	pectin methylesterase PCR fragment F [Source:TAIR;Acc:AT5G53370]	63.3	99	781	2016	0
Solyc03g083370.3	-2.34873	-2.00427	0.0752005	0.0866062	AT5G24230	NA	At5g24230 [Source:UniProtKB/TrEMBL;Acc:Q8GW37]	50.559	99	370	949	3.1e-127
Solyc03g083470.3	-1.85712	-1.89765	0.040864	0.067374	AT1G66920	LRK10L-2.4	LEAF RUST 10 DISEASE-RESISTANCE LOCUS RECEPTOR-LIKE PROTEIN KINASE-like 2.4 [Source:UniProtKB/Swiss-Prot;Acc:F4HQ22]	37.803	93	367	941	1.1e-118
Solyc03g083530.3	-0.741159	7.5352	0.00647044	0.0320681	AT4G00100	RPS13B	40S ribosomal protein S13-2 [Source:UniProtKB/Swiss-Prot;Acc:P59224]	93.377	99	287	734	3.51e-101
Solyc03g083540.3	-0.506968	3.77491	0.0543604	0.0744494	AT5G62290	NA	Chloride conductance regulatory protein ICln [Source:UniProtKB/Swiss-Prot;Acc:Q9LVA7]	59.389	99	275	702	6.66e-94
Solyc03g083560.1	-0.510691	3.64636	0.0843904	0.0923112	AT5G51550	EXL3	Protein EXORDIUM-like 3 [Source:UniProtKB/Swiss-Prot;Acc:Q9FHM9]	76.758	93	503	1295	2.13e-180
Solyc03g083720.1	-0.658625	2.58059	0.0573622	0.0761659	AT1G62770	PMEI9	Pectinesterase inhibitor 9 [Source:UniProtKB/Swiss-Prot;Acc:Q9SI72]	45.178	91	147	371	2.05e-44
Solyc03g093140.3	-0.58426	3.57899	0.0975381	0.0988922	AT3G47420	ATPS3	Putative glycerol-3-phosphate transporter 1 [Source:UniProtKB/Swiss-Prot;Acc:Q9C5L3]	70.476	99	716	1849	0
Solyc03g093540.1	-0.963998	0.762565	0.0559418	0.0754091	AT5G51190	ERF105	Ethylene-responsive transcription factor ERF105 [Source:UniProtKB/Swiss-Prot;Acc:Q8VY90]	53.939	69	169	428	1.42e-52
Solyc03g093550.1	-0.719116	2.60842	0.015588	0.0485549	AT5G51190	ERF105	Ethylene-responsive transcription factor ERF105 [Source:UniProtKB/Swiss-Prot;Acc:Q8VY90]	54.396	70	178	451	7.66e-56
Solyc03g093640.3	-0.541428	3.21106	0.0703067	0.0834073	AT5G51230	EMF2	Polycomb group protein EMBRYONIC FLOWER 2 [Source:UniProtKB/Swiss-Prot;Acc:Q8L6Y4]	93.478	46	102	253	1.36e-26
Solyc03g094020.3	4.98382	6.63913	6.09115e-05	0.00222416	AT3G45940	XYL2	Putative alpha-xylosidase 2 [Source:UniProtKB/Swiss-Prot;Acc:F4J6T7]	23.013	76	106	264	4.32e-23
Solyc03g095500.3	-1.0235	2.63089	0.00181291	0.0173532	AT3G08710	TRX9	Thioredoxin H9 [Source:UniProtKB/Swiss-Prot;Acc:Q9C9Y6]	46.667	96	143	361	8.5e-45
Solyc03g095660.2	6.40204	-2.5594	5.21537e-05	0.00196209	AT2G40780	NA	Nucleic acid-binding, OB-fold-like protein [Source:UniProtKB/TrEMBL;Acc:F4II37]	43.411	98	102	253	8.59e-29
Solyc03g095780.2	-1.35976	0.355675	0.0337161	0.0621507	AT5G05440	PYL5	Abscisic acid receptor PYL5 [Source:UniProtKB/Swiss-Prot;Acc:Q9FLB1]	69.504	79	202	513	1.98e-66
Solyc03g096030.3	0.854839	2.82212	0.0358189	0.0639844	AT3G55990	ESK1	Protein ESKIMO 1 [Source:UniProtKB/Swiss-Prot;Acc:Q9LY46]	73.511	98	711	1836	0
Solyc03g096050.3	-0.639728	4.66896	0.0233552	0.0542203	AT5G05600	NA	Probable 2-oxoglutarate-dependent dioxygenase At5g05600 [Source:UniProtKB/Swiss-Prot;Acc:Q9FFF6]	66.763	94	495	1274	1.74e-176
Solyc03g096080.3	-0.588406	3.85258	0.00893741	0.0374858	AT2G40110	NA	Protein yippee-like [Source:UniProtKB/TrEMBL;Acc:A0A178VZP1]	79.31	93	142	357	4.27e-45
Solyc03g096355.1	1.06814	-0.725992	0.0964586	0.098666	ATMG00810	NA	NA	31.967	36	70.9	172	6.23e-14
Solyc03g096360.3	-0.759175	8.03084	0.0118358	0.0424585	AT1G74270	RPL35AC	60S ribosomal protein L35a-3 [Source:UniProtKB/Swiss-Prot;Acc:Q9C912]	88.393	99	211	536	2.96e-72
Solyc03g096460.3	-0.566948	3.99161	0.065318	0.0812325	AT2G22170	PLAT2	PLAT domain-containing protein 2 [Source:UniProtKB/Swiss-Prot;Acc:Q9SIE7]	58.824	82	201	510	3.73e-66
Solyc03g096670.3	1.31938	2.45814	0.000261918	0.00575524	AT3G11410	PP2CA	Protein phosphatase 2C 37 [Source:UniProtKB/Swiss-Prot;Acc:P49598]	57.326	92	419	1078	1.33e-145
Solyc03g096760.1	0.963676	5.24853	0.0718489	0.0841497	AT5G24660	LSU2	Protein RESPONSE TO LOW SULFUR 2 [Source:UniProtKB/Swiss-Prot;Acc:Q9FIR9]	52.5	71	75.9	185	4.52e-19
Solyc03g096770.1	0.874392	5.96679	0.0659293	0.0813827	AT5G24660	LSU2	Protein RESPONSE TO LOW SULFUR 2 [Source:UniProtKB/Swiss-Prot;Acc:Q9FIR9]	47.561	68	70.1	170	7.43e-17
Solyc03g096830.3	0.593126	3.51493	0.0719153	0.0841497	AT3G18110	EMB1270	Pentatricopeptide repeat-containing protein At3g18110, chloroplastic [Source:UniProtKB/Swiss-Prot;Acc:Q5G1S8]	60	97	1771	4587	0
Solyc03g096840.3	-0.820731	5.87915	0.00103079	0.0130344	AT3G03150	NA	At3g03150 [Source:UniProtKB/TrEMBL;Acc:Q84VW1]	48.718	82	92	227	9.99e-25
Solyc03g097170.3	-0.640478	2.31283	0.0386635	0.0656117	AT2G23910	NA	At2g23910 [Source:UniProtKB/TrEMBL;Acc:O82219]	43.234	90	250	638	1.31e-81
Solyc03g097355.1	0.895238	3.98141	0.0483609	0.0714043	AT5G35980	YAK1	Dual specificity protein kinase YAK1 homolog [Source:UniProtKB/Swiss-Prot;Acc:Q8RWH3]	69.355	81	442	1137	1.51e-149
Solyc03g097370.3	0.618609	8.1658	0.0557614	0.0753704	AT5G35970	NA	P-loop containing nucleoside triphosphate hydrolases superfamily protein [Source:UniProtKB/TrEMBL;Acc:F4K1G7]	72.454	92	1360	3520	0
Solyc03g097580.3	0.932194	3.00395	0.0845009	0.0923242	AT5G50790	SWEET10	Bidirectional sugar transporter SWEET10 [Source:UniProtKB/Swiss-Prot;Acc:Q9LUE3]	52.128	99	281	720	1.02e-91
Solyc03g097670.3	0.608212	5.86805	0.0447841	0.069374	AT3G48770	NA	ATP/DNA binding protein [Source:UniProtKB/TrEMBL;Acc:Q9M305]	53.174	99	1787	4629	0
Solyc03g097830.3	-0.521094	3.18927	0.0395702	0.0662975	AT5G23690	NA	Polynucleotide adenylyltransferase family protein [Source:UniProtKB/TrEMBL;Acc:F4KE92]	57.306	99	576	1485	0
Solyc03g097900.3	-0.527965	8.3492	0.0354372	0.0637039	AT4G34670	RPS3AB	40S ribosomal protein S3a [Source:UniProtKB/TrEMBL;Acc:A0A178UZT1]	84.351	99	440	1131	4.02e-158
Solyc03g098010.3	-2.22489	-0.625822	0.00260979	0.0213077	AT3G17790	PAP17	Purple acid phosphatase 17 [Source:UniProtKB/Swiss-Prot;Acc:Q9SCX8]	62.346	99	437	1124	6.66e-155
Solyc03g098060.2	-0.972844	2.68612	0.00110923	0.0132894	AT4G24660	ATHB22	homeobox protein 22 [Source:TAIR;Acc:AT4G24660]	45.614	87	134	337	1.46e-39
Solyc03g098290.3	0.728843	4.47242	0.0019909	0.0186544	AT1G73370	SUS6	Sucrose synthase (Fragment) [Source:UniProtKB/TrEMBL;Acc:W8Q3K7]	68.868	95	1254	3245	0
Solyc03g098470.3	-0.59021	4.96402	0.0137365	0.0459053	AT4G30330	NA	At4g30330 [Source:UniProtKB/TrEMBL;Acc:Q8LAK5]	92.045	99	166	419	3e-55
Solyc03g098580.1	-1.83995	-1.52475	0.0400778	0.0666745	AT3G15130	PCMP-H86	Putative pentatricopeptide repeat-containing protein At3g15130 [Source:UniProtKB/Swiss-Prot;Acc:P0C898]	34.973	75	355	912	2e-112
Solyc03g098640.3	-0.894592	2.86455	0.0379722	0.0652491	AT5G19750	NA	Peroxisomal membrane 22 kDa (Mpv17/PMP22) family protein [Source:UniProtKB/TrEMBL;Acc:F4K2L8]	71.508	61	270	691	2.17e-90
Solyc03g098710.1	-1.92686	6.40653	0.0805401	0.0902849	AT1G17860	KTI2	Kunitz trypsin inhibitor 2 [Source:UniProtKB/Swiss-Prot;Acc:Q9LMU2]	30.876	95	75.5	184	1.3e-16
Solyc03g098730.1	-1.27869	1.52069	0.0582651	0.0767826	AT1G17860	KTI2	Kunitz trypsin inhibitor 2 [Source:UniProtKB/Swiss-Prot;Acc:Q9LMU2]	39.106	72	124	311	5.76e-35
Solyc03g019950.3	0.97817	6.26608	1.34499e-05	0.000726003	AT1G73390	NA	At1g73390 [Source:UniProtKB/TrEMBL;Acc:Q9FX34]	81.356	99	706	1821	0
Solyc03g019790.3	0.654712	5.25906	0.00596637	0.0312727	AT5G08370	AGAL2	Alpha-galactosidase 2 [Source:UniProtKB/Swiss-Prot;Acc:Q8RX86]	69.367	96	582	1499	0
Solyc03g019780.3	-0.64892	7.98752	0.0558512	0.0753959	AT3G04770	RPSAb	40S ribosomal protein SA [Source:UniProtKB/TrEMBL;Acc:F4J4W3]	77.778	93	415	1066	7.4e-148
Solyc03g110875.1	-0.58732	3.92448	0.0416689	0.0676677	AT5G50460	SEC61G2	Protein transport protein Sec61 subunit gamma-1 [Source:UniProtKB/Swiss-Prot;Acc:P0DI74]	92.754	99	131	329	5.05e-42
Solyc03g111050.3	-0.583747	5.28937	0.0922118	0.0967939	AT3G48500	PDE312	Nucleic acid-binding, OB-fold-like protein [Source:TAIR;Acc:AT3G48500]	69.956	98	922	2383	0
Solyc03g111100.1	1.68251	0.978007	0.000137045	0.00385262	AT5G50360	NA	Putative uncharacterized protein [Source:UniProtKB/TrEMBL;Acc:Q9FK36]	43.636	99	212	540	3.04e-67
Solyc03g111230.3	-0.722478	7.64563	0.0211374	0.052804	AT1G67430	RPL17B	60S ribosomal protein L17-2 [Source:UniProtKB/Swiss-Prot;Acc:P51413]	87.283	99	323	827	1.25e-114
Solyc03g111410.3	-0.633512	2.39673	0.0636518	0.0803494	AT3G53310	REM20	B3 domain-containing protein REM20 [Source:UniProtKB/Swiss-Prot;Acc:Q8LAV5]	27.273	29	55.1	131	2.11e-08
Solyc03g111730.3	1.3682	-0.287632	0.00807239	0.0358161	AT5G50260	CEP1	KDEL-tailed cysteine endopeptidase CEP1 [Source:UniProtKB/Swiss-Prot;Acc:Q9FGR9]	70.36	99	551	1420	0
Solyc03g111720.3	2.05737	6.79319	0.00144761	0.0152306	AT5G61640	PMSR1	peptidemethionine sulfoxide reductase 1 [Source:TAIR;Acc:AT5G61640]	65.306	98	269	688	1.04e-92
Solyc03g111793.1	-0.53484	3.23006	0.098707	0.0992265	AT2G31880	SOBIR1	Leucine-rich repeat receptor-like serine/threonine/tyrosine-protein kinase SOBIR1 [Source:UniProtKB/Swiss-Prot;Acc:Q9SKB2]	60.821	98	761	1964	0
Solyc03g112010.3	0.552584	3.21805	0.0537922	0.0741908	AT3G48310	CYP71A22	Cytochrome P450 71A22 [Source:UniProtKB/Swiss-Prot;Acc:Q9STL1]	53.696	97	514	1323	2.78e-174
Solyc03g112060.3	0.673193	6.53698	0.00469053	0.02773	AT5G50210	QS	SUFE3 [Source:UniProtKB/TrEMBL;Acc:A0A178UIT6]	72.17	86	948	2451	0
Solyc03g112360.1	-0.796109	7.69156	0.0156303	0.0485549	AT1G70600	RPL27AC	60S ribosomal protein L27a-3 [Source:UniProtKB/Swiss-Prot;Acc:P49637]	85.811	99	258	660	4.47e-90
Solyc03g112680.2	-2.17621	-2.2038	0.0121725	0.043031	AT4G20140	GSO1	LRR receptor-like serine/threonine-protein kinase GSO1 [Source:UniProtKB/Swiss-Prot;Acc:C0LGQ5]	47.38	89	728	1880	0
Solyc03g112700.1	-1.43141	0.702408	0.028996	0.0584867	AT2G15760	NA	At2g15760 [Source:UniProtKB/TrEMBL;Acc:Q9ZQD8]	37.386	95	154	389	3.12e-44
Solyc03g112800.2	-1.55573	-2.09911	0.061177	0.078951	AT2G39530	NA	CASP-like protein 4D1 [Source:UniProtKB/Swiss-Prot;Acc:Q8GWD5]	38.667	68	50.8	120	9.77e-09
Solyc03g112850.3	-0.676272	7.70914	0.0201351	0.0524612	AT4G14320	NA	Zinc-binding ribosomal protein family protein [Source:UniProtKB/TrEMBL;Acc:F4JUQ4]	94.286	99	199	506	5.07e-68
Solyc03g113420.3	0.672006	4.92373	0.00437824	0.0270744	AT5G62680	NPF2.11	GTR2 [Source:UniProtKB/TrEMBL;Acc:A0A178UEQ7]	60.106	98	734	1896	0
Solyc03g113510.2	0.992388	-0.240964	0.0612679	0.078951	AT1G16770	NA	F17F16.3 protein [Source:UniProtKB/TrEMBL;Acc:Q9FWR1]	66.159	99	403	1036	1.25e-141
Solyc03g113720.3	-0.704654	1.48147	0.0863488	0.0932597	AT5G62920	ARR6	Response regulator 6 [Source:UniProtKB/TrEMBL;Acc:Q0WSS6]	79.545	67	217	552	3.06e-72
Solyc03g113730.3	-0.535332	6.07124	0.0198501	0.0523386	AT3G48140	NA	AT3G48140 protein [Source:UniProtKB/TrEMBL;Acc:Q42338]	65.882	93	124	310	1.39e-38
[truncated: 1,047 more rows]

## Sheet: Suppl Data 3
Supplementary Data 3. Arabidopsis grafting progeny Col-0 on msh1 vs Col-0 on Col-0 DMGs from leaf tissue.
[truncated: 4,155 more rows]

[truncated: 9 more sheets: Suppl Data 4, Suppl Data 5, Suppl Data 6, Suppl Data 7, Suppl Data 8, Suppl Data 9, Suppl Data 10 , Suppl Data 11, Suppl Data 12]
