# Supplementary material for: MSH1-induced heritable enhanced growth vigor through grafting is associated with the RdDM pathway in plants
Source: Nat Commun. 2020 Oct 22;11:5343. doi: 10.1038/s41467-020-19140-x (PMC7582163; doi:10.1038/s41467-020-19140-x)
Supplement: Supplementary file 6 — Source Data [file 41467_2020_19140_MOESM6_ESM.xlsx]

## Sheet: Fig. 1c-e
Fig. 1c						Fig. 1d						Fig. 1e
Graft	Leaf Area (mm^2)					Graft	Days to bolting					Graft	Seed weight (mg)
Col-0/Col-0	461.275					Col-0/Col-0	48					Col-0/Col-0	367.5
Col-0/Col-0	406.537					Col-0/Col-0	48					Col-0/Col-0	321.6
Col-0/Col-0	348.936					Col-0/Col-0	48					Col-0/Col-0	288.6
Col-0/Col-0	550.638					Col-0/Col-0	48					Col-0/Col-0	323.9
Col-0/Col-0	324.183					Col-0/Col-0	48					Col-0/Col-0	392.3
Col-0/Col-0	346.197					Col-0/Col-0	45					Col-0/Col-0	390.8
Col-0/Col-0	379.193					Col-0/Col-0	43					Col-0/Col-0	366
Col-0/Col-0	539.853					Col-0/Col-0	47					Col-0/Col-0	287.4
Col-0/Col-0	430.92					Col-0/Col-0	49					Col-0/Col-0	284.9
Col-0/Col-0	217.249					Col-0/Col-0	49					Col-0/Col-0	378.7
Col-0/Col-0	521.64					Col-0/Col-0	49					Col-0/Col-0	338.4
Col-0/Col-0	405.797					Col-0/Col-0	48					Col-0/Col-0	319.2
Col-0/Col-0	238.522					Col-0/Col-0	50					Col-0/Col-0	269
Col-0/Col-0	330.55					Col-0/Col-0	49					Col-0/Col-0	350
Col-0/msh1	275.361					Col-0/msh1	48					Col-0/msh1	502.7
Col-0/msh1	676.992					Col-0/msh1	41					Col-0/msh1	428
Col-0/msh1	516.33					Col-0/msh1	43					Col-0/msh1	462.3
Col-0/msh1	469.579					Col-0/msh1	44					Col-0/msh1	358.4
Col-0/msh1	555.105					Col-0/msh1	43					Col-0/msh1	457.7
Col-0/msh1	584.918					Col-0/msh1	43					Col-0/msh1	499.7
Col-0/msh1	282.821					Col-0/msh1	48					Col-0/msh1	283.1
Col-0/msh1	770.864					Col-0/msh1	41					Col-0/msh1	368.4
Col-0/msh1	518.349					Col-0/msh1	43					Col-0/msh1	454
Col-0/msh1	472.016					Col-0/msh1	44					Col-0/msh1	355.3
Col-0/msh1	716.431					Col-0/msh1	43					Col-0/msh1	569.6
Col-0/msh1	558.625					Col-0/msh1	42					Col-0/msh1	283
Col-0/msh1	592.845					Col-0/msh1	42					Col-0/msh1	278.2
Col-0/msh1	495.133					Col-0/msh1	44					Col-0/msh1	418.8
Col-0/msh1	517.512					Col-0/msh1	42					Col-0/msh1	455.8
Col-0/msh1	359.877					Col-0/msh1	43					Col-0/msh1	429.8
Col-0/msh1	638.538					Col-0/msh1	42					Col-0/msh1	406

## Sheet: Fig.1g;Supp Fig. 3
EntryID	Pedigree	Long_Pedigree	Replicate	Gen	Total_Fruit_Yield_kg	Total_Fruit_Count	Leaf_Curl_Virus_Severity_Index	Plot_Name
Rutgers_Rutgers_S1	Rutgers_Rutgers_S1	Rutgers_Rutgers_S1	1	1	33.5885	244	4	102
Rutgers_Rutgers_S1	Rutgers_Rutgers_S1	Rutgers_Rutgers_S1	2	1	46.221	302	2.8	209
Rutgers_Rutgers_S1	Rutgers_Rutgers_S1	Rutgers_Rutgers_S1	3	1	30.9123	214	4.1	305
Rutgers_EpiRS_1a_S1	Rutgers_dr_S1	Rutgers_T20_4_4_2_7_S1	1	1	69.2408	337	4.2	101
Rutgers_EpiRS_1a_S1	Rutgers_dr_S1	Rutgers_T20_4_4_2_7_S1	2	1	47.5818	319	1.8	202
Rutgers_EpiRS_1b_S1	Rutgers_dr_S1	Rutgers_ T20_4_4_2_1_S1	4	1	42.6603	406	1.1	109
Rutgers_EpiRS_1b_S1	Rutgers_dr_S1	Rutgers_ T20_4_4_2_1_S1	5	1	55.8825	335	1.4	207
Rutgers_EpiRS_1b_S1	Rutgers_dr_S1	Rutgers_ T20_4_4_2_1_S1	6	1	46.9014	389	2.2	312
Rutgers_Rutgers_S2	Rutgers_Rutgers_S2	Rutgers_Rutgers_S2	1	2	24.5847	181	4	104
Rutgers_Rutgers_S2	Rutgers_Rutgers_S2	Rutgers_Rutgers_S2	2	2	45.8808	248	3.9	210
Rutgers_Rutgers_S2	Rutgers_Rutgers_S2	Rutgers_Rutgers_S2	3	2	37.5801	267	2.9	303
Rutgers_EpiRS_1c_S2	Rutgers_dr_S2	Rutgers_T20_4_4_2_3_3_S2	1	2	55.3609	352	3.3	113
Rutgers_EpiRS_1c_S2	Rutgers_dr_S2	Rutgers_T20_4_4_2_3_3_S2	2	2	86.1598	582	0.9	208
Rutgers_EpiRS_1c_S2	Rutgers_dr_S2	Rutgers_T20_4_4_2_3_3_S2	3	2	50.825	295	2.3	306
Rutgers_EpiRS_1d_S2	Rutgers_dr_S2	Rutgers_T20_4_4_2_3_1_S2	4	2	52.9115	372	2	103
Rutgers_EpiRS_1d_S2	Rutgers_dr_S2	Rutgers_T20_4_4_2_3_1_S2	5	2	48.6251	383	1.7	212
Rutgers_EpiRS_1d_S2	Rutgers_dr_S2	Rutgers_T20_4_4_2_3_1_S2	6	2	52.7301	408	1.9	310
Rutgers_EpiRS_1e_S2	Rutgers_dr_S2	Rutgers_T20_4_4_2_3_4_S2	7	2	55.6331	357	1.5	106
Rutgers_EpiRS_1e_S2	Rutgers_dr_S2	Rutgers_T20_4_4_2_3_4_S2	8	2	43.4541	412	2.3	204
Rutgers_EpiRS_1e_S2	Rutgers_dr_S2	Rutgers_T20_4_4_2_3_4_S2	9	2	73.051	526	1	301
Rutgers_EpiRS_3a_S2	Rutgers_dr_S2	Rutgers_T20_4_4_7_9_2_S2	10	2	56.3134	343	1.4	107
Rutgers_EpiRS_3a_S2	Rutgers_dr_S2	Rutgers_T20_4_4_7_9_2_S2	11	2	69.513	527	4.3	201
Rutgers_EpiRS_3a_S2	Rutgers_dr_S2	Rutgers_T20_4_4_7_9_2_S2	12	2	59.3525	532	1.8	309
Rutgers_EpiRS_3b_S2	Rutgers_dr_S2	Rutgers_T20_4_4_7_9_5_S2	13	2	52.6847	386	3.4	112
Rutgers_EpiRS_3b_S2	Rutgers_dr_S2	Rutgers_T20_4_4_7_9_5_S2	14	2	64.841	466	1.7	213
Rutgers_EpiRS_3b_S2	Rutgers_dr_S2	Rutgers_T20_4_4_7_9_5_S2	15	2	53.2063	382	0.8	307
Rutgers_Rutgers_S3	Rutgers_Rutgers_S3	Rutgers_Rutgers_S3	1	3	37.3987	291	3.8	111
Rutgers_Rutgers_S3	Rutgers_Rutgers_S3	Rutgers_Rutgers_S3	2	3	44.3386	240	2	203
Rutgers_Rutgers_S3	Rutgers_Rutgers_S3	Rutgers_Rutgers_S3	3	3	53.6373	314	2.4	308
Rutgers_EpiRS_3c_S3	Rutgers_dr_S3	Rutgers_T20_4_4_7_9_1_4_S3	1	3	63.8658	409	0.9	110
Rutgers_EpiRS_3c_S3	Rutgers_dr_S3	Rutgers_T20_4_4_7_9_1_4_S3	2	3	53.2517	533	2.9	206
Rutgers_EpiRS_3c_S3	Rutgers_dr_S3	Rutgers_T20_4_4_7_9_1_4_S3	3	3	54.3857	419	1.7	302
Rutgers_EpiRS_3d_S3	Rutgers_dr_S3	Rutgers_T20_4_4_7_9_1_5_S3	4	3	65.476	466	4	108
Rutgers_EpiRS_3d_S3	Rutgers_dr_S3	Rutgers_T20_4_4_7_9_1_5_S3	5	3	54.1589	405	3	205

## Sheet: Fig.1h; Supp Fig.4
EntryNo	date	Counts	yield_kg	replicates
Rutgers_EpiRS_3c_S4	130DP	219	12.3	1
Rutgers_EpiRS_3c_S4	130DP	212	11.94	2
Rutgers_EpiRS_3c_S4	130DP	226	12.3	3
Rutgers_EpiRS_3c_S4	130DP	133	6.89	4
Rutgers_EpiRS_3c_S4	130DP	176	9.03	5
Rutgers_EpiRS_3d_S4	130DP	191	9.66	1
Rutgers_EpiRS_3d_S4	130DP	136	7.31	2
Rutgers_EpiRS_3d_S4	130DP	192	9.56	3
Rutgers_EpiRS_3d_S4	130DP	143	7.61	4
Rutgers_EpiRS_3d_S4	130DP	127	7.06	5
Rutgers_Rutgers_S4	130DP	118	5.646	1
Rutgers_Rutgers_S4	130DP	92	4.54	2
Rutgers_Rutgers_S4	130DP	184	8.274	3
Rutgers_Rutgers_S4	130DP	109	3.882	4
Rutgers_Rutgers_S4	130DP	91	4.47	5
Rutgers_EpiRS_3c_S4	137DP	469	25.37	1
Rutgers_EpiRS_3c_S4	137DP	432	22.9	2
Rutgers_EpiRS_3c_S4	137DP	487	25.21	3
Rutgers_EpiRS_3c_S4	137DP	392	19.84	4
Rutgers_EpiRS_3c_S4	137DP	376	18.93	5
Rutgers_EpiRS_3d_S4	137DP	354	17.89	1
Rutgers_EpiRS_3d_S4	137DP	349	17.97	2
Rutgers_EpiRS_3d_S4	137DP	338	16.9	3
Rutgers_EpiRS_3d_S4	137DP	313	15.94	4
Rutgers_EpiRS_3d_S4	137DP	296	15.65	5
Rutgers_Rutgers_S4	137DP	171	8.1055	1
Rutgers_Rutgers_S4	137DP	282	12.9403	2
Rutgers_Rutgers_S4	137DP	304	15.0458	3
Rutgers_Rutgers_S4	137DP	390	18.4055	4
Rutgers_Rutgers_S4	137DP	240	10.2107	5
Rutgers_EpiRS_3c_S4	144DP	592	31.54	1
Rutgers_EpiRS_3c_S4	144DP	521	27.3	2
Rutgers_EpiRS_3c_S4	144DP	635	32.61	3
Rutgers_EpiRS_3c_S4	144DP	508	25.63	4
Rutgers_EpiRS_3c_S4	144DP	439	22.74	5
Rutgers_EpiRS_3d_S4	144DP	427	21.52	1
Rutgers_EpiRS_3d_S4	144DP	427	21.87	2
Rutgers_EpiRS_3d_S4	144DP	415	20.77	3
Rutgers_EpiRS_3d_S4	144DP	396	20.11	4
Rutgers_EpiRS_3d_S4	144DP	405	21.27	5
Rutgers_Rutgers_S4	144DP	224	10.8745	1
Rutgers_Rutgers_S4	144DP	346	16.1997	2
Rutgers_Rutgers_S4	144DP	410	20.4342	3
Rutgers_Rutgers_S4	144DP	459	21.9045	4
Rutgers_Rutgers_S4	144DP	317	14.1193	5
Rutgers_EpiRS_3c_S4	152DP	1088	47.04	1
Rutgers_EpiRS_3c_S4	152DP	961	40.91	2
Rutgers_EpiRS_3c_S4	152DP	1106	47.16	3
Rutgers_EpiRS_3c_S4	152DP	894	37.68	4
Rutgers_EpiRS_3c_S4	152DP	773	33.16	5
Rutgers_EpiRS_3d_S4	152DP	825	34.14	1
Rutgers_EpiRS_3d_S4	152DP	770	32.75	2
Rutgers_EpiRS_3d_S4	152DP	804	32.84	3
Rutgers_EpiRS_3d_S4	152DP	749	31.03	4
Rutgers_EpiRS_3d_S4	152DP	768	32.78	5
Rutgers_Rutgers_S4	152DP	587	22.313	1
Rutgers_Rutgers_S4	152DP	779	29.822	2
Rutgers_Rutgers_S4	152DP	811	32.825	3
Rutgers_Rutgers_S4	152DP	802	33.383	4
Rutgers_Rutgers_S4	152DP	601	23.214	5
Rutgers_EpiRS_3c_S4	158DP	1258	52.41	1
Rutgers_EpiRS_3c_S4	158DP	1146	46.65	2
Rutgers_EpiRS_3c_S4	158DP	1324	54.01	3
Rutgers_EpiRS_3c_S4	158DP	1017	41.59	4
Rutgers_EpiRS_3c_S4	158DP	890	36.94	5
Rutgers_EpiRS_3d_S4	158DP	992	39.37	1
Rutgers_EpiRS_3d_S4	158DP	988	39.55	2
Rutgers_EpiRS_3d_S4	158DP	1052	40.71	3
Rutgers_EpiRS_3d_S4	158DP	886	35.26	4
Rutgers_EpiRS_3d_S4	158DP	915	37.53	5
Rutgers_Rutgers_S4	158DP	804	29.173	1
Rutgers_Rutgers_S4	158DP	1060	38.7087	2
Rutgers_Rutgers_S4	158DP	1103	41.9717	3
Rutgers_Rutgers_S4	158DP	1041	40.913	4
Rutgers_Rutgers_S4	158DP	761	28.1973	5

## Sheet: Fig.1i
Pedigree	ID	replicates	Fruit_Number	Total_Weight	Fruit_per_plant	Weight_per_plant_kg
(Rutgers/Rutgers)-x-x-3-1	Rutgers_Rutgers_S5	1	442	53.31	34	4.10077
(Rutgers/Rutgers)-x-x-3-1	Rutgers_Rutgers_S5	2	326	37.06	25.0769	2.85077
(Rutgers/Rutgers)-x-x-3-1	Rutgers_Rutgers_S5	3	670	52.72	51.5385	4.05538
(Rutgers/Rutgers)-x-x-3-1	Rutgers_Rutgers_S5	4	580	71.38	44.6154	5.49077
(Rutgers/Rutgers)-x-x-3-1	Rutgers_Rutgers_S5	5	556	57.55	39.7143	4.11071
(Rutgers/Rutgers)-x-x-3-1	Rutgers_Rutgers_S5	6	620	68.45	44.2857	4.88929
(Rutgers/T20-4-4-7-9)-1-5-5-2	Rutgers_DR_3c_S5	1	561	49.21	43.1538	3.78538
(Rutgers/T20-4-4-7-9)-1-5-5-2	Rutgers_DR_3c_S5	2	710	63.46	64.5455	5.76909
(Rutgers/T20-4-4-7-9)-1-5-5-2	Rutgers_DR_3c_S5	3	785	74.59	56.0714	5.32786
(Rutgers/T20-4-4-7-9)-1-5-5-2	Rutgers_DR_3c_S5	4	619	57.69	44.2143	4.12071
(Rutgers/T20-4-4-7-9)-1-5-5-2	Rutgers_DR_3c_S5	5	855	79.55	61.0714	5.68214
(Rutgers/T20-4-4-7-9)-1-4-5-3	Rutgers_DR_3d_S5	1	429	31.01	47.6667	3.44556
(Rutgers/T20-4-4-7-9)-1-4-5-3	Rutgers_DR_3d_S5	2	665	59	47.5	4.21429
(Rutgers/T20-4-4-7-9)-1-4-5-3	Rutgers_DR_3d_S5	3	790	68.56	56.4286	4.89714
(Rutgers/T20-4-4-7-9)-1-4-5-3	Rutgers_DR_3d_S5	4	660	60.04	47.1429	4.28857
(Rutgers/T20-4-4-7-9)-1-4-5-3	Rutgers_DR_3d_S5	5	1150	104.55	82.1429	7.46786
(Rutgers/T20-4-4-7-9)-1-4-5-3	Rutgers_DR_3d_S5	6	977	61.99	69.7857	4.42786
(Rutgers/T20-4-4-2-3)-1-1	Rutgers_DR_1d_S3	1	596	55.26	49.6667	4.605
(Rutgers/T20-4-4-2-3)-1-1	Rutgers_DR_1d_S3	2	836	83.22	64.3077	6.40154
(Rutgers/T20-4-4-2-3)-1-1	Rutgers_DR_1d_S3	3	551	59.66	55.1	5.966
(Rutgers/T20-4-4-2-3)-1-1	Rutgers_DR_1d_S3	4	683	69.96	52.5385	5.38154
(Rutgers/T20-4-4-2-3)-1-1	Rutgers_DR_1d_S3	5	678	56.29	56.5	4.69083
(Rutgers/T20-4-4-2-3)-1-1	Rutgers_DR_1d_S3	6	543	41.87	38.7857	2.99071
(Rutgers/T20-4-4-2-3)-3-1	Rutgers_DR_1c_S3	1	800	83.61	66.6667	6.9675
(Rutgers/T20-4-4-2-3)-3-1	Rutgers_DR_1c_S3	2	806	87.31	57.5714	6.23643
(Rutgers/T20-4-4-2-3)-3-1	Rutgers_DR_1c_S3	3	807	79.32	62.0769	6.10154
(Rutgers/T20-4-4-2-3)-3-1	Rutgers_DR_1c_S3	4	682	77.95	52.4615	5.99615
(Rutgers/T20-4-4-2-3)-3-1	Rutgers_DR_1c_S3	5	832	80.7	64	6.20769
(Rutgers/T20-4-4-2-3)-3-1	Rutgers_DR_1c_S3	6	648	63.64	46.2857	4.54571
(Rutgers/T20-4-4-7-9)-2-2	Rutgers_DR_3a_S3	1	646	65.5	49.6923	5.03846
(Rutgers/T20-4-4-7-9)-2-2	Rutgers_DR_3a_S3	2	996	83.31	71.1429	5.95071
(Rutgers/T20-4-4-7-9)-2-2	Rutgers_DR_3a_S3	3	900	80.52	64.2857	5.75143
(Rutgers/T20-4-4-7-9)-2-2	Rutgers_DR_3a_S3	4	835	76.37	59.6429	5.455
(Rutgers/T20-4-4-7-9)-2-2	Rutgers_DR_3a_S3	5	679	65.43	48.5	4.67357
(Rutgers/T20-4-4-7-9)-2-2	Rutgers_DR_3a_S3	6	679	58.42	52.2308	4.49385
(Rutgers/T20-4-4-7-9)-5-2	Rutgers_DR_3b_S3	1	940	69.82	67.1429	4.98714
(Rutgers/T20-4-4-7-9)-5-2	Rutgers_DR_3b_S3	2	965	69.22	68.9286	4.94429
(Rutgers/T20-4-4-7-9)-5-2	Rutgers_DR_3b_S3	3	678	50.66	48.4286	3.61857
(Rutgers/T20-4-4-7-9)-5-2	Rutgers_DR_3b_S3	4	800	60.96	61.5385	4.68923
(Rutgers/T20-4-4-7-9)-5-2	Rutgers_DR_3b_S3	5	907	60.61	69.7692	4.66231
(Rutgers/T20-4-4-7-9)-5-2	Rutgers_DR_3b_S3	6	985	71.17	70.3571	5.08357

## Sheet: Fig. 2a
Fig. 2a
GO ID	GO desription	Number of DEGs	Log10(p-value)	Group
GO:0006970	response to osmotic stress	14	1.03714	R/msh1 vs R/R
GO:0009414	response to water deprivation	40	4.43712	R/msh1 vs R/R
GO:0009611	response to wounding	31	4.15205	R/msh1 vs R/R
GO:0009651	response to salt stress	53	2.75053	R/msh1 vs R/R
GO:0009733	response to auxin	28	1.04959	R/msh1 vs R/R
GO:0009737	response to abscisic acid	41	1.85295	R/msh1 vs R/R
GO:0009753	response to jasmonic acid	24	3.18812	R/msh1 vs R/R
GO:0009813	flavonoid biosynthetic process	24	3.65323	R/msh1 vs R/R
GO:0010150	leaf senescence	14	1.8926	R/msh1 vs R/R
GO:0010200	response to chitin	15	1.0501	R/msh1 vs R/R
GO:0042742	defense response to bacterium	27	1.07257	R/msh1 vs R/R
GO:0052696	flavonoid glucuronidation	13	1.00328	R/msh1 vs R/R
GO:0055114	oxidation-reduction process	117	1.96287	R/msh1 vs R/R
GO:0071555	cell wall organization	34	1.81808	R/msh1 vs R/R
GO:0080167	response to karrikin	17	1.72183	R/msh1 vs R/R
GO:0006970	response to osmotic stress	18	2.88172	Col-0/msh1 vs Col-0/Col-0
GO:0009414	response to water deprivation	44	7.61325	Col-0/msh1 vs Col-0/Col-0
GO:0009611	response to wounding	32	5.77088	Col-0/msh1 vs Col-0/Col-0
GO:0009651	response to salt stress	50	3.36099	Col-0/msh1 vs Col-0/Col-0
GO:0009733	response to auxin	33	2.9918	Col-0/msh1 vs Col-0/Col-0
GO:0009737	response to abscisic acid	55	7.56672	Col-0/msh1 vs Col-0/Col-0
GO:0009753	response to jasmonic acid	25	4.52126	Col-0/msh1 vs Col-0/Col-0
GO:0009813	flavonoid biosynthetic process	23	4.10408	Col-0/msh1 vs Col-0/Col-0
GO:0010150	leaf senescence	24	8.26197	Col-0/msh1 vs Col-0/Col-0
GO:0010200	response to chitin	33	10.7566	Col-0/msh1 vs Col-0/Col-0
GO:0042742	defense response to bacterium	48	9.72556	Col-0/msh1 vs Col-0/Col-0
GO:0052696	flavonoid glucuronidation	20	4.29123	Col-0/msh1 vs Col-0/Col-0
GO:0055114	oxidation-reduction process	110	2.90101	Col-0/msh1 vs Col-0/Col-0
GO:0071555	cell wall organization	41	4.98381	Col-0/msh1 vs Col-0/Col-0
GO:0080167	response to karrikin	18	2.65263	Col-0/msh1 vs Col-0/Col-0

## Sheet: Fig. 3
Fig. 3a						Fig. 3b						Fig. 3c							Fig. 3d								Fig. 3e
feature	context	sample	Hypo	Hyper		labels	counts	feature	ID	context		GO desription	Number of DMGs	Log10(p-value)					GO desription	Number of DMGs	Log10(p-value)						GO desription	Number of DMGs	Log10(p-value)	Group
3UTRs	CG	Col-0/Col-0 #1	0.00227353	0.00256153		CG RRP1.hypo	0.00160553	three_prime_UTR	RRP1	CG		jasmonic acid biosynthetic process	13	2.01563					cellular response to ethylene stimulus	17	3.053						response to auxin	71	26.4121	Arabidopsis
3UTRs	CHG	Col-0/Col-0 #1	8.64192e-05	7.02156e-05		CG RRP1.hypo	0.0003758	five_prime_UTR	RRP1	CG		response to brassinosteroid	20	2.11275					cellular response to auxin stimulus	23	2.13326						cellular response to auxin stimulus	36	9.80436	Arabidopsis
3UTRs	CHH	Col-0/Col-0 #1	2.32582e-05	1.32904e-05		CG RRP1.hypo	0.00101056	genes	RRP1	CG		response to cyclopentenone	21	2.654					jasmonic acid biosynthetic process	23	3.73874						jasmonic acid biosynthetic process	13	2.01563	Arabidopsis
5UTRs	CG	Col-0/Col-0 #1	0.00028835	0.000367989		CG RRP1.hypo	0.000314539	LTR_retrotransposon	RRP1	CG		regulation of translation	26	1.92181					response to metal ion	43	2.13326						response to auxin	58	7.35318	Tomato
5UTRs	CHG	Col-0/Col-0 #1	4.00949e-05	4.62633e-05		CG RRP1.hypo	0.000305317	No_annotation	RRP1	CG		auxin-activated signaling pathway	33	9.91015					response to auxin	58	7.35318						cellular response to auxin stimulus	23	2.13326	Tomato
5UTRs	CHH	Col-0/Col-0 #1	2.27636e-05	3.5021e-06		CG RRP2.hypo	0.0013412	three_prime_UTR	RRP2	CG		cellular response to auxin stimulus	36	9.80436					regulation of macromolecule biosynthetic process	175	2.13326						jasmonic acid biosynthetic process	23	3.73874	Tomato
exons	CG	Col-0/Col-0 #1	0.00396129	0.003869		CG RRP2.hypo	0.000380811	five_prime_UTR	RRP2	CG		response to auxin	71	26.4121					regulation of cellular biosynthetic process	179	2.13326
exons	CHG	Col-0/Col-0 #1	8.5902e-05	0.000104722		CG RRP2.hypo	0.000989517	genes	RRP2	CG									regulation of nitrogen compound metabolic process	180	2.13326
exons	CHH	Col-0/Col-0 #1	1.25322e-05	1.06703e-05		CG RRP2.hypo	0.000299196	LTR_retrotransposon	RRP2	CG									regulation of biosynthetic process	181	2.13326
introns	CG	Col-0/Col-0 #1	0.00276885	0.00350277		CG RRP2.hypo	0.000275569	No_annotation	RRP2	CG
introns	CHG	Col-0/Col-0 #1	8.51716e-05	0.00011855		CG RRP3.hypo	0.00178175	three_prime_UTR	RRP3	CG
introns	CHH	Col-0/Col-0 #1	1.26001e-05	1.56948e-05		CG RRP3.hypo	0.000531131	five_prime_UTR	RRP3	CG
miRNAs	CG	Col-0/Col-0 #1	0	0		CG RRP3.hypo	0.00145316	genes	RRP3	CG
miRNAs	CHG	Col-0/Col-0 #1	0	0		CG RRP3.hypo	0.00108842	LTR_retrotransposon	RRP3	CG
miRNAs	CHH	Col-0/Col-0 #1	0	0		CG RRP3.hypo	0.000946321	No_annotation	RRP3	CG
ncRNAs	CG	Col-0/Col-0 #1	0.00299114	0.0025265		CG RDRP1.hypo	0.0192631	three_prime_UTR	RDRP1	CG
ncRNAs	CHG	Col-0/Col-0 #1	0.000345966	0.000239515		CG RDRP1.hypo	0.00490545	five_prime_UTR	RDRP1	CG
ncRNAs	CHH	Col-0/Col-0 #1	0	1.19556e-05		CG RDRP1.hypo	0.0112811	genes	RDRP1	CG
Other.GRs	CG	Col-0/Col-0 #1	0.000422502	0.000443627		CG RDRP1.hypo	0.00805528	LTR_retrotransposon	RDRP1	CG
Other.GRs	CHG	Col-0/Col-0 #1	0.000302972	0.000454457		CG RDRP1.hypo	0.00711661	No_annotation	RDRP1	CG
Other.GRs	CHH	Col-0/Col-0 #1	4.2194e-05	5.70657e-05		CG RDRP2.hypo	0.0152362	three_prime_UTR	RDRP2	CG
promoters	CG	Col-0/Col-0 #1	0.00193377	0.00182257		CG RDRP2.hypo	0.00382815	five_prime_UTR	RDRP2	CG
promoters	CHG	Col-0/Col-0 #1	0.000387915	0.000296868		CG RDRP2.hypo	0.00897309	genes	RDRP2	CG
promoters	CHH	Col-0/Col-0 #1	6.7303e-05	5.34696e-05		CG RDRP2.hypo	0.00574226	LTR_retrotransposon	RDRP2	CG
pseudogenes	CG	Col-0/Col-0 #1	0.00175795	0.00191307		CG RDRP2.hypo	0.00518109	No_annotation	RDRP2	CG
pseudogenes	CHG	Col-0/Col-0 #1	0.00112064	0.00175101		CG RDRP3.hypo	0.0103185	three_prime_UTR	RDRP3	CG
pseudogenes	CHH	Col-0/Col-0 #1	8.94294e-05	0.000154782		CG RDRP3.hypo	0.00276589	five_prime_UTR	RDRP3	CG
rRNAs	CG	Col-0/Col-0 #1	0	0		CG RDRP3.hypo	0.00827004	genes	RDRP3	CG
rRNAs	CHG	Col-0/Col-0 #1	0	0.00285714		CG RDRP3.hypo	0.00978908	LTR_retrotransposon	RDRP3	CG
rRNAs	CHH	Col-0/Col-0 #1	0	0		CG RDRP3.hypo	0.00815483	No_annotation	RDRP3	CG
snRNAs	CG	Col-0/Col-0 #1	0	0		CHG RRP1.hypo	8.28e-05	three_prime_UTR	RRP1	CHG
snRNAs	CHG	Col-0/Col-0 #1	0	0		CHG RRP1.hypo	0.000155328	five_prime_UTR	RRP1	CHG
snRNAs	CHH	Col-0/Col-0 #1	0	0		CHG RRP1.hypo	0.000289959	genes	RRP1	CHG
TE.fragments	CG	Col-0/Col-0 #1	0.00112787	0.00063113		CHG RRP1.hypo	0.000525193	LTR_retrotransposon	RRP1	CHG
TE.fragments	CHG	Col-0/Col-0 #1	0.00255487	0.00211122		CHG RRP1.hypo	0.000505134	No_annotation	RRP1	CHG
TE.fragments	CHH	Col-0/Col-0 #1	0.000225076	0.000303244		CHG RRP2.hypo	9.93e-05	three_prime_UTR	RRP2	CHG
TE.genes	CG	Col-0/Col-0 #1	0.0015387	0.000851441		CHG RRP2.hypo	0.00015113	five_prime_UTR	RRP2	CHG
TE.genes	CHG	Col-0/Col-0 #1	0.00287181	0.00259592		CHG RRP2.hypo	0.000291421	genes	RRP2	CHG
TE.genes	CHH	Col-0/Col-0 #1	0.000226632	0.000382532		CHG RRP2.hypo	0.000474957	LTR_retrotransposon	RRP2	CHG
TEs	CG	Col-0/Col-0 #1	0.00149498	0.00122249		CHG RRP2.hypo	0.000489491	No_annotation	RRP2	CHG
TEs	CHG	Col-0/Col-0 #1	0.00184116	0.00159481		CHG RRP3.hypo	0.000119541	three_prime_UTR	RRP3	CHG
TEs	CHH	Col-0/Col-0 #1	0.000175782	0.000227552		CHG RRP3.hypo	0.000188913	five_prime_UTR	RRP3	CHG
tRNAs	CG	Col-0/Col-0 #1	0.000153586	0.000153586		CHG RRP3.hypo	0.000347765	genes	RRP3	CHG
tRNAs	CHG	Col-0/Col-0 #1	0	0		CHG RRP3.hypo	0.00111889	LTR_retrotransposon	RRP3	CHG
tRNAs	CHH	Col-0/Col-0 #1	0	0		CHG RRP3.hypo	0.00101369	No_annotation	RRP3	CHG
3UTRs	CG	Col-0/Col-0 #2	0.00218543	0.00261574		CHG RDRP1.hypo	0.00167725	three_prime_UTR	RDRP1	CHG
3UTRs	CHG	Col-0/Col-0 #2	3.78084e-05	6.7515e-05		CHG RDRP1.hypo	0.00184295	five_prime_UTR	RDRP1	CHG
3UTRs	CHH	Col-0/Col-0 #2	1.70877e-05	1.37651e-05		CHG RDRP1.hypo	0.00378808	genes	RDRP1	CHG
5UTRs	CG	Col-0/Col-0 #2	0.000299335	0.00038172		CHG RDRP1.hypo	0.00851574	LTR_retrotransposon	RDRP1	CHG
5UTRs	CHG	Col-0/Col-0 #2	5.5516e-05	6.78529e-05		CHG RDRP1.hypo	0.0083572	No_annotation	RDRP1	CHG
5UTRs	CHH	Col-0/Col-0 #2	2.21799e-05	5.25314e-06		CHG RDRP2.hypo	0.00118621	three_prime_UTR	RDRP2	CHG
exons	CG	Col-0/Col-0 #2	0.00370523	0.00392873		CHG RDRP2.hypo	0.00133498	five_prime_UTR	RDRP2	CHG
exons	CHG	Col-0/Col-0 #2	7.55816e-05	0.000129612		CHG RDRP2.hypo	0.0028984	genes	RDRP2	CHG
exons	CHH	Col-0/Col-0 #2	1.37496e-05	1.13148e-05		CHG RDRP2.hypo	0.00745394	LTR_retrotransposon	RDRP2	CHG
introns	CG	Col-0/Col-0 #2	0.0027209	0.00359867		CHG RDRP2.hypo	0.00724857	No_annotation	RDRP2	CHG
introns	CHG	Col-0/Col-0 #2	9.09265e-05	0.00014272		CHG RDRP3.hypo	0.000849658	three_prime_UTR	RDRP3	CHG
introns	CHH	Col-0/Col-0 #2	1.48106e-05	1.34843e-05		CHG RDRP3.hypo	0.000973951	five_prime_UTR	RDRP3	CHG
miRNAs	CG	Col-0/Col-0 #2	0	0.000541126		CHG RDRP3.hypo	0.00214307	genes	RDRP3	CHG
miRNAs	CHG	Col-0/Col-0 #2	0	0		CHG RDRP3.hypo	0.00770055	LTR_retrotransposon	RDRP3	CHG
miRNAs	CHH	Col-0/Col-0 #2	0	8.97585e-05		CHG RDRP3.hypo	0.00685923	No_annotation	RDRP3	CHG
ncRNAs	CG	Col-0/Col-0 #2	0.00217802	0.00287498		CHH RRP1.hypo	2.77e-06	three_prime_UTR	RRP1	CHH
ncRNAs	CHG	Col-0/Col-0 #2	0.000319353	0.000266127		CHH RRP1.hypo	3.3e-06	five_prime_UTR	RRP1	CHH
ncRNAs	CHH	Col-0/Col-0 #2	4.18448e-05	1.79335e-05		CHH RRP1.hypo	1.07e-05	genes	RRP1	CHH
Other.GRs	CG	Col-0/Col-0 #2	0.000388701	0.000443627		CHH RRP1.hypo	4.09e-05	LTR_retrotransposon	RRP1	CHH
Other.GRs	CHG	Col-0/Col-0 #2	0.000409757	0.000481775		CHH RRP1.hypo	2.02e-05	No_annotation	RRP1	CHH
Other.GRs	CHH	Col-0/Col-0 #2	3.83897e-05	4.9457e-05		CHH RRP2.hypo	6.93e-07	three_prime_UTR	RRP2	CHH
promoters	CG	Col-0/Col-0 #2	0.00180478	0.00187428		CHH RRP2.hypo	0	five_prime_UTR	RRP2	CHH
promoters	CHG	Col-0/Col-0 #2	0.000371361	0.000368602		CHH RRP2.hypo	1.88e-06	genes	RRP2	CHH
promoters	CHH	Col-0/Col-0 #2	7.09331e-05	6.1907e-05		CHH RRP2.hypo	8.11e-06	LTR_retrotransposon	RRP2	CHH
pseudogenes	CG	Col-0/Col-0 #2	0.00149943	0.00225776		CHH RRP2.hypo	4.96e-06	No_annotation	RRP2	CHH
pseudogenes	CHG	Col-0/Col-0 #2	0.000893013	0.00189109		CHH RRP3.hypo	1.04e-06	three_prime_UTR	RRP3	CHH
pseudogenes	CHH	Col-0/Col-0 #2	6.53523e-05	0.000192617		CHH RRP3.hypo	0	five_prime_UTR	RRP3	CHH
rRNAs	CG	Col-0/Col-0 #2	0	0		CHH RRP3.hypo	3.13e-06	genes	RRP3	CHH
rRNAs	CHG	Col-0/Col-0 #2	0	0		CHH RRP3.hypo	1.53e-05	LTR_retrotransposon	RRP3	CHH
rRNAs	CHH	Col-0/Col-0 #2	0	0		CHH RRP3.hypo	6.05e-06	No_annotation	RRP3	CHH
snRNAs	CG	Col-0/Col-0 #2	0	0		CHH RDRP1.hypo	2.01e-05	three_prime_UTR	RDRP1	CHH
snRNAs	CHG	Col-0/Col-0 #2	0	0		CHH RDRP1.hypo	3.9e-05	five_prime_UTR	RDRP1	CHH
snRNAs	CHH	Col-0/Col-0 #2	0	0		CHH RDRP1.hypo	9.3e-05	genes	RDRP1	CHH
TE.fragments	CG	Col-0/Col-0 #2	0.000991492	0.000727691		CHH RDRP1.hypo	0.000344361	LTR_retrotransposon	RDRP1	CHH
TE.fragments	CHG	Col-0/Col-0 #2	0.00234277	0.00257238		CHH RDRP1.hypo	0.000178481	No_annotation	RDRP1	CHH
TE.fragments	CHH	Col-0/Col-0 #2	0.000251817	0.000301872		CHH RDRP2.hypo	1.94e-05	three_prime_UTR	RDRP2	CHH
TE.genes	CG	Col-0/Col-0 #2	0.0014337	0.000971712		CHH RDRP2.hypo	2.44e-05	five_prime_UTR	RDRP2	CHH
TE.genes	CHG	Col-0/Col-0 #2	0.00270402	0.00303153		CHH RDRP2.hypo	6.22e-05	genes	RDRP2	CHH
TE.genes	CHH	Col-0/Col-0 #2	0.000267412	0.000354384		CHH RDRP2.hypo	0.0002168	LTR_retrotransposon	RDRP2	CHH
TEs	CG	Col-0/Col-0 #2	0.00134078	0.00133972		CHH RDRP2.hypo	0.000115985	No_annotation	RDRP2	CHH
TEs	CHG	Col-0/Col-0 #2	0.00172767	0.00196972		CHH RDRP3.hypo	2.91e-05	three_prime_UTR	RDRP3	CHH
TEs	CHH	Col-0/Col-0 #2	0.000193979	0.000239107		CHH RDRP3.hypo	3.43e-05	five_prime_UTR	RDRP3	CHH
tRNAs	CG	Col-0/Col-0 #2	0.000307172	0.000307172		CHH RDRP3.hypo	0.000101032	genes	RDRP3	CHH
tRNAs	CHG	Col-0/Col-0 #2	0	0.000438982		CHH RDRP3.hypo	0.000399762	LTR_retrotransposon	RDRP3	CHH
tRNAs	CHH	Col-0/Col-0 #2	0	0		CHH RDRP3.hypo	0.000204095	No_annotation	RDRP3	CHH
3UTRs	CG	Col-0/Col-0 #3	0.00224642	0.00259203		CG RRP1.hyper	0.0010932	three_prime_UTR	RRP1	CG
3UTRs	CHG	Col-0/Col-0 #3	6.48144e-05	9.4521e-05		CG RRP1.hyper	0.000315672	five_prime_UTR	RRP1	CG
3UTRs	CHH	Col-0/Col-0 #3	1.75623e-05	1.47144e-05		CG RRP1.hyper	0.000769574	genes	RRP1	CG
5UTRs	CG	Col-0/Col-0 #3	0.000315812	0.000367989		CG RRP1.hyper	0.000385502	LTR_retrotransposon	RRP1	CG
5UTRs	CHG	Col-0/Col-0 #3	6.47686e-05	6.47686e-05		CG RRP1.hyper	0.000344098	No_annotation	RRP1	CG
5UTRs	CHH	Col-0/Col-0 #3	2.10126e-05	3.5021e-06		CG RRP2.hyper	0.00176543	three_prime_UTR	RRP2	CG
exons	CG	Col-0/Col-0 #3	0.0037851	0.00383812		CG RRP2.hyper	0.000465993	five_prime_UTR	RRP2	CG
exons	CHG	Col-0/Col-0 #3	8.80268e-05	0.000128094		CG RRP2.hyper	0.00118095	genes	RRP2	CG
exons	CHH	Col-0/Col-0 #3	1.51103e-05	1.02406e-05		CG RRP2.hyper	0.000615653	LTR_retrotransposon	RRP2	CG
introns	CG	Col-0/Col-0 #3	0.00282306	0.00355906		CG RRP2.hyper	0.000546777	No_annotation	RRP2	CG
introns	CHG	Col-0/Col-0 #3	9.43794e-05	0.000148475		CG RRP3.hyper	0.00187964	three_prime_UTR	RRP3	CG
introns	CHH	Col-0/Col-0 #3	2.29896e-05	1.26001e-05		CG RRP3.hyper	0.000551174	five_prime_UTR	RRP3	CG
miRNAs	CG	Col-0/Col-0 #3	0	0.000541126		CG RRP3.hyper	0.00129522	genes	RRP3	CG
miRNAs	CHG	Col-0/Col-0 #3	0	0.000516796		CG RRP3.hyper	0.000536059	LTR_retrotransposon	RRP3	CG
miRNAs	CHH	Col-0/Col-0 #3	0	0		CG RRP3.hyper	0.000495069	No_annotation	RRP3	CG
ncRNAs	CG	Col-0/Col-0 #3	0.00287498	0.00278786		CG RDRP1.hyper	0.0184799	three_prime_UTR	RDRP1	CG
ncRNAs	CHG	Col-0/Col-0 #3	0.000212902	0.000106451		CG RDRP1.hyper	0.0048353	five_prime_UTR	RDRP1	CG
ncRNAs	CHH	Col-0/Col-0 #3	2.98891e-05	2.39113e-05		CG RDRP1.hyper	0.0119337	genes	RDRP1	CG
Other.GRs	CG	Col-0/Col-0 #3	0.000433064	0.000376026		CG RDRP1.hyper	0.00665136	LTR_retrotransposon	RDRP1	CG
Other.GRs	CHG	Col-0/Col-0 #3	0.000439557	0.000484258		CG RDRP1.hyper	0.00638818	No_annotation	RDRP1	CG
Other.GRs	CHH	Col-0/Col-0 #3	4.04648e-05	5.04945e-05		CG RDRP2.hyper	0.0150469	three_prime_UTR	RDRP2	CG
promoters	CG	Col-0/Col-0 #3	0.00182424	0.00181368		CG RDRP2.hyper	0.00370289	five_prime_UTR	RDRP2	CG
promoters	CHG	Col-0/Col-0 #3	0.000438128	0.000367498		CG RDRP2.hyper	0.00948991	genes	RDRP2	CG
promoters	CHH	Col-0/Col-0 #3	8.74155e-05	5.23904e-05		CG RDRP2.hyper	0.00531744	LTR_retrotransposon	RDRP2	CG
pseudogenes	CG	Col-0/Col-0 #3	0.00160284	0.00198201		CG RDRP2.hyper	0.00481228	No_annotation	RDRP2	CG
pseudogenes	CHG	Col-0/Col-0 #3	0.00115566	0.00157591		CG RDRP3.hyper	0.0092579	three_prime_UTR	RDRP3	CG
pseudogenes	CHH	Col-0/Col-0 #3	0.000110067	0.000106627		CG RDRP3.hyper	0.00251035	five_prime_UTR	RDRP3	CG
rRNAs	CG	Col-0/Col-0 #3	0	0		CG RDRP3.hyper	0.00598191	genes	RDRP3	CG
rRNAs	CHG	Col-0/Col-0 #3	0	0		CG RDRP3.hyper	0.00247508	LTR_retrotransposon	RDRP3	CG
rRNAs	CHH	Col-0/Col-0 #3	0	0		CG RDRP3.hyper	0.00214916	No_annotation	RDRP3	CG
snRNAs	CG	Col-0/Col-0 #3	0	0		CHG RRP1.hyper	9.56e-05	three_prime_UTR	RRP1	CHG
snRNAs	CHG	Col-0/Col-0 #3	0	0		CHG RRP1.hyper	9.24e-05	five_prime_UTR	RRP1	CHG
snRNAs	CHH	Col-0/Col-0 #3	0	0		CHG RRP1.hyper	0.000226572	genes	RRP1	CHG
TE.fragments	CG	Col-0/Col-0 #3	0.00101737	0.000676922		CHG RRP1.hyper	0.000336428	LTR_retrotransposon	RRP1	CHG
TE.fragments	CHG	Col-0/Col-0 #3	0.00293139	0.00247704		CHG RRP1.hyper	0.00034713	No_annotation	RRP1	CHG
TE.fragments	CHH	Col-0/Col-0 #3	0.000302044	0.000280959		CHG RRP2.hyper	0.000150805	three_prime_UTR	RRP2	CHG
TE.genes	CG	Col-0/Col-0 #3	0.0014318	0.000866713		CHG RRP2.hyper	0.000184715	five_prime_UTR	RRP2	CHG
TE.genes	CHG	Col-0/Col-0 #3	0.00339777	0.00290246		CHG RRP2.hyper	0.000389757	genes	RRP2	CHG
TE.genes	CHH	Col-0/Col-0 #3	0.000316491	0.000309635		CHG RRP2.hyper	0.000551834	LTR_retrotransposon	RRP2	CHG
TEs	CG	Col-0/Col-0 #3	0.00139623	0.00125629		CHG RRP2.hyper	0.000595678	No_annotation	RRP2	CHG
TEs	CHG	Col-0/Col-0 #3	0.00210741	0.00190033		CHG RRP3.hyper	0.000356783	three_prime_UTR	RRP3	CHG
TEs	CHH	Col-0/Col-0 #3	0.000231282	0.000216088		CHG RRP3.hyper	0.000289666	five_prime_UTR	RRP3	CHG
tRNAs	CG	Col-0/Col-0 #3	0	0.000153586		CHG RRP3.hyper	0.000647292	genes	RRP3	CHG
tRNAs	CHG	Col-0/Col-0 #3	0	0		CHG RRP3.hyper	0.00138377	LTR_retrotransposon	RRP3	CHG
tRNAs	CHH	Col-0/Col-0 #3	0	7.28332e-05		CHG RRP3.hyper	0.00138581	No_annotation	RRP3	CHG
3UTRs	CG	Col-0/msh1 #1	0.00567874	0.00566857		CHG RDRP1.hyper	0.000993107	three_prime_UTR	RDRP1	CHG
3UTRs	CHG	Col-0/msh1 #1	0.000267359	0.000237653		CHG RDRP1.hyper	0.00128881	five_prime_UTR	RDRP1	CHG
3UTRs	CHH	Col-0/msh1 #1	0.000108697	9.30328e-05		CHG RDRP1.hyper	0.00288763	genes	RDRP1	CHG
5UTRs	CG	Col-0/msh1 #1	0.000928212	0.000903496		CHG RDRP1.hyper	0.00434769	LTR_retrotransposon	RDRP1	CHG
5UTRs	CHG	Col-0/msh1 #1	0.000203559	0.000154211		CHG RDRP1.hyper	0.00436067	No_annotation	RDRP1	CHG
5UTRs	CHH	Col-0/msh1 #1	5.95356e-05	8.6385e-05		CHG RDRP2.hyper	0.00103725	three_prime_UTR	RDRP2	CHG
exons	CG	Col-0/msh1 #1	0.00887128	0.00823098		CHG RDRP2.hyper	0.00128461	five_prime_UTR	RDRP2	CHG
exons	CHG	Col-0/msh1 #1	0.000451365	0.000426171		CHG RDRP2.hyper	0.00280737	genes	RDRP2	CHG
exons	CHH	Col-0/msh1 #1	0.000113005	0.000159482		CHG RDRP2.hyper	0.00429136	LTR_retrotransposon	RDRP2	CHG
introns	CG	Col-0/msh1 #1	0.00834409	0.00684916		CHG RDRP2.hyper	0.0044448	No_annotation	RDRP2	CHG
introns	CHG	Col-0/msh1 #1	0.000512181	0.000501822		CHG RDRP3.hyper	0.000746669	three_prime_UTR	RDRP3	CHG
introns	CHH	Col-0/msh1 #1	0.000160264	0.000178169		CHG RDRP3.hyper	0.00093197	five_prime_UTR	RDRP3	CHG
miRNAs	CG	Col-0/msh1 #1	0.0021645	0.00324675		CHG RDRP3.hyper	0.00208074	genes	RDRP3	CHG
miRNAs	CHG	Col-0/msh1 #1	0.000516796	0.00103359		CHG RDRP3.hyper	0.00388719	LTR_retrotransposon	RDRP3	CHG
miRNAs	CHH	Col-0/msh1 #1	0	0.000269276		CHG RDRP3.hyper	0.00375103	No_annotation	RDRP3	CHG
ncRNAs	CG	Col-0/msh1 #1	0.00679541	0.00598229		CHH RRP1.hyper	0	three_prime_UTR	RRP1	CHH
ncRNAs	CHG	Col-0/msh1 #1	0.00109112	0.00106451		CHH RRP1.hyper	0	five_prime_UTR	RRP1	CHH
ncRNAs	CHH	Col-0/msh1 #1	0.000251069	0.000472248		CHH RRP1.hyper	6.02e-07	genes	RRP1	CHH
Other.GRs	CG	Col-0/msh1 #1	0.00208716	0.00178507		CHH RRP1.hyper	2.13e-06	LTR_retrotransposon	RRP1	CHH
Other.GRs	CHG	Col-0/msh1 #1	0.00171601	0.00172843		CHH RRP1.hyper	1.31e-06	No_annotation	RRP1	CHH
Other.GRs	CHH	Col-0/msh1 #1	0.000329252	0.000461022		CHH RRP2.hyper	1.39e-06	three_prime_UTR	RRP2	CHH
promoters	CG	Col-0/msh1 #1	0.00528758	0.004567		CHH RRP2.hyper	1.32e-06	five_prime_UTR	RRP2	CHH
promoters	CHG	Col-0/msh1 #1	0.00180162	0.00153235		CHH RRP2.hyper	4.39e-06	genes	RRP2	CHH
promoters	CHH	Col-0/msh1 #1	0.000621327	0.000642617		CHH RRP2.hyper	1.73e-05	LTR_retrotransposon	RRP2	CHH
pseudogenes	CG	Col-0/msh1 #1	0.00894488	0.00679053		CHH RRP2.hyper	9.55e-06	No_annotation	RRP2	CHH
pseudogenes	CHG	Col-0/msh1 #1	0.00667134	0.00681142		CHH RRP3.hyper	1.11e-05	three_prime_UTR	RRP3	CHH
pseudogenes	CHH	Col-0/msh1 #1	0.00157189	0.00219446		CHH RRP3.hyper	1.45e-05	five_prime_UTR	RRP3	CHH
rRNAs	CG	Col-0/msh1 #1	0.00204918	0		CHH RRP3.hyper	3.87e-05	genes	RRP3	CHH
rRNAs	CHG	Col-0/msh1 #1	0	0.00285714		CHH RRP3.hyper	0.000200682	LTR_retrotransposon	RRP3	CHH
rRNAs	CHH	Col-0/msh1 #1	0	0		CHH RRP3.hyper	0.000111406	No_annotation	RRP3	CHH
snRNAs	CG	Col-0/msh1 #1	0	0.003861		CHH RDRP1.hyper	3.6e-05	three_prime_UTR	RDRP1	CHH
snRNAs	CHG	Col-0/msh1 #1	0	0		CHH RDRP1.hyper	5.68e-05	five_prime_UTR	RDRP1	CHH
snRNAs	CHH	Col-0/msh1 #1	0	0		CHH RDRP1.hyper	0.000158905	genes	RDRP1	CHH
TE.fragments	CG	Col-0/msh1 #1	0.0111832	0.00460805		CHH RDRP1.hyper	0.000509497	LTR_retrotransposon	RDRP1	CHH
TE.fragments	CHG	Col-0/msh1 #1	0.0163012	0.0137988		CHH RDRP1.hyper	0.000303888	No_annotation	RDRP1	CHH
TE.fragments	CHH	Col-0/msh1 #1	0.00389726	0.00497567		CHH RDRP2.hyper	5.54e-05	three_prime_UTR	RDRP2	CHH
TE.genes	CG	Col-0/msh1 #1	0.0141366	0.00572718		CHH RDRP2.hyper	8.12e-05	five_prime_UTR	RDRP2	CHH
TE.genes	CHG	Col-0/msh1 #1	0.0202511	0.0171889		CHH RDRP2.hyper	0.000231891	genes	RDRP2	CHH
TE.genes	CHH	Col-0/msh1 #1	0.00512413	0.00707901		CHH RDRP2.hyper	0.000775507	LTR_retrotransposon	RDRP2	CHH
TEs	CG	Col-0/msh1 #1	0.00960724	0.00503782		CHH RDRP2.hyper	0.000473754	No_annotation	RDRP2	CHH
TEs	CHG	Col-0/msh1 #1	0.0115881	0.00998735		CHH RDRP3.hyper	2.32e-05	three_prime_UTR	RDRP3	CHH
TEs	CHH	Col-0/msh1 #1	0.00278994	0.00352091		CHH RDRP3.hyper	4.09e-05	five_prime_UTR	RDRP3	CHH
tRNAs	CG	Col-0/msh1 #1	0.00184303	0.000460759		CHH RDRP3.hyper	0.00010968	genes	RDRP3	CHH
tRNAs	CHG	Col-0/msh1 #1	0	0.000219491		CHH RDRP3.hyper	0.000434988	LTR_retrotransposon	RDRP3	CHH
tRNAs	CHH	Col-0/msh1 #1	7.28332e-05	7.28332e-05		CHH RDRP3.hyper	0.000236595	No_annotation	RDRP3	CHH
3UTRs	CG	Col-0/msh1 #2	0.00556015	0.00570584
3UTRs	CHG	Col-0/msh1 #2	0.00031327	0.000264659
3UTRs	CHH	Col-0/msh1 #2	0.000108697	9.92034e-05
5UTRs	CG	Col-0/msh1 #2	0.000922719	0.000889765
5UTRs	CHG	Col-0/msh1 #2	0.000157295	0.000178885
5UTRs	CHH	Col-0/msh1 #2	7.00419e-05	9.51403e-05
exons	CG	Col-0/msh1 #2	0.00876053	0.00816956
exons	CHG	Col-0/msh1 #2	0.000417065	0.000466238
exons	CHH	Col-0/msh1 #2	0.000114795	0.000169651
introns	CG	Col-0/msh1 #2	0.0079813	0.00680746
introns	CHG	Col-0/msh1 #2	0.000515634	0.000468444
introns	CHH	Col-0/msh1 #2	0.000168001	0.000192317
miRNAs	CG	Col-0/msh1 #2	0.00270563	0.0021645
miRNAs	CHG	Col-0/msh1 #2	0.000516796	0.00103359
miRNAs	CHH	Col-0/msh1 #2	0.000359034	8.97585e-05
ncRNAs	CG	Col-0/msh1 #2	0.00586612	0.00554668
ncRNAs	CHG	Col-0/msh1 #2	0.000505642	0.00087822
ncRNAs	CHH	Col-0/msh1 #2	0.000298891	0.000364647
Other.GRs	CG	Col-0/msh1 #2	0.00215265	0.00183788
Other.GRs	CHG	Col-0/msh1 #2	0.00163654	0.00162164
Other.GRs	CHH	Col-0/msh1 #2	0.000323372	0.000442692
promoters	CG	Col-0/msh1 #2	0.00513245	0.00444301
promoters	CHG	Col-0/msh1 #2	0.00175472	0.00156269
promoters	CHH	Col-0/msh1 #2	0.0006227	0.000693535
pseudogenes	CG	Col-0/msh1 #2	0.00847954	0.00692841
pseudogenes	CHG	Col-0/msh1 #2	0.00611101	0.00751182
pseudogenes	CHH	Col-0/msh1 #2	0.00144463	0.00221854
rRNAs	CG	Col-0/msh1 #2	0	0.00409836
rRNAs	CHG	Col-0/msh1 #2	0	0.00571429
rRNAs	CHH	Col-0/msh1 #2	0.000894454	0.00178891
snRNAs	CG	Col-0/msh1 #2	0	0.003861
snRNAs	CHG	Col-0/msh1 #2	0	0
snRNAs	CHH	Col-0/msh1 #2	0	0
TE.fragments	CG	Col-0/msh1 #2	0.0102932	0.00476832
TE.fragments	CHG	Col-0/msh1 #2	0.0154936	0.0145382
TE.fragments	CHH	Col-0/msh1 #2	0.00387737	0.00538828
TE.genes	CG	Col-0/msh1 #2	0.0132546	0.00602308
TE.genes	CHG	Col-0/msh1 #2	0.0192621	0.0185603
TE.genes	CHH	Col-0/msh1 #2	0.00500865	0.00779788
TEs	CG	Col-0/msh1 #2	0.00903111	0.00519888
TEs	CHG	Col-0/msh1 #2	0.0110201	0.0104784
TEs	CHH	Col-0/msh1 #2	0.00278567	0.00380988
tRNAs	CG	Col-0/msh1 #2	0.00245738	0.00122869
tRNAs	CHG	Col-0/msh1 #2	0.000219491	0.000219491
tRNAs	CHH	Col-0/msh1 #2	0	0
3UTRs	CG	Col-0/msh1 #3	0.00575328	0.00536702
3UTRs	CHG	Col-0/msh1 #3	0.000318671	0.000321371
3UTRs	CHH	Col-0/msh1 #3	9.16089e-05	0.000121038
5UTRs	CG	Col-0/msh1 #3	0.00087878	0.000834841
5UTRs	CHG	Col-0/msh1 #3	0.000129537	0.000151127
5UTRs	CHH	Col-0/msh1 #3	5.77846e-05	7.93808e-05
exons	CG	Col-0/msh1 #3	0.00883537	0.00788331
exons	CHG	Col-0/msh1 #3	0.000380943	0.000482933
exons	CHH	Col-0/msh1 #3	9.51733e-05	0.000184188
introns	CG	Col-0/msh1 #3	0.00805636	0.00642591
introns	CHG	Col-0/msh1 #3	0.000384423	0.000532898
introns	CHH	Col-0/msh1 #3	0.000126222	0.000211106
miRNAs	CG	Col-0/msh1 #3	0.00378788	0.004329
miRNAs	CHG	Col-0/msh1 #3	0	0.00103359
miRNAs	CHH	Col-0/msh1 #3	8.97585e-05	0.000897585
ncRNAs	CG	Col-0/msh1 #3	0.00615653	0.005779
ncRNAs	CHG	Col-0/msh1 #3	0.00106451	0.00127741
ncRNAs	CHH	Col-0/msh1 #3	0.000310847	0.000358669
Other.GRs	CG	Col-0/msh1 #3	0.00208082	0.00164353
Other.GRs	CHG	Col-0/msh1 #3	0.00127894	0.00195442
Other.GRs	CHH	Col-0/msh1 #3	0.0002919	0.000511862
promoters	CG	Col-0/msh1 #3	0.00523253	0.00436851
promoters	CHG	Col-0/msh1 #3	0.00152186	0.0017321
promoters	CHH	Col-0/msh1 #3	0.000517625	0.000749458
pseudogenes	CG	Col-0/msh1 #3	0.00904829	0.00656647
pseudogenes	CHG	Col-0/msh1 #3	0.00509543	0.00791455
pseudogenes	CHH	Col-0/msh1 #3	0.00114538	0.00261753
rRNAs	CG	Col-0/msh1 #3	0.00409836	0
rRNAs	CHG	Col-0/msh1 #3	0	0.00571429
rRNAs	CHH	Col-0/msh1 #3	0.000894454	0
snRNAs	CG	Col-0/msh1 #3	0	0.0019305
snRNAs	CHG	Col-0/msh1 #3	0	0
snRNAs	CHH	Col-0/msh1 #3	0	0
TE.fragments	CG	Col-0/msh1 #3	0.0101847	0.00497239
TE.fragments	CHG	Col-0/msh1 #3	0.0133133	0.0168197
TE.fragments	CHH	Col-0/msh1 #3	0.00322306	0.00605236
TE.genes	CG	Col-0/msh1 #3	0.0129186	0.00626935
TE.genes	CHG	Col-0/msh1 #3	0.0164629	0.0211852
TE.genes	CHH	Col-0/msh1 #3	0.00424466	0.00877767
TEs	CG	Col-0/msh1 #3	0.00905645	0.00519677
TEs	CHG	Col-0/msh1 #3	0.0094796	0.0120351
TEs	CHH	Col-0/msh1 #3	0.00230918	0.00425352
tRNAs	CG	Col-0/msh1 #3	0.00307172	0.000460759
tRNAs	CHG	Col-0/msh1 #3	0	0.000658472
tRNAs	CHH	Col-0/msh1 #3	7.28332e-05	0.0002185

## Sheet: Fig. 4b-h
Fig. 4b				Fig. 4c				Fig. 4d				Fig. 4e						Fig. 4f								Fig. 4g								Fig. 4h
Graft	Leaf area (mm^2)			Graft	Days to bolting			Graft	Seed weight (mg)			samples	context	Hyper_DIMPs	Hypo_DIMPs			feature	context	sample	Hypo	Hyper				GO desription	Number of DMGs	Log10(p-value)						GO desription	Number of DMGs	Log10(p-value)
Col-0/Col-0	315.647			Col-0/Col-0	48			Col-0/Col-0	83.4			Col-0/msh1 #1	CG	19643	55511			promoters	CG	Col-0/msh1 #1	0.00544048	0.0025565				response to brassinosteroid	11	1.97441						RNA phosphodiester bond hydrolysis	17	2.24276
Col-0/Col-0	329.334			Col-0/Col-0	49			Col-0/Col-0	79.7			Col-0/msh1 #1	CHG	19486	21863			3UTRs	CG	Col-0/msh1 #1	0.0040422	0.00275127				response to cyclopentenone	12	4.81264						RNA modification	19	2.06579
Col-0/Col-0	477.061			Col-0/Col-0	45			Col-0/Col-0	139.6			Col-0/msh1 #1	CHH	39006	34348			exons	CG	Col-0/msh1 #1	0.00714367	0.00447574				regulation of translation	16	3.20585						cellular response to auxin stimulus	22	5.68715
Col-0/Col-0	309.555			Col-0/Col-0	45			Col-0/Col-0	97.4			Col-0/msh1 #2	CG	20465	52647			introns	CG	Col-0/msh1 #1	0.0061215	0.00311913				regulation of shoot system development	17	2.40151						response to cyclopentenone	23	2.24276
Col-0/Col-0	474.883			Col-0/Col-0	48			Col-0/Col-0	134.7			Col-0/msh1 #2	CHG	20752	20304			5UTRs	CG	Col-0/msh1 #1	0.000741471	0.000604162				auxin-activated signaling pathway	18	12.9896						auxin-activated signaling pathway	24	5.68715
Col-0/Col-0	541.528			Col-0/Col-0	48			Col-0/Col-0	79.8			Col-0/msh1 #2	CHH	41619	32146			TEs	CG	Col-0/msh1 #1	0.0192932	0.00366536				lateral root development	18	1.96505						regulation of translation	28	2.06503
Col-0/Col-0	798.722			Col-0/Col-0	43			Col-0/Col-0	92.3			Col-0/msh1 #3	CG	19793	52482			TE.genes	CG	Col-0/msh1 #1	0.0352794	0.00501701				cellular response to auxin stimulus	18	12.9044						nucleic acid phosphodiester bond hydrolysis	28	2.24276
Col-0/Col-0	586.683			Col-0/Col-0	49			Col-0/Col-0	74.8			Col-0/msh1 #3	CHG	24227	17194			TE.fragments	CG	Col-0/msh1 #1	0.0260615	0.00370515				response to auxin	37	15.5111						response to auxin	55	5.36316
Col-0/Col-0	317.669			Col-0/Col-0	45			Col-0/Col-0	109.2			Col-0/msh1 #3	CHH	48398	26620			pseudogenes	CG	Col-0/msh1 #1	0.0143222	0.00463617				gravitropism	49	2.01052						regulation of macromolecule biosynthetic process	235	1.86185
Col-0/Col-0	611.957			Col-0/Col-0	49			Col-0/Col-0	103.8			Col-0/dcl2,3,4,msh1 #1	CG	2533	2575			tRNAs	CG	Col-0/msh1 #1	0.00122869	0.00138228				hormone-mediated signaling pathway	83	2.77747						regulation of cellular macromolecule biosynthetic process	235	1.9854
Col-0/Col-0	425.762			Col-0/Col-0	42			Col-0/Col-0	102.9			Col-0/dcl2,3,4,msh1 #1	CHG	1688	2036			rRNAs	CG	Col-0/msh1 #1	0.00409836	0.00409836				cellular response to hormone stimulus	85	2.77747						regulation of nitrogen compound metabolic process	239	1.84029
Col-0/Col-0	525.379			Col-0/Col-0	44			Col-0/Col-0	75.3			Col-0/dcl2,3,4,msh1 #1	CHH	3464	2549			snRNAs	CG	Col-0/msh1 #1	0	0.0019305				cellular response to endogenous stimulus	87	2.77747						regulation of cellular biosynthetic process	241	1.84029
Col-0/Col-0	511.096			Col-0/Col-0	49			Col-0/dcl2,3,4,msh1 #1	143.4			Col-0/dcl2,3,4,msh1 #2	CG	3544	973			miRNAs	CG	Col-0/msh1 #1	0.00270563	0.00162338				cellular response to organic substance	97	2.34967						regulation of biosynthetic process	242	1.84029
Col-0/Col-0	526.986			Col-0/Col-0	48			Col-0/dcl2,3,4,msh1 #1	134.2			Col-0/dcl2,3,4,msh1 #2	CHG	1466	2051			ncRNAs	CG	Col-0/msh1 #1	0.00615653	0.00342675				cellular response to chemical stimulus	102	2.26102						regulation of gene expression	253	1.9854
Col-0/Col-0	383.51			Col-0/Col-0	48			Col-0/dcl2,3,4,msh1 #1	125.7			Col-0/dcl2,3,4,msh1 #2	CHH	2680	3151			Other.GRs	CG	Col-0/msh1 #1	0.00281175	0.000982316				response to hormone	123	2.87129						cellular macromolecule biosynthetic process	271	1.83701
Col-0/Col-0	802.221			Col-0/Col-0	47			Col-0/dcl2,3,4,msh1 #1	69.2			Col-0/dcl2,3,4,msh1 #3	CG	3727	1243			promoters	CHG	Col-0/msh1 #1	0.00177514	0.00145454				response to endogenous stimulus	130	2.26102						macromolecule biosynthetic process	276	1.83701
Col-0/Col-0	505.73			Col-0/Col-0	43			Col-0/dcl2,3,4,msh1 #1	108.4			Col-0/dcl2,3,4,msh1 #3	CHG	1886	1591			3UTRs	CHG	Col-0/msh1 #1	0.000216048	0.000213347				response to organic substance	142	1.93922						gene expression	285	1.84029
Col-0/Col-0	786.72			Col-0/Col-0	42			Col-0/dcl2,3,4,msh1 #1	65.5			Col-0/dcl2,3,4,msh1 #3	CHH	3288	2463			exons	CHG	Col-0/msh1 #1	0.000413422	0.000458043
Col-0/dcl2,3,4,msh1 #1	323.627			Col-0/dcl2,3,4,msh1 #1	43			Col-0/dcl2,3,4,msh1 #1	98.6			dcl2,3,4,msh1 #1	CG	6321	584			introns	CHG	Col-0/msh1 #1	0.000501822	0.00049952
Col-0/dcl2,3,4,msh1 #1	307.663			Col-0/dcl2,3,4,msh1 #1	49			Col-0/dcl2,3,4,msh1 #1	131.5			dcl2,3,4,msh1 #1	CHG	870	2906			5UTRs	CHG	Col-0/msh1 #1	0.000200474	0.000206643
Col-0/dcl2,3,4,msh1 #1	526.988			Col-0/dcl2,3,4,msh1 #1	43			Col-0/dcl2,3,4,msh1 #1	90.3			dcl2,3,4,msh1 #1	CHH	262	1042			TEs	CHG	Col-0/msh1 #1	0.0118167	0.0102412
Col-0/dcl2,3,4,msh1 #1	693.799			Col-0/dcl2,3,4,msh1 #1	48			Col-0/dcl2,3,4,msh1 #1	77.6			dcl2,3,4,msh1 #2	CG	5752	1470			TE.genes	CHG	Col-0/msh1 #1	0.0215498	0.0186038
Col-0/dcl2,3,4,msh1 #1	699.328			Col-0/dcl2,3,4,msh1 #1	49			Col-0/dcl2,3,4,msh1 #1	81.2			dcl2,3,4,msh1 #2	CHG	2213	798			TE.fragments	CHG	Col-0/msh1 #1	0.0169326	0.0143446
Col-0/dcl2,3,4,msh1 #1	444.932			Col-0/dcl2,3,4,msh1 #1	45			Col-0/dcl2,3,4,msh1 #1	61.7			dcl2,3,4,msh1 #2	CHH	307	582			pseudogenes	CHG	Col-0/msh1 #1	0.00696901	0.00714411
Col-0/dcl2,3,4,msh1 #1	746.443			Col-0/dcl2,3,4,msh1 #1	43			Col-0/msh1 #1	206.9			dcl2,3,4,msh1 #3	CG	4433	603			tRNAs	CHG	Col-0/msh1 #1	0.000219491	0.000438982
Col-0/dcl2,3,4,msh1 #1	410.044			Col-0/dcl2,3,4,msh1 #1	48			Col-0/msh1 #1	204.3			dcl2,3,4,msh1 #3	CHG	830	1199			rRNAs	CHG	Col-0/msh1 #1	0	0.00285714
Col-0/dcl2,3,4,msh1 #1	676.38			Col-0/dcl2,3,4,msh1 #1	43			Col-0/msh1 #1	197.2			dcl2,3,4,msh1 #3	CHH	227	377			snRNAs	CHG	Col-0/msh1 #1	0	0
Col-0/dcl2,3,4,msh1 #1	492.826			Col-0/dcl2,3,4,msh1 #1	43			Col-0/msh1 #1	238.3			msh1 #1	CG	26404	28800			miRNAs	CHG	Col-0/msh1 #1	0	0.00103359
Col-0/dcl2,3,4,msh1 #1	290.4			Col-0/dcl2,3,4,msh1 #1	43			Col-0/msh1 #1	144.3			msh1 #1	CHG	28169	17250			ncRNAs	CHG	Col-0/msh1 #1	0.000931446	0.000931446
Col-0/dcl2,3,4,msh1 #1	736.059			Col-0/dcl2,3,4,msh1 #1	43			Col-0/msh1 #1	103.1			msh1 #1	CHH	51497	6940			Other.GRs	CHG	Col-0/msh1 #1	0.00140807	0.00167131
Col-0/dcl2,3,4,msh1 #1	371.547			Col-0/dcl2,3,4,msh1 #1	43			Col-0/msh1 #1	140.1			msh1 #2	CG	25201	37971			promoters	CHH	Col-0/msh1 #1	0.000594347	0.000612301
Col-0/dcl2,3,4,msh1 #1	754.412			Col-0/dcl2,3,4,msh1 #1	44			Col-0/msh1 #1	109.1			msh1 #2	CHG	26362	19638			3UTRs	CHH	Col-0/msh1 #1	8.16411e-05	8.40143e-05
Col-0/dcl2,3,4,msh1 #1	635.236			Col-0/dcl2,3,4,msh1 #1	44			Col-0/msh1 #1	112.3			msh1 #2	CHH	43839	13549			exons	CHH	Col-0/msh1 #1	0.000124749	0.000159983
Col-0/dcl2,3,4,msh1 #1	219.741			Col-0/dcl2,3,4,msh1 #1	49			Col-0/msh1 #1	109.4			msh1 #3	CG	22746	52145			introns	CHH	Col-0/msh1 #1	0.000162696	0.000177948
Col-0/dcl2,3,4,msh1 #1	570.001			Col-0/dcl2,3,4,msh1 #1	49			Col-0/msh1 #1	103			msh1 #3	CHG	21157	24591			5UTRs	CHH	Col-0/msh1 #1	5.36988e-05	5.66172e-05
Col-0/dcl2,3,4,msh1 #2	423.776			Col-0/dcl2,3,4,msh1 #1	46			Col-0/msh1 #1	185.2			msh1 #3	CHH	43173	11423			TEs	CHH	Col-0/msh1 #1	0.00317572	0.00358588
Col-0/dcl2,3,4,msh1 #2	416.456			Col-0/dcl2,3,4,msh1 #2	45													TE.genes	CHH	Col-0/msh1 #1	0.00686826	0.00783758
Col-0/dcl2,3,4,msh1 #2	577.426			Col-0/dcl2,3,4,msh1 #2	43													TE.fragments	CHH	Col-0/msh1 #1	0.00460128	0.0051476
Col-0/dcl2,3,4,msh1 #2	382.138			Col-0/dcl2,3,4,msh1 #2	43													pseudogenes	CHH	Col-0/msh1 #1	0.00185394	0.00235268
Col-0/dcl2,3,4,msh1 #2	429.098			Col-0/dcl2,3,4,msh1 #2	43													tRNAs	CHH	Col-0/msh1 #1	0	7.28332e-05
Col-0/dcl2,3,4,msh1 #2	326.457			Col-0/dcl2,3,4,msh1 #2	50													rRNAs	CHH	Col-0/msh1 #1	0	0
Col-0/dcl2,3,4,msh1 #2	423.802			Col-0/dcl2,3,4,msh1 #2	45													snRNAs	CHH	Col-0/msh1 #1	0	0
Col-0/dcl2,3,4,msh1 #2	190.303			Col-0/dcl2,3,4,msh1 #2	45													miRNAs	CHH	Col-0/msh1 #1	0	0.000179517
Col-0/dcl2,3,4,msh1 #2	252.578			Col-0/dcl2,3,4,msh1 #2	42													ncRNAs	CHH	Col-0/msh1 #1	0.000286935	0.000382581
Col-0/dcl2,3,4,msh1 #2	545.704			Col-0/dcl2,3,4,msh1 #2	46													Other.GRs	CHH	Col-0/msh1 #1	0.000323372	0.00037525
Col-0/dcl2,3,4,msh1 #2	619.245			Col-0/dcl2,3,4,msh1 #2	45													promoters	CG	Col-0/msh1 #2	0.00523309	0.0026082
Col-0/dcl2,3,4,msh1 #2	349.742			Col-0/dcl2,3,4,msh1 #2	43													3UTRs	CG	Col-0/msh1 #2	0.00374742	0.00298168
Col-0/dcl2,3,4,msh1 #2	575.141			Col-0/dcl2,3,4,msh1 #2	43													exons	CG	Col-0/msh1 #2	0.00703058	0.00458917
Col-0/dcl2,3,4,msh1 #2	332.791			Col-0/dcl2,3,4,msh1 #2	46													introns	CG	Col-0/msh1 #2	0.00589632	0.00315666
Col-0/dcl2,3,4,msh1 #2	306.027			Col-0/dcl2,3,4,msh1 #2	46													5UTRs	CG	Col-0/msh1 #2	0.000774425	0.000565715
Col-0/dcl2,3,4,msh1 #2	614.235			Col-0/dcl2,3,4,msh1 #2	43													TEs	CG	Col-0/msh1 #2	0.0178188	0.00386391
Col-0/dcl2,3,4,msh1 #2	639.337			Col-0/dcl2,3,4,msh1 #2	43													TE.genes	CG	Col-0/msh1 #2	0.0326106	0.00532628
Col-0/msh1 #1	1074.8			Col-0/dcl2,3,4,msh1 #2	42													TE.fragments	CG	Col-0/msh1 #2	0.023968	0.00394904
Col-0/msh1 #1	812.248			Col-0/msh1 #1	40													pseudogenes	CG	Col-0/msh1 #2	0.0139085	0.00599773
Col-0/msh1 #1	1554.43			Col-0/msh1 #1	37													tRNAs	CG	Col-0/msh1 #2	0.000767931	0.00184303
Col-0/msh1 #1	812.767			Col-0/msh1 #1	40													rRNAs	CG	Col-0/msh1 #2	0.00409836	0.0122951
Col-0/msh1 #1	885.478			Col-0/msh1 #1	40													snRNAs	CG	Col-0/msh1 #2	0	0
Col-0/msh1 #1	1168.27			Col-0/msh1 #1	38													miRNAs	CG	Col-0/msh1 #2	0.00487013	0.00270563
Col-0/msh1 #1	1254.97			Col-0/msh1 #1	42													ncRNAs	CG	Col-0/msh1 #2	0.00644693	0.00331059
Col-0/msh1 #1	1242.64			Col-0/msh1 #1	40													Other.GRs	CG	Col-0/msh1 #2	0.0026343	0.00115765
Col-0/msh1 #1	1021.22			Col-0/msh1 #1	42													promoters	CHG	Col-0/msh1 #2	0.00166367	0.00151579
Col-0/msh1 #1	790.339			Col-0/msh1 #1	42													3UTRs	CHG	Col-0/msh1 #2	0.000191743	0.000243054
Col-0/msh1 #1	678.691			Col-0/msh1 #1	37													exons	CHG	Col-0/msh1 #2	0.000369712	0.000523608
Col-0/msh1 #1	951.802			Col-0/msh1 #1	42													introns	CHG	Col-0/msh1 #2	0.00046384	0.000471897
Col-0/msh1 #1	663.609			Col-0/msh1 #1	35													5UTRs	CHG	Col-0/msh1 #2	0.000151127	0.000178885
Col-0/msh1 #1	991.467			Col-0/msh1 #1	39													TEs	CHG	Col-0/msh1 #2	0.0109577	0.0109846
Col-0/msh1 #1	440.805			Col-0/msh1 #1	43													TE.genes	CHG	Col-0/msh1 #2	0.0199978	0.0200349
Col-0/msh1 #1	1038.12			Col-0/msh1 #1	42													TE.fragments	CHG	Col-0/msh1 #2	0.0157952	0.0153574
Col-0/msh1 #1	994.167			Col-0/msh1 #1	43													pseudogenes	CHG	Col-0/msh1 #2	0.00612852	0.0073017
Col-0/msh1 #2	994.382			Col-0/msh1 #1	42													tRNAs	CHG	Col-0/msh1 #2	0	0.000219491
Col-0/msh1 #2	292.735			Col-0/msh1 #2	43													rRNAs	CHG	Col-0/msh1 #2	0	0.00571429
Col-0/msh1 #2	1147.25			Col-0/msh1 #2	42													snRNAs	CHG	Col-0/msh1 #2	0	0
Col-0/msh1 #2	1197.44			Col-0/msh1 #2	41													miRNAs	CHG	Col-0/msh1 #2	0	0.00206718
Col-0/msh1 #2	1031.2			Col-0/msh1 #2	42													ncRNAs	CHG	Col-0/msh1 #2	0.000718544	0.0012508
Col-0/msh1 #2	716.126			Col-0/msh1 #2	42													Other.GRs	CHG	Col-0/msh1 #2	0.00134102	0.00163654
Col-0/msh1 #2	1283.15			Col-0/msh1 #2	42													promoters	CHH	Col-0/msh1 #2	0.000555888	0.000631726
Col-0/msh1 #2	919.751			Col-0/msh1 #2	40													3UTRs	CHH	Col-0/msh1 #2	8.49637e-05	9.9678e-05
Col-0/msh1 #2	1116.68			Col-0/msh1 #2	41													exons	CHH	Col-0/msh1 #2	0.000130335	0.000178029
Col-0/msh1 #2	918.532			Col-0/msh1 #2	40													introns	CHH	Col-0/msh1 #2	0.000155622	0.000180601
Col-0/msh1 #2	923.229			Col-0/msh1 #2	42													5UTRs	CHH	Col-0/msh1 #2	6.0703e-05	7.1793e-05
Col-0/msh1 #2	580.073			Col-0/msh1 #2	41													TEs	CHH	Col-0/msh1 #2	0.00296691	0.00384309
Col-0/msh1 #2	591.491			Col-0/msh1 #2	41													TE.genes	CHH	Col-0/msh1 #2	0.00635509	0.00848464
Col-0/msh1 #2	750.821			Col-0/msh1 #2	42													TE.fragments	CHH	Col-0/msh1 #2	0.00427558	0.00551358
Col-0/msh1 #2	673.31			Col-0/msh1 #2	40													pseudogenes	CHH	Col-0/msh1 #2	0.00177827	0.0021807
Col-0/msh1 #2	898.109			Col-0/msh1 #2	41													tRNAs	CHH	Col-0/msh1 #2	7.28332e-05	0
Col-0/msh1 #2	913.887			Col-0/msh1 #2	39													rRNAs	CHH	Col-0/msh1 #2	0.000894454	0.00447227
Col-0/msh1 #2	876.597			Col-0/msh1 #2	41													snRNAs	CHH	Col-0/msh1 #2	0	0
				Col-0/msh1 #2	41													miRNAs	CHH	Col-0/msh1 #2	0.000269276	0
																		ncRNAs	CHH	Col-0/msh1 #2	0.000215202	0.000340736
																		Other.GRs	CHH	Col-0/msh1 #2	0.000281178	0.000386318
																		promoters	CG	Col-0/msh1 #3	0.00540712	0.00247754
																		3UTRs	CG	Col-0/msh1 #3	0.00377792	0.00271739
																		exons	CG	Col-0/msh1 #3	0.00713125	0.00433245
																		introns	CG	Col-0/msh1 #3	0.00589632	0.00296067
																		5UTRs	CG	Col-0/msh1 #3	0.000746963	0.000568461
																		TEs	CG	Col-0/msh1 #3	0.0176841	0.00398906
																		TE.genes	CG	Col-0/msh1 #3	0.0316809	0.00577109
																		TE.fragments	CG	Col-0/msh1 #3	0.0234504	0.00426262
																		pseudogenes	CG	Col-0/msh1 #3	0.0138223	0.00486023
																		tRNAs	CG	Col-0/msh1 #3	0.000921517	0.00184303
																		rRNAs	CG	Col-0/msh1 #3	0.00204918	0.00409836
																		snRNAs	CG	Col-0/msh1 #3	0	0.0019305
																		miRNAs	CG	Col-0/msh1 #3	0.004329	0.00162338
																		ncRNAs	CG	Col-0/msh1 #3	0.00618557	0.00307826
																		Other.GRs	CG	Col-0/msh1 #3	0.0027864	0.000990766
																		promoters	CHG	Col-0/msh1 #3	0.00144847	0.00169789
																		3UTRs	CHG	Col-0/msh1 #3	0.000183641	0.000259258
																		exons	CHG	Col-0/msh1 #3	0.000345429	0.000560943
																		introns	CHG	Col-0/msh1 #3	0.000377517	0.000553616
																		5UTRs	CHG	Col-0/msh1 #3	0.000154211	0.000154211
																		TEs	CHG	Col-0/msh1 #3	0.0092709	0.0128881
																		TE.genes	CHG	Col-0/msh1 #3	0.0170727	0.0235569
																		TE.fragments	CHG	Col-0/msh1 #3	0.0132997	0.0180534
																		pseudogenes	CHG	Col-0/msh1 #3	0.00563824	0.0088776
																		tRNAs	CHG	Col-0/msh1 #3	0.000219491	0.000438982
																		rRNAs	CHG	Col-0/msh1 #3	0.00285714	0.00285714
																		snRNAs	CHG	Col-0/msh1 #3	0	0
																		miRNAs	CHG	Col-0/msh1 #3	0.000516796	0.00103359
																		ncRNAs	CHG	Col-0/msh1 #3	0.00058548	0.00117096
																		Other.GRs	CHG	Col-0/msh1 #3	0.00110262	0.00177313
																		promoters	CHH	Col-0/msh1 #3	0.000467393	0.000722183
																		3UTRs	CHH	Col-0/msh1 #3	7.64198e-05	0.000112019
																		exons	CHH	Col-0/msh1 #3	0.000106631	0.000196147
																		introns	CHH	Col-0/msh1 #3	0.000115169	0.000214864
																		5UTRs	CHH	Col-0/msh1 #3	3.6772e-05	7.06256e-05
																		TEs	CHH	Col-0/msh1 #3	0.00246422	0.00448335
																		TE.genes	CHH	Col-0/msh1 #3	0.00533957	0.00990253
																		TE.fragments	CHH	Col-0/msh1 #3	0.00355304	0.00642846
																		pseudogenes	CHH	Col-0/msh1 #3	0.00146183	0.00268632
																		tRNAs	CHH	Col-0/msh1 #3	0	0.0002185
																		rRNAs	CHH	Col-0/msh1 #3	0	0.00178891
																		snRNAs	CHH	Col-0/msh1 #3	0	0
																		miRNAs	CHH	Col-0/msh1 #3	0.000179517	0.000179517
																		ncRNAs	CHH	Col-0/msh1 #3	0.000167379	0.000394536
																		Other.GRs	CHH	Col-0/msh1 #3	0.000241405	0.00045203
																		3UTRs	CG	Col-0/dcl2,3,4,msh1 #1	0.00201602	0.0027716
																		3UTRs	CHG	Col-0/dcl2,3,4,msh1 #1	0.000132329	0.000143132
																		3UTRs	CHH	Col-0/dcl2,3,4,msh1 #1	2.46822e-05	2.13596e-05
																		5UTRs	CG	Col-0/dcl2,3,4,msh1 #1	0.000296588	0.000384466
																		5UTRs	CHG	Col-0/dcl2,3,4,msh1 #1	7.09371e-05	9.56108e-05
																		5UTRs	CHH	Col-0/dcl2,3,4,msh1 #1	1.34247e-05	3.21025e-05
																		exons	CG	Col-0/dcl2,3,4,msh1 #1	0.00334481	0.00426566
																		exons	CHG	Col-0/dcl2,3,4,msh1 #1	0.000201247	0.000237065
																		exons	CHH	Col-0/dcl2,3,4,msh1 #1	1.92638e-05	5.10599e-05
																		introns	CG	Col-0/dcl2,3,4,msh1 #1	0.00256869	0.00307743
																		introns	CHG	Col-0/dcl2,3,4,msh1 #1	0.000197966	0.000196816
																		introns	CHH	Col-0/dcl2,3,4,msh1 #1	2.4537e-05	5.08424e-05
																		miRNAs	CG	Col-0/dcl2,3,4,msh1 #1	0	0.000541126
																		miRNAs	CHG	Col-0/dcl2,3,4,msh1 #1	0.000516796	0
																		miRNAs	CHH	Col-0/dcl2,3,4,msh1 #1	0	8.97585e-05
																		ncRNAs	CG	Col-0/dcl2,3,4,msh1 #1	0.0025265	0.00365907
																		ncRNAs	CHG	Col-0/dcl2,3,4,msh1 #1	0.000505642	0.000532255
																		ncRNAs	CHH	Col-0/dcl2,3,4,msh1 #1	5.38004e-05	7.17339e-05
																		Other.GRs	CG	Col-0/dcl2,3,4,msh1 #1	0.000291526	0.000553477
																		Other.GRs	CHG	Col-0/dcl2,3,4,msh1 #1	0.000531442	0.000894015
																		Other.GRs	CHH	Col-0/dcl2,3,4,msh1 #1	4.15023e-05	0.000130041
																		promoters	CG	Col-0/dcl2,3,4,msh1 #1	0.00160129	0.00211225
																		promoters	CHG	Col-0/dcl2,3,4,msh1 #1	0.000753206	0.000658296
																		promoters	CHH	Col-0/dcl2,3,4,msh1 #1	0.000106841	0.000159428
																		pseudogenes	CG	Col-0/dcl2,3,4,msh1 #1	0.00170625	0.00239564
																		pseudogenes	CHG	Col-0/dcl2,3,4,msh1 #1	0.00273157	0.00306426
																		pseudogenes	CHH	Col-0/dcl2,3,4,msh1 #1	0.000261409	0.000715436
																		rRNAs	CG	Col-0/dcl2,3,4,msh1 #1	0	0
																		rRNAs	CHG	Col-0/dcl2,3,4,msh1 #1	0	0.00285714
																		rRNAs	CHH	Col-0/dcl2,3,4,msh1 #1	0	0
																		snRNAs	CG	Col-0/dcl2,3,4,msh1 #1	0	0
																		snRNAs	CHG	Col-0/dcl2,3,4,msh1 #1	0	0
																		snRNAs	CHH	Col-0/dcl2,3,4,msh1 #1	0	0
																		TE.fragments	CG	Col-0/dcl2,3,4,msh1 #1	0.00136081	0.00119855
																		TE.fragments	CHG	Col-0/dcl2,3,4,msh1 #1	0.00725307	0.00572754
																		TE.fragments	CHH	Col-0/dcl2,3,4,msh1 #1	0.000658942	0.0014989
																		TE.genes	CG	Col-0/dcl2,3,4,msh1 #1	0.00197397	0.00152916
																		TE.genes	CHG	Col-0/dcl2,3,4,msh1 #1	0.00928658	0.00740377
																		TE.genes	CHH	Col-0/dcl2,3,4,msh1 #1	0.000975096	0.00239047
																		TEs	CG	Col-0/dcl2,3,4,msh1 #1	0.00152402	0.00168983
																		TEs	CHG	Col-0/dcl2,3,4,msh1 #1	0.00506683	0.00421752
																		TEs	CHH	Col-0/dcl2,3,4,msh1 #1	0.000457924	0.00103886
																		tRNAs	CG	Col-0/dcl2,3,4,msh1 #1	0.000767931	0
																		tRNAs	CHG	Col-0/dcl2,3,4,msh1 #1	0	0
																		tRNAs	CHH	Col-0/dcl2,3,4,msh1 #1	0	0
																		3UTRs	CG	Col-0/dcl2,3,4,msh1 #2	0.0019923	0.00295796
																		3UTRs	CHG	Col-0/dcl2,3,4,msh1 #2	0.000167437	0.000145832
																		3UTRs	CHH	Col-0/dcl2,3,4,msh1 #2	2.61062e-05	1.99356e-05
																		5UTRs	CG	Col-0/dcl2,3,4,msh1 #2	0.000291096	0.00046136
																		5UTRs	CHG	Col-0/dcl2,3,4,msh1 #2	8.01897e-05	8.3274e-05
																		5UTRs	CHH	Col-0/dcl2,3,4,msh1 #2	1.63431e-05	2.62657e-05
																		exons	CG	Col-0/dcl2,3,4,msh1 #2	0.00329581	0.00459286
																		exons	CHG	Col-0/dcl2,3,4,msh1 #2	0.000218549	0.000227959
																		exons	CHH	Col-0/dcl2,3,4,msh1 #2	2.24148e-05	4.45431e-05
																		introns	CG	Col-0/dcl2,3,4,msh1 #2	0.00246862	0.00332137
																		introns	CHG	Col-0/dcl2,3,4,msh1 #2	0.000229043	0.000207174
																		introns	CHH	Col-0/dcl2,3,4,msh1 #2	2.74107e-05	4.13371e-05
																		miRNAs	CG	Col-0/dcl2,3,4,msh1 #2	0.000541126	0.000541126
																		miRNAs	CHG	Col-0/dcl2,3,4,msh1 #2	0	0.000516796
																		miRNAs	CHH	Col-0/dcl2,3,4,msh1 #2	0	8.97585e-05
																		ncRNAs	CG	Col-0/dcl2,3,4,msh1 #2	0.00264266	0.00386235
																		ncRNAs	CHG	Col-0/dcl2,3,4,msh1 #2	0.000558867	0.000505642
																		ncRNAs	CHH	Col-0/dcl2,3,4,msh1 #2	6.5756e-05	7.17339e-05
																		Other.GRs	CG	Col-0/dcl2,3,4,msh1 #2	0.000289414	0.00058094
																		Other.GRs	CHG	Col-0/dcl2,3,4,msh1 #2	0.000643194	0.000643194
																		Other.GRs	CHH	Col-0/dcl2,3,4,msh1 #2	4.9457e-05	0.000107906
																		promoters	CG	Col-0/dcl2,3,4,msh1 #2	0.00154457	0.00226682
																		promoters	CHG	Col-0/dcl2,3,4,msh1 #2	0.000871842	0.000618015
																		promoters	CHH	Col-0/dcl2,3,4,msh1 #2	0.000116554	0.000133134
																		pseudogenes	CG	Col-0/dcl2,3,4,msh1 #2	0.00170625	0.00272311
																		pseudogenes	CHG	Col-0/dcl2,3,4,msh1 #2	0.00302924	0.00351952
																		pseudogenes	CHH	Col-0/dcl2,3,4,msh1 #2	0.000275168	0.000756711
																		rRNAs	CG	Col-0/dcl2,3,4,msh1 #2	0	0
																		rRNAs	CHG	Col-0/dcl2,3,4,msh1 #2	0	0.00285714
																		rRNAs	CHH	Col-0/dcl2,3,4,msh1 #2	0	0
																		snRNAs	CG	Col-0/dcl2,3,4,msh1 #2	0	0
																		snRNAs	CHG	Col-0/dcl2,3,4,msh1 #2	0	0
																		snRNAs	CHH	Col-0/dcl2,3,4,msh1 #2	0	0
																		TE.fragments	CG	Col-0/dcl2,3,4,msh1 #2	0.000909863	0.00144344
																		TE.fragments	CHG	Col-0/dcl2,3,4,msh1 #2	0.00779595	0.00574019
																		TE.fragments	CHH	Col-0/dcl2,3,4,msh1 #2	0.000748424	0.00129131
																		TE.genes	CG	Col-0/dcl2,3,4,msh1 #2	0.00135925	0.00189761
																		TE.genes	CHG	Col-0/dcl2,3,4,msh1 #2	0.00984158	0.00754252
																		TE.genes	CHH	Col-0/dcl2,3,4,msh1 #2	0.00112125	0.00206495
																		TEs	CG	Col-0/dcl2,3,4,msh1 #2	0.00119978	0.00190054
																		TEs	CHG	Col-0/dcl2,3,4,msh1 #2	0.00544442	0.004196
																		TEs	CHH	Col-0/dcl2,3,4,msh1 #2	0.000516063	0.00089474
																		tRNAs	CG	Col-0/dcl2,3,4,msh1 #2	0.000460759	0.0010751
																		tRNAs	CHG	Col-0/dcl2,3,4,msh1 #2	0	0
																		tRNAs	CHH	Col-0/dcl2,3,4,msh1 #2	0	0
																		3UTRs	CG	Col-0/dcl2,3,4,msh1 #3	0.00184661	0.0030901
																		3UTRs	CHG	Col-0/dcl2,3,4,msh1 #3	0.000234952	0.000132329
																		3UTRs	CHH	Col-0/dcl2,3,4,msh1 #3	2.13596e-05	2.08849e-05
																		5UTRs	CG	Col-0/dcl2,3,4,msh1 #3	0.000280111	0.000422913
																		5UTRs	CHG	Col-0/dcl2,3,4,msh1 #3	7.71055e-05	0.000123369
																		5UTRs	CHH	Col-0/dcl2,3,4,msh1 #3	1.57594e-05	3.73557e-05
																		exons	CG	Col-0/dcl2,3,4,msh1 #3	0.00321829	0.00456568
																		exons	CHG	Col-0/dcl2,3,4,msh1 #3	0.000185767	0.000259831
																		exons	CHH	Col-0/dcl2,3,4,msh1 #3	2.09825e-05	5.09167e-05
																		introns	CG	Col-0/dcl2,3,4,msh1 #3	0.002429	0.00319002
																		introns	CHG	Col-0/dcl2,3,4,msh1 #3	0.000210627	0.000262421
																		introns	CHH	Col-0/dcl2,3,4,msh1 #3	2.4537e-05	5.7474e-05
																		miRNAs	CG	Col-0/dcl2,3,4,msh1 #3	0	0
																		miRNAs	CHG	Col-0/dcl2,3,4,msh1 #3	0	0
																		miRNAs	CHH	Col-0/dcl2,3,4,msh1 #3	0	0.000179517
																		ncRNAs	CG	Col-0/dcl2,3,4,msh1 #3	0.00217802	0.00357195
																		ncRNAs	CHG	Col-0/dcl2,3,4,msh1 #3	0.000345966	0.000745156
																		ncRNAs	CHH	Col-0/dcl2,3,4,msh1 #3	3.58669e-05	0.000119556
																		Other.GRs	CG	Col-0/dcl2,3,4,msh1 #3	0.000297864	0.000701353
																		Other.GRs	CHG	Col-0/dcl2,3,4,msh1 #3	0.000573659	0.000812063
																		Other.GRs	CHH	Col-0/dcl2,3,4,msh1 #3	5.15321e-05	0.000122086
																		promoters	CG	Col-0/dcl2,3,4,msh1 #3	0.00153234	0.00225681
																		promoters	CHG	Col-0/dcl2,3,4,msh1 #3	0.00076976	0.0007361
																		promoters	CHH	Col-0/dcl2,3,4,msh1 #3	0.000111452	0.00016659
																		pseudogenes	CG	Col-0/dcl2,3,4,msh1 #3	0.00124091	0.00280928
																		pseudogenes	CHG	Col-0/dcl2,3,4,msh1 #3	0.00245141	0.0039923
																		pseudogenes	CHH	Col-0/dcl2,3,4,msh1 #3	0.000213255	0.000853019
																		rRNAs	CG	Col-0/dcl2,3,4,msh1 #3	0	0
																		rRNAs	CHG	Col-0/dcl2,3,4,msh1 #3	0	0
																		rRNAs	CHH	Col-0/dcl2,3,4,msh1 #3	0	0
																		snRNAs	CG	Col-0/dcl2,3,4,msh1 #3	0	0.003861
																		snRNAs	CHG	Col-0/dcl2,3,4,msh1 #3	0	0
																		snRNAs	CHH	Col-0/dcl2,3,4,msh1 #3	0	0
																		TE.fragments	CG	Col-0/dcl2,3,4,msh1 #3	0.00102335	0.00139665
																		TE.fragments	CHG	Col-0/dcl2,3,4,msh1 #3	0.00670921	0.0066878
																		TE.fragments	CHH	Col-0/dcl2,3,4,msh1 #3	0.000711226	0.0015817
																		TE.genes	CG	Col-0/dcl2,3,4,msh1 #3	0.00145661	0.00178306
																		TE.genes	CHG	Col-0/dcl2,3,4,msh1 #3	0.00847183	0.00869125
																		TE.genes	CHH	Col-0/dcl2,3,4,msh1 #3	0.00104511	0.00248177
																		TEs	CG	Col-0/dcl2,3,4,msh1 #3	0.00125101	0.0019037
																		TEs	CHG	Col-0/dcl2,3,4,msh1 #3	0.00469946	0.00491515
																		TEs	CHH	Col-0/dcl2,3,4,msh1 #3	0.00049268	0.00109754
																		tRNAs	CG	Col-0/dcl2,3,4,msh1 #3	0.000767931	0
																		tRNAs	CHG	Col-0/dcl2,3,4,msh1 #3	0	0
																		tRNAs	CHH	Col-0/dcl2,3,4,msh1 #3	0	0
																		promoters	CG	dcl2,3,4,msh1 #1	0.000717798	5.72682e-05
																		3UTRs	CG	dcl2,3,4,msh1 #1	0.00108425	0.000118589
																		exons	CG	dcl2,3,4,msh1 #1	0.00172996	0.000162425
																		introns	CG	dcl2,3,4,msh1 #1	0.00138026	0.000148034
																		5UTRs	CG	dcl2,3,4,msh1 #1	0.000238918	1.64771e-05
																		TEs	CG	dcl2,3,4,msh1 #1	0.000621542	5.22792e-05
																		TE.genes	CG	dcl2,3,4,msh1 #1	0.000343631	3.81812e-05
																		TE.fragments	CG	dcl2,3,4,msh1 #1	0.00035837	3.7828e-05
																		pseudogenes	CG	dcl2,3,4,msh1 #1	0.00117197	8.61742e-05
																		tRNAs	CG	dcl2,3,4,msh1 #1	0	0
																		rRNAs	CG	dcl2,3,4,msh1 #1	0	0
																		snRNAs	CG	dcl2,3,4,msh1 #1	0.0019305	0
																		miRNAs	CG	dcl2,3,4,msh1 #1	0	0
																		ncRNAs	CG	dcl2,3,4,msh1 #1	0.00136489	0.000145201
																		Other.GRs	CG	dcl2,3,4,msh1 #1	0.000276739	1.2675e-05
																		promoters	CHG	dcl2,3,4,msh1 #1	7.00785e-05	0.000231756
																		3UTRs	CHG	dcl2,3,4,msh1 #1	1.08024e-05	2.16048e-05
																		exons	CHG	dcl2,3,4,msh1 #1	3.7032e-05	5.00842e-05
																		introns	CHG	dcl2,3,4,msh1 #1	2.99252e-05	6.10013e-05
																		5UTRs	CHG	dcl2,3,4,msh1 #1	6.16844e-06	1.85053e-05
																		TEs	CHG	dcl2,3,4,msh1 #1	0.000419546	0.00155555
																		TE.genes	CHG	dcl2,3,4,msh1 #1	0.000724405	0.00307993
																		TE.fragments	CHG	dcl2,3,4,msh1 #1	0.000588612	0.00231261
																		pseudogenes	CHG	dcl2,3,4,msh1 #1	0.000315181	0.000805463
																		tRNAs	CHG	dcl2,3,4,msh1 #1	0	0
																		rRNAs	CHG	dcl2,3,4,msh1 #1	0	0
																		snRNAs	CHG	dcl2,3,4,msh1 #1	0	0
																		miRNAs	CHG	dcl2,3,4,msh1 #1	0.000516796	0
																		ncRNAs	CHG	dcl2,3,4,msh1 #1	2.66127e-05	5.32255e-05
																		Other.GRs	CHG	dcl2,3,4,msh1 #1	7.45012e-05	0.000188736
																		promoters	CHH	dcl2,3,4,msh1 #1	3.1395e-06	1.55013e-05
																		3UTRs	CHH	dcl2,3,4,msh1 #1	4.74657e-07	4.74657e-07
																		exons	CHH	dcl2,3,4,msh1 #1	9.30966e-07	2.93612e-06
																		introns	CHH	dcl2,3,4,msh1 #1	1.54738e-06	7.07372e-06
																		5UTRs	CHH	dcl2,3,4,msh1 #1	5.83683e-07	5.83683e-07
																		TEs	CHH	dcl2,3,4,msh1 #1	2.41109e-05	9.67164e-05
																		TE.genes	CHH	dcl2,3,4,msh1 #1	5.95451e-05	0.000264886
																		TE.fragments	CHH	dcl2,3,4,msh1 #1	3.66841e-05	0.000152222
																		pseudogenes	CHH	dcl2,3,4,msh1 #1	1.37584e-05	4.12751e-05
																		tRNAs	CHH	dcl2,3,4,msh1 #1	0	0
																		rRNAs	CHH	dcl2,3,4,msh1 #1	0	0
																		snRNAs	CHH	dcl2,3,4,msh1 #1	0	0
																		miRNAs	CHH	dcl2,3,4,msh1 #1	0	0
																		ncRNAs	CHH	dcl2,3,4,msh1 #1	0	5.97782e-06
																		Other.GRs	CHH	dcl2,3,4,msh1 #1	3.11268e-06	4.84194e-06
																		promoters	CG	dcl2,3,4,msh1 #2	0.000855687	0.000230741
																		3UTRs	CG	dcl2,3,4,msh1 #2	0.00106053	0.000237179
																		exons	CG	dcl2,3,4,msh1 #2	0.00159707	0.00042519
																		introns	CG	dcl2,3,4,msh1 #2	0.00125307	0.000339852
																		5UTRs	CG	dcl2,3,4,msh1 #2	0.000211457	4.3939e-05
																		TEs	CG	dcl2,3,4,msh1 #2	0.000542859	9.76935e-05
																		TE.genes	CG	dcl2,3,4,msh1 #2	0.000286359	5.34537e-05
																		TE.fragments	CG	dcl2,3,4,msh1 #2	0.000289683	5.4751e-05
																		pseudogenes	CG	dcl2,3,4,msh1 #2	0.000878977	0.000172348
																		tRNAs	CG	dcl2,3,4,msh1 #2	0	0
																		rRNAs	CG	dcl2,3,4,msh1 #2	0	0
																		snRNAs	CG	dcl2,3,4,msh1 #2	0	0
																		miRNAs	CG	dcl2,3,4,msh1 #2	0.000541126	0.000541126
																		ncRNAs	CG	dcl2,3,4,msh1 #2	0.00165529	0.000406563
																		Other.GRs	CG	dcl2,3,4,msh1 #2	0.000272514	2.95751e-05
																		promoters	CHG	dcl2,3,4,msh1 #2	0.000179335	6.23533e-05
																		3UTRs	CHG	dcl2,3,4,msh1 #2	2.97066e-05	2.7006e-06
																		exons	CHG	dcl2,3,4,msh1 #2	9.34905e-05	1.73018e-05
																		introns	CHG	dcl2,3,4,msh1 #2	7.136e-05	2.53213e-05
																		5UTRs	CHG	dcl2,3,4,msh1 #2	4.00949e-05	9.25266e-06
																		TEs	CHG	dcl2,3,4,msh1 #2	0.0010564	0.000419546
																		TE.genes	CHG	dcl2,3,4,msh1 #2	0.00172308	0.000811527
																		TE.fragments	CHG	dcl2,3,4,msh1 #2	0.00139418	0.000616827
																		pseudogenes	CHG	dcl2,3,4,msh1 #2	0.000735423	8.75503e-05
																		tRNAs	CHG	dcl2,3,4,msh1 #2	0	0
																		rRNAs	CHG	dcl2,3,4,msh1 #2	0	0
																		snRNAs	CHG	dcl2,3,4,msh1 #2	0	0
																		miRNAs	CHG	dcl2,3,4,msh1 #2	0	0
																		ncRNAs	CHG	dcl2,3,4,msh1 #2	0.000133064	5.32255e-05
																		Other.GRs	CHG	dcl2,3,4,msh1 #2	0.000307938	3.72506e-05
																		promoters	CHH	dcl2,3,4,msh1 #2	4.12059e-06	9.22228e-06
																		3UTRs	CHH	dcl2,3,4,msh1 #2	4.74657e-07	1.42397e-06
																		exons	CHH	dcl2,3,4,msh1 #2	1.1458e-06	2.21999e-06
																		introns	CHH	dcl2,3,4,msh1 #2	8.84215e-07	3.09475e-06
																		5UTRs	CHH	dcl2,3,4,msh1 #2	2.33473e-06	3.5021e-06
																		TEs	CHH	dcl2,3,4,msh1 #2	2.80232e-05	5.49546e-05
																		TE.genes	CHH	dcl2,3,4,msh1 #2	6.53192e-05	0.0001476
																		TE.fragments	CHH	dcl2,3,4,msh1 #2	3.94268e-05	8.62247e-05
																		pseudogenes	CHH	dcl2,3,4,msh1 #2	2.40772e-05	3.43959e-05
																		tRNAs	CHH	dcl2,3,4,msh1 #2	0	0
																		rRNAs	CHH	dcl2,3,4,msh1 #2	0	0
																		snRNAs	CHH	dcl2,3,4,msh1 #2	0	0
																		miRNAs	CHH	dcl2,3,4,msh1 #2	0	0
																		ncRNAs	CHH	dcl2,3,4,msh1 #2	1.19556e-05	0
																		Other.GRs	CHH	dcl2,3,4,msh1 #2	4.15023e-06	2.07512e-06
																		promoters	CG	dcl2,3,4,msh1 #3	0.000526534	6.00482e-05
																		3UTRs	CG	dcl2,3,4,msh1 #3	0.000853844	0.000132142
																		exons	CG	dcl2,3,4,msh1 #3	0.00121248	0.000168801
																		introns	CG	dcl2,3,4,msh1 #3	0.00100288	0.000139694
																		5UTRs	CG	dcl2,3,4,msh1 #3	0.000186741	5.49238e-06
																		TEs	CG	dcl2,3,4,msh1 #3	0.000397639	5.49196e-05
																		TE.genes	CG	dcl2,3,4,msh1 #3	0.000267268	4.58174e-05
																		TE.fragments	CG	dcl2,3,4,msh1 #3	0.000245882	3.38461e-05
																		pseudogenes	CG	dcl2,3,4,msh1 #3	0.000896212	0.000103409
																		tRNAs	CG	dcl2,3,4,msh1 #3	0	0
																		rRNAs	CG	dcl2,3,4,msh1 #3	0	0
																		snRNAs	CG	dcl2,3,4,msh1 #3	0.0019305	0
																		miRNAs	CG	dcl2,3,4,msh1 #3	0.000541126	0
																		ncRNAs	CG	dcl2,3,4,msh1 #3	0.00142297	0.000145201
																		Other.GRs	CG	dcl2,3,4,msh1 #3	0.000160551	2.11251e-05
																		promoters	CHG	dcl2,3,4,msh1 #3	5.90425e-05	8.33217e-05
																		3UTRs	CHG	dcl2,3,4,msh1 #3	1.89042e-05	1.3503e-05
																		exons	CHG	dcl2,3,4,msh1 #3	3.39965e-05	2.70151e-05
																		introns	CHG	dcl2,3,4,msh1 #3	2.41703e-05	2.41703e-05
																		5UTRs	CHG	dcl2,3,4,msh1 #3	6.16844e-06	6.16844e-06
																		TEs	CHG	dcl2,3,4,msh1 #3	0.000409327	0.000637388
																		TE.genes	CHG	dcl2,3,4,msh1 #3	0.000709885	0.00116163
																		TE.fragments	CHG	dcl2,3,4,msh1 #3	0.000565263	0.000931078
																		pseudogenes	CHG	dcl2,3,4,msh1 #3	0.000297671	0.000367711
																		tRNAs	CHG	dcl2,3,4,msh1 #3	0	0
																		rRNAs	CHG	dcl2,3,4,msh1 #3	0	0
																		snRNAs	CHG	dcl2,3,4,msh1 #3	0	0
																		miRNAs	CHG	dcl2,3,4,msh1 #3	0	0
																		ncRNAs	CHG	dcl2,3,4,msh1 #3	7.98382e-05	7.98382e-05
																		Other.GRs	CHG	dcl2,3,4,msh1 #3	7.20178e-05	7.20178e-05
																		promoters	CHH	dcl2,3,4,msh1 #3	2.84517e-06	4.51303e-06
																		3UTRs	CHH	dcl2,3,4,msh1 #3	4.74657e-07	9.49315e-07
																		exons	CHH	dcl2,3,4,msh1 #3	7.8774e-07	1.28903e-06
																		introns	CHH	dcl2,3,4,msh1 #3	2.21054e-07	1.10527e-06
																		5UTRs	CHH	dcl2,3,4,msh1 #3	0	0
																		TEs	CHH	dcl2,3,4,msh1 #3	2.07444e-05	3.45741e-05
																		TE.genes	CHH	dcl2,3,4,msh1 #3	5.23275e-05	8.55284e-05
																		TE.fragments	CHH	dcl2,3,4,msh1 #3	3.11986e-05	5.22834e-05
																		pseudogenes	CHH	dcl2,3,4,msh1 #3	1.03188e-05	2.40772e-05
																		tRNAs	CHH	dcl2,3,4,msh1 #3	0	0
																		rRNAs	CHH	dcl2,3,4,msh1 #3	0	0
																		snRNAs	CHH	dcl2,3,4,msh1 #3	0	0
																		miRNAs	CHH	dcl2,3,4,msh1 #3	0	0
																		ncRNAs	CHH	dcl2,3,4,msh1 #3	0	0
																		Other.GRs	CHH	dcl2,3,4,msh1 #3	3.45853e-07	2.76682e-06
																		promoters	CG	msh1 #1	0.00405047	0.00400321
																		3UTRs	CG	msh1 #1	0.00426583	0.00514339
																		exons	CG	msh1 #1	0.00577749	0.00692621
																		introns	CG	msh1 #1	0.00606104	0.00602976
																		5UTRs	CG	msh1 #1	0.000744217	0.000584938
																		TEs	CG	msh1 #1	0.00452347	0.00429746
																		TE.genes	CG	msh1 #1	0.00370167	0.00512774
																		TE.fragments	CG	msh1 #1	0.0040466	0.00384352
																		pseudogenes	CG	msh1 #1	0.00487746	0.00548068
																		tRNAs	CG	msh1 #1	0.000153586	0.000307172
																		rRNAs	CG	msh1 #1	0	0
																		snRNAs	CG	msh1 #1	0	0.00579151
																		miRNAs	CG	msh1 #1	0.004329	0.00270563
																		ncRNAs	CG	msh1 #1	0.00784086	0.00545956
																		Other.GRs	CG	msh1 #1	0.00209772	0.00158227
																		promoters	CHG	msh1 #1	0.00427699	0.00127852
																		3UTRs	CHG	msh1 #1	0.00111265	0.000256557
																		exons	CHG	msh1 #1	0.00087359	0.000432545
																		introns	CHG	msh1 #1	0.00102666	0.000543257
																		5UTRs	CHG	msh1 #1	0.000539739	8.94424e-05
																		TEs	CHG	msh1 #1	0.014399	0.00901433
																		TE.genes	CHG	msh1 #1	0.0149689	0.017923
																		TE.fragments	CHG	msh1 #1	0.0171398	0.0131781
																		pseudogenes	CHG	msh1 #1	0.00793206	0.00542812
																		tRNAs	CHG	msh1 #1	0	0
																		rRNAs	CHG	msh1 #1	0.00571429	0
																		snRNAs	CHG	msh1 #1	0	0
																		miRNAs	CHG	msh1 #1	0.00206718	0.00155039
																		ncRNAs	CHG	msh1 #1	0.00308708	0.00101128
																		Other.GRs	CHG	msh1 #1	0.00414723	0.00108275
																		promoters	CHH	msh1 #1	0.00186104	7.92724e-05
																		3UTRs	CHH	msh1 #1	0.00049839	7.59452e-06
																		exons	CHH	msh1 #1	0.000350544	2.46348e-05
																		introns	CHH	msh1 #1	0.000369602	3.36002e-05
																		5UTRs	CHH	msh1 #1	0.000221799	2.33473e-06
																		TEs	CHH	msh1 #1	0.0045514	0.000639984
																		TE.genes	CHH	msh1 #1	0.00436195	0.00173583
																		TE.fragments	CHH	msh1 #1	0.00536822	0.000987385
																		pseudogenes	CHH	msh1 #1	0.00218758	0.000282047
																		tRNAs	CHH	msh1 #1	7.28332e-05	7.28332e-05
																		rRNAs	CHH	msh1 #1	0	0
																		snRNAs	CHH	msh1 #1	0	0
																		miRNAs	CHH	msh1 #1	8.97585e-05	0
																		ncRNAs	CHH	msh1 #1	0.00121948	2.98891e-05
																		Other.GRs	CHH	msh1 #1	0.000929307	4.7036e-05
																		promoters	CG	msh1 #2	0.00385587	0.00517304
																		3UTRs	CG	msh1 #2	0.0038694	0.00674265
																		exons	CG	msh1 #2	0.00552446	0.00869711
																		introns	CG	msh1 #2	0.0059964	0.00724739
																		5UTRs	CG	msh1 #2	0.000719502	0.000854065
																		TEs	CG	msh1 #2	0.00429376	0.00645041
																		TE.genes	CG	msh1 #2	0.00353367	0.00822232
																		TE.fragments	CG	msh1 #2	0.00393113	0.00624461
																		pseudogenes	CG	msh1 #2	0.00408466	0.00768674
																		tRNAs	CG	msh1 #2	0.00153586	0.000614345
																		rRNAs	CG	msh1 #2	0	0
																		snRNAs	CG	msh1 #2	0	0.00772201
																		miRNAs	CG	msh1 #2	0.00324675	0.00487013
																		ncRNAs	CG	msh1 #2	0.00714389	0.00624365
																		Other.GRs	CG	msh1 #2	0.00177873	0.00245262
																		promoters	CHG	msh1 #2	0.00418926	0.00146999
																		3UTRs	CHG	msh1 #2	0.00102623	0.000232252
																		exons	CHG	msh1 #2	0.00080074	0.000493557
																		introns	CHG	msh1 #2	0.000967964	0.000614617
																		5UTRs	CHG	msh1 #2	0.000539739	0.000104864
																		TEs	CHG	msh1 #2	0.0136686	0.0101788
																		TE.genes	CHG	msh1 #2	0.0134297	0.0199268
																		TE.fragments	CHG	msh1 #2	0.0161202	0.0147182
																		pseudogenes	CHG	msh1 #2	0.00738925	0.0066013
																		tRNAs	CHG	msh1 #2	0.000438982	0
																		rRNAs	CHG	msh1 #2	0.00857143	0
																		snRNAs	CHG	msh1 #2	0	0
																		miRNAs	CHG	msh1 #2	0.00206718	0.00361757
																		ncRNAs	CHG	msh1 #2	0.00303385	0.000984671
																		Other.GRs	CHG	msh1 #2	0.00358351	0.00156453
																		promoters	CHH	msh1 #2	0.00173968	0.000156779
																		3UTRs	CHH	msh1 #2	0.000545856	8.06917e-06
																		exons	CHH	msh1 #2	0.000324692	4.33973e-05
																		introns	CHH	msh1 #2	0.000358549	6.1453e-05
																		5UTRs	CHH	msh1 #2	0.000231138	9.9226e-06
																		TEs	CHH	msh1 #2	0.00386602	0.00125713
																		TE.genes	CHH	msh1 #2	0.00274124	0.00328328
																		TE.fragments	CHH	msh1 #2	0.00437586	0.00191854
																		pseudogenes	CHH	msh1 #2	0.00162005	0.000756711
																		tRNAs	CHH	msh1 #2	0	0
																		rRNAs	CHH	msh1 #2	0	0
																		snRNAs	CHH	msh1 #2	0	0
																		miRNAs	CHH	msh1 #2	8.97585e-05	0.000359034
																		ncRNAs	CHH	msh1 #2	0.00101623	5.38004e-05
																		Other.GRs	CHH	msh1 #2	0.000815867	9.51095e-05
																		promoters	CG	msh1 #3	0.00352005	0.00660641
																		3UTRs	CG	msh1 #3	0.00355768	0.00750163
																		exons	CG	msh1 #3	0.00511705	0.0104183
																		introns	CG	msh1 #3	0.00559609	0.00919893
																		5UTRs	CG	msh1 #3	0.000653593	0.000963912
																		TEs	CG	msh1 #3	0.0035835	0.0114185
																		TE.genes	CG	msh1 #3	0.00282159	0.0172617
																		TE.fragments	CG	msh1 #3	0.00307203	0.0129521
																		pseudogenes	CG	msh1 #3	0.00405019	0.0117714
																		tRNAs	CG	msh1 #3	0.000153586	0.000614345
																		rRNAs	CG	msh1 #3	0	0.00204918
																		snRNAs	CG	msh1 #3	0	0.00579151
																		miRNAs	CG	msh1 #3	0.00378788	0.00919913
																		ncRNAs	CG	msh1 #3	0.00659213	0.0077247
																		Other.GRs	CG	msh1 #3	0.00162241	0.00313285
																		promoters	CHG	msh1 #3	0.00372464	0.00172216
																		3UTRs	CHG	msh1 #3	0.000961414	0.000197144
																		exons	CHG	msh1 #3	0.000710892	0.000518144
																		introns	CHG	msh1 #3	0.000824093	0.000674467
																		5UTRs	CHG	msh1 #3	0.000548991	9.56108e-05
																		TEs	CHG	msh1 #3	0.0107872	0.0130474
																		TE.genes	CHG	msh1 #3	0.00946889	0.0258575
																		TE.fragments	CHG	msh1 #3	0.0122811	0.0190545
																		pseudogenes	CHG	msh1 #3	0.00537559	0.00759937
																		tRNAs	CHG	msh1 #3	0.000219491	0
																		rRNAs	CHG	msh1 #3	0	0
																		snRNAs	CHG	msh1 #3	0	0
																		miRNAs	CHG	msh1 #3	0.000516796	0.00516796
																		ncRNAs	CHG	msh1 #3	0.00268789	0.000904833
																		Other.GRs	CHG	msh1 #3	0.00310422	0.00149251
																		promoters	CHH	msh1 #3	0.00165305	0.000140296
																		3UTRs	CHH	msh1 #3	0.000504561	1.09171e-05
																		exons	CHH	msh1 #3	0.000298554	3.92438e-05
																		introns	CHH	msh1 #3	0.000328707	4.9516e-05
																		5UTRs	CHH	msh1 #3	0.000231138	2.33473e-06
																		TEs	CHH	msh1 #3	0.0037824	0.00106033
																		TE.genes	CHH	msh1 #3	0.00320858	0.00282027
																		TE.fragments	CHH	msh1 #3	0.00434158	0.00163244
																		pseudogenes	CHH	msh1 #3	0.00176107	0.000705117
																		tRNAs	CHH	msh1 #3	0	7.28332e-05
																		rRNAs	CHH	msh1 #3	0	0
																		snRNAs	CHH	msh1 #3	0	0
																		miRNAs	CHH	msh1 #3	0.000538551	0
																		ncRNAs	CHH	msh1 #3	0.000854829	6.5756e-05
																		Other.GRs	CHH	msh1 #3	0.000825205	7.2975e-05

## Sheet: Fig. 5
Fig. 5a								Fig. 5b								Fig. 5c						Fig. 5d
TE family name	Graft (Col-0/msh1 vs Col-0/dcl2,3,4,msh1)	Rootstock (msh1 vs dcl2,3,4,msh1)						TE family name	Graft (Col-0/msh1 vs Col-0/dcl2,3,4,msh1)	Rootstock (msh1 vs dcl2,3,4,msh1)						samples	LD1	LD2				GO desription	Number of DMGs	Log10(p-value)
ATDNA12T3_2	14	21						ATSINE2A	0	0.00586166						Col-0/dcl2,3,4,msh1 #1	12.9632	-3.83418				signal transduction	57	2.05278
ATDNA12T3A	5	4						ATSINE4	0.0191638	0.00820633						Col-0/dcl2,3,4,msh1 #2	14.1896	-2.59343				response to organic substance	52	1.91217
ATREP18	16	4						Copia	0.170732	0.129347						Col-0/dcl2,3,4,msh1 #3	12.739	-2.69801				signaling	50	2.27673
ATREP19	0	1						Gypsy	0.38676	0.215318						Col-0/msh1 #1	10.9249	4.45326				single organism signaling	50	2.27673
ATSINE2A	3	7						L1	0.118467	0.128566						Col-0/msh1 #2	12.7532	1.41897				response to endogenous stimulus	45	2.13712
ATSINE4	1	20						RathE1_cons	0.0505226	0.0191481						Col-0/msh1 #3	9.17551	1.89676				response to hormone	42	3.2427
ATTIR16T3A	0	5						RathE2_cons	0.00522648	0.0144588						msh1 #1	-6.34145	1.2503				cellular response to organic substance	39	3.3654
ATTIRX1A	0	0						RathE3_cons	0.0121951	0.0199297						msh1 #2	-5.87734	2.6053				cellular response to chemical stimulus	39	3.29975
ATTIRX1B	0	0						TSCL	0.0087108	0.0183665						msh1 #3	-6.16445	1.21813				cellular response to endogenous stimulus	32	3.72118
ATTIRX1C	0	13						ATDNA12T3_2	0.054007	0.0531458						dcl2,3,4,msh1 #1	-18.4065	-0.967026				hormone-mediated signaling pathway	31	3.72118
ATTIRX1D	0	0						ATDNA12T3A	0	0.00117233						dcl2,3,4,msh1 #2	-18.249	-1.80197				cellular response to hormone stimulus	31	3.72118
Copia	329	310						ATREP18	0.0121951	0.00664322						dcl2,3,4,msh1 #3	-17.7065	-0.948102				phosphorelay signal transduction system	12	2.05278
En-Spm	219	165						ATREP19	0.0087108	0.0128957												response to auxin	10	21.9742
Gypsy	1568	1186						ATTIR16T3A	0.00348432	0.0132864
Harbinger	34	56						ATTIRX1A	0	0.00312622
HAT	54	89						ATTIRX1B	0.00174216	0.00273544
Helitron	93	232						ATTIRX1C	0.00696864	0.00820633
L1	286	323						ATTIRX1D	0	0.000390778
Mariner	0	3						En-Spm	0.0714286	0.049238
MuDR	496	549						Harbinger	0.0296167	0.0328253
Pogo	0	5						HAT	0.108014	0.0910512
RathE1_cons	0	5						Helitron	1	1
RathE2_cons	1	14						Mariner	0.010453	0.010551
RathE3_cons	0	28						MuDR	0.372822	0.473623
RP1_AT	0	15						Pogo	0.0400697	0.0257913
SADHU	6	3						RP1_AT	0.0087108	0.0144588
Tc1	0	0						Tc1	0.00522648	0.00742478
TNAT1A	1	0						TNAT1A	0.0226481	0.0195389
TNAT2A	0	1						TNAT2A	0	0.007034
TSCL	3	25						SADHU	0.00348432	0.00195389
Unassigned	41	28						Unassigned	0.00696864	0.00508011

## Sheet: Fig. 6b,d
Fig. 6b								Fig. 6d
Arabidopsis grafts	Root length (cm)	TIBA Treatment						Tomato grafts	Primary root length (cm)	lateral root numbers	TIBA Treatment
Col0_on_dcl234_msh1	16.206	0 µM (mock)						R/R	55	4	0 µM (mock)
Col0_on_dcl234_msh1	14.05	0 µM (mock)						R/R	94	3	0 µM (mock)
Col0_on_dcl234_msh1	17.283	0 µM (mock)						R/R	83	6	0 µM (mock)
Col0_on_dcl234_msh1	16.596	0 µM (mock)						R/R	94	8	0 µM (mock)
Col0_on_dcl234_msh1	13.293	0 µM (mock)						R/DR	108	20	0 µM (mock)
Col0_on_dcl234_msh1	12.045	0 µM (mock)						R/DR	112	15	0 µM (mock)
Col0_on_dcl234_msh1	10.884	0 µM (mock)						R/DR	93	18	0 µM (mock)
Col0_on_msh1	30.124	0 µM (mock)						R/DR	98	21	0 µM (mock)
Col0_on_msh1	27.177	0 µM (mock)						R/R	32	1	5 µM
Col0_on_msh1	25.919	0 µM (mock)						R/R	48	3	5 µM
Col0_on_msh1	16.005	0 µM (mock)						R/R	88	1	5 µM
Col0_on_msh1	28.212	0 µM (mock)						R/R	42	1	5 µM
Col0_on_msh1	21.629	0 µM (mock)						R/R	82	1	5 µM
Col0_on_msh1	21.48	0 µM (mock)						R/R	58	1	5 µM
Col0_on_msh1	20.447	0 µM (mock)						R/R	52	1	5 µM
Col0_on_dcl234_msh1	8.266	5 µM						R/R	58	1	5 µM
Col0_on_dcl234_msh1	6.435	5 µM						R/R	36	3	5 µM
Col0_on_dcl234_msh1	6.232	5 µM						R/DR	47	2	5 µM
Col0_on_dcl234_msh1	4.367	5 µM						R/DR	44	3	5 µM
Col0_on_dcl234_msh1	4.549	5 µM						R/DR	52	1	5 µM
Col0_on_dcl234_msh1	3.809	5 µM						R/DR	40	1	5 µM
Col0_on_dcl234_msh1	3.809	5 µM						R/DR	40	2	5 µM
Col0_on_dcl234_msh1	2.655	5 µM						R/DR	42	1	5 µM
Col0_on_dcl234_msh1	3.049	5 µM						R/DR	50	1	5 µM
Col0_on_dcl234_msh1	4.78	5 µM						R/DR	32	2	5 µM
Col0_on_dcl234_msh1	3.545	5 µM						R/DR	25	3	5 µM
Col0_on_msh1	5.764	5 µM
Col0_on_msh1	3.991	5 µM
Col0_on_msh1	4.046	5 µM
Col0_on_msh1	3.193	5 µM
Col0_on_msh1	6.055	5 µM
Col0_on_msh1	3.472	5 µM
Col0_on_msh1	4.532	5 µM
Col0_on_msh1	5.049	5 µM

## Sheet: Supp. Fig. 2
Supp. Fig 2a				Supp. Fig 2a				Supp. Fig 2b					Supp. Fig 2c
Graft	Leaf area (cm^2)			Graft	Leaf area (cm^2)			Graft	Leaf area (mm^2)				Graft	Leaf area (mm^2)
Col-0/Col-0 1-3	19.759			Col-0/Col-0 1-3	20.642			Col-0/Col-0	437.451				Col-0/Col-0	461.275
Col-0/Col-0 1-3	19.415			Col-0/Col-0 1-3	15.341			Col-0/Col-0	502.809				Col-0/Col-0	406.537
Col-0/Col-0 1-3	49.687			Col-0/Col-0 1-3	24.841			Col-0/Col-0	568.383				Col-0/Col-0	348.936
Col-0/Col-0 1-3	30.95			Col-0/Col-0 1-3	17.2			Col-0/Col-0	521.618				Col-0/Col-0	550.638
Col-0/Col-0 1-3	29.073			Col-0/Col-0 1-3	20.57			Col-0/Col-0	589.753				Col-0/Col-0	324.183
Col-0/Col-0 1-3	28.036			Col-0/Col-0 1-3	24.799			Col-0/Col-0	540.836				Col-0/Col-0	346.197
Col-0/Col-0 1-3	28.617			Col-0/Col-0 1-3	24.425			Col-0/Col-0	650.807				Col-0/Col-0	379.193
Col-0/Col-0 1-3	42.483			Col-0/Col-0 1-3	16.037			Col-0/Col-0	570.492				Col-0/Col-0	539.853
Col-0/Col-0 1-3	38.671			Col-0/Col-0 1-3	16.673			Col-0/Col-0	438.807				Col-0/Col-0	430.92
Col-0/Col-0 1-3	22.64			Col-0/Col-0 1-3	16.801			Col-0/Col-0	504.294				Col-0/Col-0	217.249
Col-0/Col-0 1-3	24.969			Col-0/Col-0 1-3	17.533			Col-0/Col-0	383.778				Col-0/Col-0	521.64
Col-0/Col-0 1-3	33.806			Col-0/Col-0 1-3	11.908			Col-0/Col-0	398.348				Col-0/Col-0	405.797
Col-0/Col-0 1-3	29.449			Col-0/Col-0 1-3	16.592			Col-0/Col-0	474.036				Col-0/Col-0	238.522
Col-0/Col-0 1-3	37.779			Col-0/Col-0 1-3	14.754			Col-0/Col-0	306.239				Col-0/Col-0	330.55
Col-0/Col-0 1-3	36.522			Col-0/Col-0 1-3	23.485			Col-0/Col-0	521.381				Col-0/msh1	502.7
Col-0/Col-0 1-3	40.728			Col-0/Col-0 1-3	23.507			Col-0/Col-0	437.02				Col-0/msh1	428
Col-0/Col-0 1-3	37.542			Col-0/Col-0 1-3	25.735			Col-0/dcl2,3,4,msh1 #1	518.897				Col-0/msh1	462.3
Col-0/Col-0 1-3	34.896			Col-0/Col-0 1-3	19.344			Col-0/dcl2,3,4,msh1 #1	465.538				Col-0/msh1	358.4
Col-0/Col-0 1-3	31.338			Col-0/Col-0 1-3	22.284			Col-0/dcl2,3,4,msh1 #1	576.888				Col-0/msh1	457.7
Col-0/Col-0 1-3	24.375			Col-0/Col-0 1-3	19.313			Col-0/dcl2,3,4,msh1 #1	284.739				Col-0/msh1	499.7
Col-0/Col-0 1-3	29.626			Col-0/Col-0 1-3	28.461			Col-0/dcl2,3,4,msh1 #1	618.291				Col-0/msh1	283.1
Col-0/Col-0 1-3	40.611			Col-0/Col-0 1-3	19.989			Col-0/dcl2,3,4,msh1 #1	539.297				Col-0/msh1	368.4
Col-0/Col-0 1-3	32.839			Col-0/Col-0 1-3	20.722			Col-0/dcl2,3,4,msh1 #1	568.659				Col-0/msh1	454
Col-0/Col-0 1-3	21.383			Col-0/Col-0 1-3	22.541			Col-0/dcl2,3,4,msh1 #1	399.211				Col-0/msh1	355.3
Col-0/msh1_tDNA 12-11	38.845			Col-0/msh1_tDNA 17-5	18.074			Col-0/dcl2,3,4,msh1 #1	461.316				Col-0/msh1	569.6
Col-0/msh1_tDNA 12-11	24.554			Col-0/msh1_tDNA 17-5	26.756			Col-0/dcl2,3,4,msh1 #1	673.309				Col-0/msh1	283
Col-0/msh1_tDNA 12-11	39.428			Col-0/msh1_tDNA 17-5	29.005			Col-0/dcl2,3,4,msh1 #1	503.904				Col-0/msh1	278.2
Col-0/msh1_tDNA 12-11	29.839			Col-0/msh1_tDNA 17-5	34			Col-0/dcl2,3,4,msh1 #1	430.296				Col-0/msh1	418.8
Col-0/msh1_tDNA 12-11	43.531			Col-0/msh1_tDNA 17-5	27.59			Col-0/dcl2,3,4,msh1 #1	531.585				Col-0/msh1	455.8
Col-0/msh1_tDNA 12-11	48.014			Col-0/msh1_tDNA 17-5	26.421			Col-0/dcl2,3,4,msh1 #1	408.087				Col-0/msh1	429.8
Col-0/msh1_tDNA 12-11	44.561			Col-0/msh1_tDNA 17-5	25.845			Col-0/dcl2,3,4,msh1 #1	517.389				Col-0/msh1	406
Col-0/msh1_tDNA 12-11	55.056			Col-0/msh1_tDNA 17-5	32.296			Col-0/dcl2,3,4,msh1 #1	414.161				drm2 control #1	200.418
Col-0/msh1_tDNA 12-11	43.889			Col-0/msh1_tDNA 17-5	21.517			Col-0/dcl2,3,4,msh1 #1	369.075				drm2 control #1	299.272
Col-0/msh1_tDNA 12-11	46.36			Col-0/msh1_tDNA 17-5	29.113			Col-0/dcl2,3,4,msh1 #1	258.781				drm2 control #1	300.503
Col-0/msh1_tDNA 12-11	47.111			Col-0/msh1_tDNA 17-5	25.014			Col-0/dcl2,3,4,msh1 #3	331.913				drm2 control #1	311.93
Col-0/msh1_tDNA 12-11	58.011			Col-0/msh1_tDNA 17-5	28.026			Col-0/dcl2,3,4,msh1 #3	302.624				drm2 control #1	154.118
Col-0/msh1_tDNA 12-11	34.226			Col-0/msh1_tDNA 17-5	21.548			Col-0/dcl2,3,4,msh1 #3	452.085				drm2 control #1	274.201
Col-0/msh1_tDNA 12-11	26.839			Col-0/msh1_tDNA 17-5	20.413			Col-0/dcl2,3,4,msh1 #3	336.261				drm2 control #1	247.407
Col-0/msh1_tDNA 12-11	47.86			Col-0/msh1_tDNA 17-5	20.201			Col-0/dcl2,3,4,msh1 #3	401.985				drm2 control #1	316.117
Col-0/msh1_tDNA 12-11	32.297			Col-0/msh1_tDNA 17-5	15.89			Col-0/dcl2,3,4,msh1 #3	428.907				drm2 control #1	279.693
Col-0/msh1_tDNA 12-11	60.817			Col-0/msh1_tDNA 17-5	21.207			Col-0/dcl2,3,4,msh1 #3	519.014				drm2 control #1	256.026
Col-0/msh1_tDNA 12-11	56.344			Col-0/msh1_tDNA 17-5	9.064			Col-0/dcl2,3,4,msh1 #3	577.012				drm2 control #1	282.107
Col-0/msh1_tDNA 12-11	69.73			Col-0/msh1_tDNA 17-5	21.312			Col-0/dcl2,3,4,msh1 #3	397.939				drm2 control #1	317.127
Col-0/msh1_tDNA 12-11	49.068			Col-0/msh1_tDNA 17-5	21.709			Col-0/dcl2,3,4,msh1 #3	620.312				drm2 control #1	267.946
Col-0/msh1_tDNA 12-11	53.373			Col-0/msh1_tDNA 17-5	28.227			Col-0/dcl2,3,4,msh1 #3	377.193				drm2 control #1	304.764
Col-0/msh1_tDNA 12-11	45.618			Col-0/msh1_tDNA 17-5	26.382			Col-0/dcl2,3,4,msh1 #3	508.254				drm2 control #1	256.839
Col-0/msh1_tDNA 12-11	37.264			Col-0/msh1_tDNA 17-5	30.098			Col-0/dcl2,3,4,msh1 #3	347.731				drm2 control #1	383.177
Col-0/msh1_tDNA 12-11	39.425			Col-0/msh1_tDNA 17-5	21.68			Col-0/dcl2,3,4,msh1 #3	405.514				drm2 control #1	301.07
Col-0/msh1_tDNA 12-7	21.167			Col-0/msh1_tDNA 17-6	25.427			Col-0/dcl2,3,4,msh1 #3	337.078				drm2 control #1	277.846
Col-0/msh1_tDNA 12-7	29.257			Col-0/msh1_tDNA 17-6	26.968			Col-0/dcl2,3,4,msh1 #8	443.858				drm2 control #2	327.327
Col-0/msh1_tDNA 12-7	24.284			Col-0/msh1_tDNA 17-6	28.612			Col-0/dcl2,3,4,msh1 #8	402.869				drm2 control #2	273.545
Col-0/msh1_tDNA 12-7	22.199			Col-0/msh1_tDNA 17-6	17.472			Col-0/dcl2,3,4,msh1 #8	319.148				drm2 control #2	319.58
Col-0/msh1_tDNA 12-7	30.069			Col-0/msh1_tDNA 17-6	38.709			Col-0/dcl2,3,4,msh1 #8	614.508				drm2 control #2	216.409
Col-0/msh1_tDNA 12-7	37.909			Col-0/msh1_tDNA 17-6	20.453			Col-0/dcl2,3,4,msh1 #8	485.471				drm2 control #2	250.158
Col-0/msh1_tDNA 12-7	27.569			Col-0/msh1_tDNA 17-6	28.205			Col-0/dcl2,3,4,msh1 #8	311.592				drm2 control #2	247.74
Col-0/msh1_tDNA 12-7	43.509			Col-0/msh1_tDNA 17-6	21.451			Col-0/dcl2,3,4,msh1 #8	645.12				drm2 control #2	260.963
Col-0/msh1_tDNA 12-7	29.894			Col-0/msh1_tDNA 17-6	26.695			Col-0/dcl2,3,4,msh1 #8	641.396				drm2 control #2	270.116
Col-0/msh1_tDNA 12-7	21.149			Col-0/msh1_tDNA 17-6	14.978			Col-0/dcl2,3,4,msh1 #8	459.466				drm2 control #2	303.15
Col-0/msh1_tDNA 12-7	25.471			Col-0/msh1_tDNA 17-6	18.289			Col-0/dcl2,3,4,msh1 #8	555.113				drm2 control #2	291.135
Col-0/msh1_tDNA 12-7	33.725			Col-0/msh1_tDNA 17-6	29.69			Col-0/dcl2,3,4,msh1 #8	576.662				drm2 control #2	275.741
Col-0/msh1_tDNA 12-7	35.901			Col-0/msh1_tDNA 17-6	31.039			Col-0/dcl2,3,4,msh1 #8	416.346				drm2 control #2	380.17
Col-0/msh1_tDNA 12-7	47.823			Col-0/msh1_tDNA 17-6	32.676			Col-0/dcl2,3,4,msh1 #8	312.819				drm2 control #2	211.499
Col-0/msh1_tDNA 12-7	56.376			Col-0/msh1_tDNA 17-6	42.139			Col-0/dcl2,3,4,msh1 #8	507.408				drm2 control #2	268.66
Col-0/msh1_tDNA 12-7	29.546			Col-0/msh1_tDNA 17-6	20.329			Col-0/dcl2,3,4,msh1 #8	515.997				drm2 control #2	261.802
Col-0/msh1_tDNA 12-7	42.171			Col-0/msh1_tDNA 17-6	36.17			Col-0/dcl2,3,4,msh1 #8	446.42				drm2 control #2	189.691
Col-0/msh1_tDNA 12-7	54.53			Col-0/msh1_tDNA 17-6	26.839			Col-0/dcl2,3,4,msh1 #8	559.871				drm2 control #2	182.141
Col-0/msh1_tDNA 12-7	44.756			Col-0/msh1_tDNA 17-6	24.819								drm2 control #2	298.98
Col-0/msh1_tDNA 12-7	31.047			Col-0/msh1_tDNA 17-6	31.419								drm2/msh1 #1	224.734
Col-0/msh1_tDNA 12-7	36.899			Col-0/msh1_tDNA 17-6	25.3								drm2/msh1 #1	406.956
Col-0/msh1_tDNA 12-7	31.232			Col-0/msh1_tDNA 17-6	21.752								drm2/msh1 #1	313.405
Col-0/msh1_tDNA 12-7	35.1			Col-0/msh1_tDNA 17-6	25.484								drm2/msh1 #1	275.206
													drm2/msh1 #1	382.533
													drm2/msh1 #1	157.331
													drm2/msh1 #1	290.954
													drm2/msh1 #1	191.883
													drm2/msh1 #1	234.887
													drm2/msh1 #1	329.079
													drm2/msh1 #1	227.568
													drm2/msh1 #1	444.884
													drm2/msh1 #1	302.29
													drm2/msh1 #1	147.079
													drm2/msh1 #1	209.331
													drm2/msh1 #1	177.663
													drm2/msh1 #1	225.202
													drm2/msh1 #1	210.292
													drm2/msh1 #2	340.563
													drm2/msh1 #2	329.941
													drm2/msh1 #2	210.366
													drm2/msh1 #2	200.804
													drm2/msh1 #2	206.645
													drm2/msh1 #2	367.795
													drm2/msh1 #2	179.388
													drm2/msh1 #2	341.056
													drm2/msh1 #2	148.163
													drm2/msh1 #2	212.781
													drm2/msh1 #2	161.175
													drm2/msh1 #2	128.078
													drm2/msh1 #2	377.826
													drm2/msh1 #2	276.709
													drm2/msh1 #2	294.478
													drm2/msh1 #2	289.82
													drm2/msh1 #2	189.147

[truncated: 4 more sheets: Supp.Fig.5, Supp. Fig. 7, Supp. Fig. 9, Supp.Fig.11b-d]
